# Supplementary material for: Circulating inflammatory cytokines influencing schizophrenia: a Mendelian randomization study
Source: Front Psychiatry. 2024 Jun 24;15:1417213. doi: 10.3389/fpsyt.2024.1417213 (PMC11228335; doi:10.3389/fpsyt.2024.1417213)
Supplement: Supplementary file 2 [file Table_2.xlsx]

## Sheet: ST1
Supplementary Table 1: The data sources of this study
Data Sources
TRIT	PMID/Source	Year	Samplesize	Ancestry
Schizophrenia	https://www.finngen.fi/en	2023	406986	EUR
91 circulating inflammatory proteins	37563310	2023	14824	EUR
91 details of circulating inflammatory proteins
First author	Study accession	Reported trait	Discovery sample number	Replication sample number
Zhao JH	GCST90274783	C-X-C motif chemokine 6 levels	• 14744 European	• 1585 European, NR
Zhao JH	GCST90274759	Adenosine Deaminase levels	• 14736 European	• 1585 European, NR
Zhao JH	GCST90274785	Delta and Notch-like epidermal growth factor-related receptor levels	• 14735 European	• 1585 European, NR
Zhao JH	GCST90274761	Axin-1 levels	• 11793 European	• 1585 European, NR
Zhao JH	GCST90274787	Fibroblast growth factor 19 levels	• 14744 European	• 1585 European, NR
Zhao JH	GCST90274788	Fibroblast growth factor 21 levels	• 14743 European	• 1585 European, NR
Zhao JH	GCST90274764	Eotaxin levels	• 14734 European	• 1585 European, NR
Zhao JH	GCST90274765	C-C motif chemokine 19 levels	• 14736 European	• 1585 European, NR
Zhao JH	GCST90274766	C-C motif chemokine 20 levels	• 14736 European	• 1585 European, NR
Zhao JH	GCST90274767	C-C motif chemokine 23 levels	• 14736 European	• 1585 European, NR
Zhao JH	GCST90274768	C-C motif chemokine 25 levels	• 14736 European	• 1585 European, NR
Zhao JH	GCST90274794	Interferon gamma levels	• 11793 European	• 1585 European, NR
Zhao JH	GCST90274795	Interleukin-10 levels	• 14744 European	• 1585 European, NR
Zhao JH	GCST90274771	Natural killer cell receptor 2B4 levels	• 14735 European	• 1585 European, NR
Zhao JH	GCST90274772	CD40L receptor levels	• 14736 European	• 1585 European, NR
Zhao JH	GCST90274773	T-cell surface glycoprotein CD5 levels	• 14735 European	• 1585 European, NR
Zhao JH	GCST90274774	T-cell surface glycoprotein CD6 isoform levels	• 14735 European	• 1585 European, NR
Zhao JH	GCST90274775	CUB domain-containing protein 1 levels	• 14734 European	• 1585 European, NR
Zhao JH	GCST90274801	Interleukin-17A levels	• 11784 European	• 1585 European, NR
Zhao JH	GCST90274777	Cystatin D levels	• 14736 European	• 1585 European, NR
Zhao JH	GCST90274778	Fractalkine levels	• 14743 European	• 1585 European, NR
Zhao JH	GCST90274804	interleukin-18 receptor 1 levels	• 14743 European	• 1585 European, NR
Zhao JH	GCST90274780	C-X-C motif chemokine 10 levels	• 14744 European	• 1585 European, NR
Zhao JH	GCST90274781	C-X-C motif chemokine 11 levels	• 14736 European	• 1585 European, NR
Zhao JH	GCST90274758	Eukaryotic translation initiation factor 4E-binding protein 1 levels	• 14736 European	• 1585 European, NR
Zhao JH	GCST90274784	C-X-C motif chemokine 9 levels	• 14735 European	• 1585 European, NR
Zhao JH	GCST90274760	Artemin levels	• 11778 European	• 1585 European, NR
Zhao JH	GCST90274786	Protein S100-A12 levels	• 14743 European	• 1585 European, NR
Zhao JH	GCST90274762	beta-nerve growth factor levels	• 14743 European	• 1585 European, NR
Zhao JH	GCST90274763	Caspase 8 levels	• 14744 European	• 1585 European, NR
Zhao JH	GCST90274789	Fibroblast growth factor 23 levels	• 14735 European	• 1585 European, NR
Zhao JH	GCST90274790	Fibroblast growth factor 5 levels	• 11789 European	• 1585 European, NR
Zhao JH	GCST90274791	Fms-related tyrosine kinase 3 ligand levels	• 14734 European	• 1585 European, NR
Zhao JH	GCST90274792	Glial cell line-derived neurotrophic factor levels	• 14736 European	• 1585 European, NR
Zhao JH	GCST90274793	Hepatocyte growth factor levels	• 14734 European	• 1585 European, NR
Zhao JH	GCST90274769	C-C motif chemokine 28 levels	• 14734 European	• 1585 European, NR
Zhao JH	GCST90274770	C-C motif chemokine 4 levels	• 14744 European	• 1585 European, NR
Zhao JH	GCST90274796	Interleukin-10 receptor subunit alpha levels	• 11793 European	• 1585 European, NR
Zhao JH	GCST90274797	Interleukin-10 receptor subunit beta levels	• 14734 European	• 1585 European, NR
Zhao JH	GCST90274798	Interleukin-12 subunit beta levels	• 14735 European	• 1585 European, NR
Zhao JH	GCST90274799	Interleukin-13 levels	• 11792 European	• 1585 European, NR
Zhao JH	GCST90274800	Interleukin-15 receptor subunit alpha levels	• 11792 European	• 1585 European, NR
Zhao JH	GCST90274776	Macrophage colony-stimulating factor 1 levels	• 14734 European	• 1585 European, NR
Zhao JH	GCST90274802	Interleukin-17C levels	• 11793 European	• 1585 European, NR
Zhao JH	GCST90274803	Interleukin-18 levels	• 14744 European	• 1585 European, NR
Zhao JH	GCST90274779	C-X-C motif chemokine 1 levels	• 14736 European	• 1585 European, NR
Zhao JH	GCST90274805	Interleukin-1-alpha levels	• 11788 European	• 1585 European, NR
Zhao JH	GCST90274806	Interleukin-2 levels	• 11789 European	• 1585 European, NR
Zhao JH	GCST90274807	Interleukin-20 levels	• 11784 European	• 1585 European, NR
Zhao JH	GCST90274782	C-X-C motif chemokine 5 levels	• 14736 European	• 1585 European, NR
Zhao JH	GCST90274808	Interleukin-20 receptor subunit alpha levels	• 11792 European	• 1585 European, NR
Zhao JH	GCST90274809	Interleukin-22 receptor subunit alpha-1 levels	• 11793 European	• 1585 European, NR
Zhao JH	GCST90274810	Interleukin-24 levels	• 11785 European	• 1585 European, NR
Zhao JH	GCST90274811	Interleukin-2 receptor subunit beta levels	• 11792 European	• 1585 European, NR
Zhao JH	GCST90274812	Interleukin-33 levels	• 11793 European	• 1585 European, NR
Zhao JH	GCST90274813	Interleukin-4 levels	• 11793 European	• 1585 European, NR
Zhao JH	GCST90274814	Interleukin-5 levels	• 11792 European	• 1585 European, NR
Zhao JH	GCST90274815	Interleukin-6 levels	• 14743 European	• 1585 European, NR
Zhao JH	GCST90274816	Interleukin-7 levels	• 14736 European	• 1585 European, NR
Zhao JH	GCST90274817	Interleukin-8 levels	• 14744 European	• 1585 European, NR
Zhao JH	GCST90274818	Latency-associated peptide transforming growth factor beta 1 levels	• 14736 European	• 1585 European, NR
Zhao JH	GCST90274819	Leukemia inhibitory factor levels	• 11793 European	• 1585 European, NR
Zhao JH	GCST90274820	Leukemia inhibitory factor receptor levels	• 11784 European	• 1585 European, NR
Zhao JH	GCST90274821	Monocyte chemoattractant protein-1 levels	• 14733 European	• 1585 European, NR
Zhao JH	GCST90274822	Monocyte chemoattractant protein 2 levels	• 14736 European	• 1585 European, NR
Zhao JH	GCST90274823	Monocyte chemoattractant protein-3 levels	• 11783 European	• 1585 European, NR
Zhao JH	GCST90274824	Monocyte chemoattractant protein-4 levels	• 14736 European	• 1585 European, NR
Zhao JH	GCST90274825	Macrophage inflammatory protein 1a levels	• 14743 European	• 1585 European, NR
Zhao JH	GCST90274826	Matrix metalloproteinase-1 levels	• 14744 European	• 1585 European, NR
Zhao JH	GCST90274827	Matrix metalloproteinase-10 levels	• 14744 European	• 1585 European, NR
Zhao JH	GCST90274828	Neurturin levels	• 11791 European	• 1585 European, NR
Zhao JH	GCST90274829	Neurotrophin-3 levels	• 14744 European	• 1585 European, NR
Zhao JH	GCST90274830	Osteoprotegerin levels	• 14733 European	• 1585 European, NR
Zhao JH	GCST90274831	Oncostatin-M levels	• 14736 European	• 1585 European, NR
Zhao JH	GCST90274832	Programmed cell death 1 ligand 1 levels	• 14736 European	• 1585 European, NR
Zhao JH	GCST90274833	Stem cell factor levels	• 14736 European	• 1585 European, NR
Zhao JH	GCST90274834	SIR2-like protein 2 levels	• 14736 European	• 1585 European, NR
Zhao JH	GCST90274835	Signaling lymphocytic activation molecule levels	• 14734 European	• 1585 European, NR
Zhao JH	GCST90274836	Sulfotransferase 1A1 levels	• 11793 European	• 1585 European, NR
Zhao JH	GCST90274837	STAM binding protein levels	• 14736 European	• 1585 European, NR
Zhao JH	GCST90274838	Transforming growth factor-alpha levels	• 14733 European	• 1585 European, NR
Zhao JH	GCST90274839	Tumor necrosis factor levels	• 11785 European	• 1585 European, NR
Zhao JH	GCST90274840	TNF-beta levels	• 11792 European	• 1585 European, NR
Zhao JH	GCST90274841	Tumor necrosis factor receptor superfamily member 9 levels	• 11784 European	• 1585 European, NR
Zhao JH	GCST90274842	Tumor necrosis factor ligand superfamily member 14 levels	• 11793 European	• 1585 European, NR
Zhao JH	GCST90274843	TNF-related apoptosis-inducing ligand levels	• 14735 European	• 1585 European, NR
Zhao JH	GCST90274844	TNF-related activation-induced cytokine levels	• 14736 European	• 1585 European, NR
Zhao JH	GCST90274845	Thymic stromal lymphopoietin levels	• 11793 European	• 1585 European, NR
Zhao JH	GCST90274846	Tumor necrosis factor ligand superfamily member 12 levels	• 14736 European	• 1585 European, NR
Zhao JH	GCST90274847	Urokinase-type plasminogen activator levels	• 14734 European	• 1585 European, NR
Zhao JH	GCST90274848	Vascular endothelial growth factor A levels	• 14744 European	• 1585 European, NR

## Sheet: ST2
Supplementary Table 2: The two-sample Mendelian randomization positive results with inflammatory proteins as exposures and SCZ as outcomes
exposure	outcome	method	nsnp	b	se	pval	or	or_lci95	or_uci95
C-C motif chemokine 4 levels	finn-a-F5_SCHZPHR	MR Egger	31	-0.0544817	0.0606938	0.376765	0.946976	0.840766	1.0666
C-C motif chemokine 4 levels	finn-a-F5_SCHZPHR	Weighted median	31	-0.0715096	0.0610875	0.241756	0.930987	0.825933	1.0494
C-C motif chemokine 4 levels	finn-a-F5_SCHZPHR	Inverse variance weighted	31	-0.118654	0.0432368	0.00606424	0.888115	0.815953	0.966658
C-C motif chemokine 4 levels	finn-a-F5_SCHZPHR	Simple mode	31	-0.473428	0.160195	0.00602908	0.622863	0.455021	0.852616
C-C motif chemokine 4 levels	finn-a-F5_SCHZPHR	Weighted mode	31	-0.0942654	0.0546671	0.0949352	0.910041	0.817575	1.01297
C-X-C motif chemokine 1 levels	finn-a-F5_SCHZPHR	MR Egger	24	-0.120464	0.117506	0.316424	0.886509	0.704141	1.11611
C-X-C motif chemokine 1 levels	finn-a-F5_SCHZPHR	Weighted median	24	-0.167214	0.0942469	0.0760288	0.846019	0.703324	1.01766
C-X-C motif chemokine 1 levels	finn-a-F5_SCHZPHR	Inverse variance weighted	24	-0.182178	0.0732569	0.0128884	0.833453	0.721977	0.962141
C-X-C motif chemokine 1 levels	finn-a-F5_SCHZPHR	Simple mode	24	-0.116551	0.185571	0.536149	0.889985	0.618616	1.2804
C-X-C motif chemokine 1 levels	finn-a-F5_SCHZPHR	Weighted mode	24	-0.162913	0.0909259	0.0863467	0.849665	0.710968	1.01542
C-X-C motif chemokine 5 levels	finn-a-F5_SCHZPHR	MR Egger	21	0.00379899	0.0885117	0.966213	1.00381	0.843932	1.19397
C-X-C motif chemokine 5 levels	finn-a-F5_SCHZPHR	Weighted median	21	-0.03026	0.074508	0.684646	0.970193	0.83837	1.12274
C-X-C motif chemokine 5 levels	finn-a-F5_SCHZPHR	Inverse variance weighted	21	-0.139372	0.0572774	0.0149624	0.869904	0.777528	0.973255
C-X-C motif chemokine 5 levels	finn-a-F5_SCHZPHR	Simple mode	21	-0.173343	0.179923	0.346838	0.840849	0.590969	1.19639
C-X-C motif chemokine 5 levels	finn-a-F5_SCHZPHR	Weighted mode	21	-0.0376631	0.0728872	0.611011	0.963037	0.834834	1.11093
Fibroblast growth factor 5 levels	finn-a-F5_SCHZPHR	MR Egger	32	0.173111	0.0627583	0.00979857	1.189	1.05138	1.34463
Fibroblast growth factor 5 levels	finn-a-F5_SCHZPHR	Weighted median	32	0.10828	0.0493414	0.0281998	1.11436	1.01164	1.22751
Fibroblast growth factor 5 levels	finn-a-F5_SCHZPHR	Inverse variance weighted	32	0.130943	0.0441944	0.00304766	1.1399	1.04532	1.24305
Fibroblast growth factor 5 levels	finn-a-F5_SCHZPHR	Simple mode	32	0.25552	0.119576	0.0406065	1.29113	1.02138	1.63214
Fibroblast growth factor 5 levels	finn-a-F5_SCHZPHR	Weighted mode	32	0.12703	0.0509418	0.0181891	1.13545	1.02756	1.25467
Interleukin-24 levels	finn-a-F5_SCHZPHR	MR Egger	17	-0.00823727	0.267385	0.97583	0.991797	0.587246	1.67504
Interleukin-24 levels	finn-a-F5_SCHZPHR	Weighted median	17	-0.321765	0.157824	0.0414743	0.724869	0.532007	0.987647
Interleukin-24 levels	finn-a-F5_SCHZPHR	Inverse variance weighted	17	-0.2488	0.111642	0.0258432	0.779736	0.626493	0.970463
Interleukin-24 levels	finn-a-F5_SCHZPHR	Simple mode	17	-0.434773	0.285349	0.147116	0.647412	0.370072	1.1326
Interleukin-24 levels	finn-a-F5_SCHZPHR	Weighted mode	17	-0.374251	0.234822	0.13055	0.687804	0.43409	1.08981

## Sheet: ST3
Supplementary Table 3: The positive results of reverse Mendelian randomization between inflammatory proteins and SCZ
exposure	outcome	method	nsnp	b	se	pval	or	or_lci95	or_uci95
finn-a-F5_SCHZPHR	Leukemia inhibitory factor levels	MR Egger	27	0.0420154	0.0301096	0.175163	1.04291	0.983144	1.10631
finn-a-F5_SCHZPHR	Leukemia inhibitory factor levels	Weighted median	27	0.0390985	0.0306319	0.201814	1.03987	0.979278	1.10422
finn-a-F5_SCHZPHR	Leukemia inhibitory factor levels	Inverse variance weighted	27	0.0388884	0.018247	0.0330709	1.03965	1.00313	1.07751
finn-a-F5_SCHZPHR	Leukemia inhibitory factor levels	Simple mode	27	0.0141791	0.0470936	0.765746	1.01428	0.924849	1.11236
finn-a-F5_SCHZPHR	Leukemia inhibitory factor levels	Weighted mode	27	0.0342451	0.0308545	0.277207	1.03484	0.974111	1.09935
finn-a-F5_SCHZPHR	Leukemia inhibitory factor receptor levels	MR Egger	27	-0.0550106	0.0297813	0.0765945	0.946475	0.89281	1.00337
finn-a-F5_SCHZPHR	Leukemia inhibitory factor receptor levels	Weighted median	27	-0.0416693	0.0262712	0.112712	0.959187	0.911047	1.00987
finn-a-F5_SCHZPHR	Leukemia inhibitory factor receptor levels	Inverse variance weighted	27	-0.0388535	0.0177242	0.0283708	0.961892	0.92905	0.995894
finn-a-F5_SCHZPHR	Leukemia inhibitory factor receptor levels	Simple mode	27	-0.0165873	0.0437931	0.707937	0.983549	0.902649	1.0717
finn-a-F5_SCHZPHR	Leukemia inhibitory factor receptor levels	Weighted mode	27	-0.0362991	0.0306104	0.246409	0.964352	0.908196	1.02398
finn-a-F5_SCHZPHR	Osteoprotegerin levels	MR Egger	27	-0.0379952	0.0258882	0.154665	0.962718	0.915087	1.01283
finn-a-F5_SCHZPHR	Osteoprotegerin levels	Weighted median	27	-0.0232218	0.0248583	0.350218	0.977046	0.930583	1.02583
finn-a-F5_SCHZPHR	Osteoprotegerin levels	Inverse variance weighted	27	-0.0315518	0.0156432	0.0436989	0.968941	0.939683	0.999109
finn-a-F5_SCHZPHR	Osteoprotegerin levels	Simple mode	27	-0.104332	0.0432307	0.0231502	0.900926	0.827733	0.980591
finn-a-F5_SCHZPHR	Osteoprotegerin levels	Weighted mode	27	-0.0230024	0.0272464	0.406238	0.97726	0.926441	1.03087

## Sheet: ST4
Supplementary Table 4: Sensitivity analysis for forward Mendelian randomization between inflammatory proteins and SCZ
exposure	outcome	method	Q	Q_df	Q_pval	egger_intercept	pval	pval for MR-PRESSO
C-C motif chemokine 4 levels	finn-a-F5_SCHZPHR	MR Egger	26.0569	29	0.622447	-0.0170131	0.142734	0.556
C-C motif chemokine 4 levels	finn-a-F5_SCHZPHR	Inverse variance weighted	28.3267	30	0.553128
C-X-C motif chemokine 1 levels	finn-a-F5_SCHZPHR	MR Egger	23.8225	22	0.356603	-0.00950303	0.505509	0.475
C-X-C motif chemokine 1 levels	finn-a-F5_SCHZPHR	Inverse variance weighted	24.3187	23	0.386343
C-X-C motif chemokine 5 levels	finn-a-F5_SCHZPHR	MR Egger	16.1455	19	0.647549	-0.0245094	0.0502029	0.32
C-X-C motif chemokine 5 levels	finn-a-F5_SCHZPHR	Inverse variance weighted	20.5603	20	0.423406
Fibroblast growth factor 5 levels	finn-a-F5_SCHZPHR	MR Egger	37.8644	30	0.153262	-0.0113724	0.350765	0.265
Fibroblast growth factor 5 levels	finn-a-F5_SCHZPHR	Inverse variance weighted	38.9984	31	0.153219
Interleukin-24 levels	finn-a-F5_SCHZPHR	MR Egger	12.6972	15	0.625675	-0.0261676	0.337818	0.634
Interleukin-24 levels	finn-a-F5_SCHZPHR	Inverse variance weighted	13.6775	16	0.622724

## Sheet: ST5
Supplementary Table 5: Sensitivity analysis for reverse Mendelian randomization between SCZ and inflammatory proteins
exposure	outcome	method	Q	Q_df	Q_pval	egger_intercept	pval	pval for MR-PRESSO
finn-a-F5_SCHZPHR	Leukemia inhibitory factor levels	MR Egger	19.8497	25	0.754665	-0.000813864	0.897167	0.837
finn-a-F5_SCHZPHR	Leukemia inhibitory factor levels	Inverse variance weighted	19.8667	26	0.797829
finn-a-F5_SCHZPHR	Leukemia inhibitory factor receptor levels	MR Egger	11.2014	25	0.991907	0.00410521	0.50581	0.992
finn-a-F5_SCHZPHR	Leukemia inhibitory factor receptor levels	Inverse variance weighted	11.6572	26	0.992944
finn-a-F5_SCHZPHR	Osteoprotegerin levels	MR Egger	19.4412	25	0.775488	0.00166927	0.75735	0.861
finn-a-F5_SCHZPHR	Osteoprotegerin levels	Inverse variance weighted	19.5388	26	0.812893

## Sheet: ST6
Supplementary Table 6: Harmonization data of 91 inflammatory proteins and SCZ
exposure	outcome	SNP	effect_allele.exposure	other_allele.exposure	effect_allele.outcome	other_allele.outcome	beta.exposure	beta.outcome	eaf.exposure	eaf.outcome	remove	palindromic	ambiguous	id.outcome	pos.outcome	pval.outcome	se.outcome	mr_keep.outcome	pval_origin.outcome	data_source.outcome	se.exposure	pval.exposure	samplesize.exposure	mr_keep.exposure	pval_origin.exposure	id.exposure	data_source.exposure	action	SNP_index	mr_keep	samplesize.outcome	R2	meanf	F
Eukaryotic translation initiation factor 4E-binding protein 1 levels	finn-a-F5_SCHZPHR	rs1034059	A	G	A	G	0.066	-0.00811218	0.6982	0.70184	FALSE	FALSE	FALSE	VYfRsa	157772666	0.779204	0.0289352	TRUE	reported	textfile	0.0146	6.17e-06	14288	TRUE	reported	ZoB1om	textfile	2	1	TRUE	NA	0.0014282	28.746	20.4325
Eukaryotic translation initiation factor 4E-binding protein 1 levels	finn-a-F5_SCHZPHR	rs10513018	A	G	A	G	-0.0875	-0.0354831	0.8986	0.911521	FALSE	FALSE	FALSE	VYfRsa	136955626	0.429535	0.0449161	TRUE	reported	textfile	0.0197	8.93e-06	14288	TRUE	reported	ZoB1om	textfile	2	1	TRUE	NA	0.00137884	28.746	19.7253
Eukaryotic translation initiation factor 4E-binding protein 1 levels	finn-a-F5_SCHZPHR	rs10792025	T	C	T	C	-0.0593	0.0186428	0.3383	0.323894	FALSE	FALSE	FALSE	VYfRsa	69153743	0.50268	0.0278136	TRUE	reported	textfile	0.0124	1.73e-06	14727	TRUE	reported	ZoB1om	textfile	2	1	TRUE	NA	0.00155052	28.746	22.8669
Eukaryotic translation initiation factor 4E-binding protein 1 levels	finn-a-F5_SCHZPHR	rs10926313	A	G	A	G	-0.0884	0.0440886	0.8334	0.79511	FALSE	FALSE	FALSE	VYfRsa	240641210	0.176172	0.0325945	TRUE	reported	textfile	0.0175	4.39e-07	14288	TRUE	reported	ZoB1om	textfile	2	1	TRUE	NA	0.00178272	28.746	25.5134
Eukaryotic translation initiation factor 4E-binding protein 1 levels	finn-a-F5_SCHZPHR	rs112020430	T	C	T	C	0.1784	0.241495	0.0251	0.0182469	FALSE	FALSE	FALSE	VYfRsa	116663268	0.0120929	0.0962354	TRUE	reported	textfile	0.0403	9.56e-06	14735	TRUE	reported	ZoB1om	textfile	2	1	TRUE	NA	0.00132817	28.746	19.5939
Eukaryotic translation initiation factor 4E-binding protein 1 levels	finn-a-F5_SCHZPHR	rs137887001	C	G	C	G	0.2235	0.150349	0.9827	0.98565	FALSE	TRUE	FALSE	VYfRsa	45938222	0.180983	0.11239	TRUE	reported	textfile	0.0486	4.25e-06	14288	TRUE	reported	ZoB1om	textfile	2	1	TRUE	NA	0.00147798	28.746	21.1457
Eukaryotic translation initiation factor 4E-binding protein 1 levels	finn-a-F5_SCHZPHR	rs139951113	T	C	T	C	0.3201	-0.066524	0.0087	0.00327001	FALSE	FALSE	FALSE	VYfRsa	6024779	0.771792	0.229368	TRUE	reported	textfile	0.0722	9.27e-06	12935	TRUE	reported	ZoB1om	textfile	2	1	TRUE	NA	0.0015173	28.746	19.653
Eukaryotic translation initiation factor 4E-binding protein 1 levels	finn-a-F5_SCHZPHR	rs181095999	T	C	T	C	-0.2226	-0.152921	0.0227	0.0164922	FALSE	FALSE	FALSE	VYfRsa	23770232	0.135948	0.102559	TRUE	reported	textfile	0.0474	2.65e-06	14736	TRUE	reported	ZoB1om	textfile	2	1	TRUE	NA	0.00149439	28.746	22.0513
Eukaryotic translation initiation factor 4E-binding protein 1 levels	finn-a-F5_SCHZPHR	rs2731672	T	C	T	C	0.0926	-0.0224184	0.2679	0.259638	FALSE	FALSE	FALSE	VYfRsa	177415473	0.449406	0.0296381	TRUE	reported	textfile	0.0152	1.11e-09	11783	TRUE	reported	ZoB1om	textfile	2	1	TRUE	NA	0.00313988	28.746	37.1074
Eukaryotic translation initiation factor 4E-binding protein 1 levels	finn-a-F5_SCHZPHR	rs2856226	T	C	T	C	-0.0995	-0.0333806	0.8975	0.927718	FALSE	FALSE	FALSE	VYfRsa	15567100	0.506177	0.0502112	TRUE	reported	textfile	0.0214	3.33e-06	12404	TRUE	reported	ZoB1om	textfile	2	1	TRUE	NA	0.00173981	28.746	21.6147
Eukaryotic translation initiation factor 4E-binding protein 1 levels	finn-a-F5_SCHZPHR	rs356283	T	G	T	G	0.0588	-0.0341078	0.6475	0.744424	FALSE	FALSE	FALSE	VYfRsa	80509505	0.253675	0.0298807	TRUE	reported	textfile	0.0123	1.75e-06	14730	TRUE	reported	ZoB1om	textfile	2	1	TRUE	NA	0.00154906	28.746	22.85
Eukaryotic translation initiation factor 4E-binding protein 1 levels	finn-a-F5_SCHZPHR	rs3733402	A	G	A	G	-0.1305	0.0163823	0.5102	0.575365	FALSE	FALSE	FALSE	VYfRsa	186236880	0.530869	0.0261414	TRUE	reported	textfile	0.0116	2.32e-29	14736	TRUE	reported	ZoB1om	textfile	2	1	TRUE	NA	0.00851552	28.746	126.545
Eukaryotic translation initiation factor 4E-binding protein 1 levels	finn-a-F5_SCHZPHR	rs5030072	T	C	T	C	0.0594	0.0177176	0.5711	0.590231	FALSE	FALSE	FALSE	VYfRsa	186737757	0.499386	0.0262305	TRUE	reported	textfile	0.0119	5.99e-07	14716	TRUE	reported	ZoB1om	textfile	2	1	TRUE	NA	0.00169026	28.746	24.9127
Eukaryotic translation initiation factor 4E-binding protein 1 levels	finn-a-F5_SCHZPHR	rs60037565	A	T	A	T	0.0772	-0.0301546	0.8011	0.733946	FALSE	TRUE	FALSE	VYfRsa	76622198	0.304298	0.0293544	TRUE	reported	textfile	0.0172	7.18e-06	11337	TRUE	reported	ZoB1om	textfile	2	1	TRUE	NA	0.00177382	28.746	20.1419
Eukaryotic translation initiation factor 4E-binding protein 1 levels	finn-a-F5_SCHZPHR	rs6963617	T	C	T	C	0.0754	-0.0667747	0.2938	0.286183	FALSE	FALSE	FALSE	VYfRsa	17554690	0.0259836	0.0299915	TRUE	reported	textfile	0.0142	1.1e-07	14288	TRUE	reported	ZoB1om	textfile	2	1	TRUE	NA	0.00196942	28.746	28.1907
Eukaryotic translation initiation factor 4E-binding protein 1 levels	finn-a-F5_SCHZPHR	rs7490744	T	G	T	G	0.0705	0.0654008	0.2217	0.257034	FALSE	FALSE	FALSE	VYfRsa	84402834	0.0279711	0.0297589	TRUE	reported	textfile	0.0159	9.25e-06	11783	TRUE	reported	ZoB1om	textfile	2	1	TRUE	NA	0.00166573	28.746	19.6567
Eukaryotic translation initiation factor 4E-binding protein 1 levels	finn-a-F5_SCHZPHR	rs76686678	T	G	T	G	0.2607	-0.100989	0.015	0.0246022	FALSE	FALSE	FALSE	VYfRsa	37971763	0.230002	0.0841326	TRUE	reported	textfile	0.0521	5.62e-07	14730	TRUE	reported	ZoB1om	textfile	2	1	TRUE	NA	0.00169694	28.746	25.035
Eukaryotic translation initiation factor 4E-binding protein 1 levels	finn-a-F5_SCHZPHR	rs78948504	C	G	C	G	-0.1269	-0.131622	0.9352	0.938786	FALSE	TRUE	FALSE	VYfRsa	4078648	0.0141153	0.0536287	TRUE	reported	textfile	0.0281	6.3e-06	11781	TRUE	reported	ZoB1om	textfile	2	1	TRUE	NA	0.00172813	28.746	20.3909
Adenosine Deaminase levels	finn-a-F5_SCHZPHR	rs10024178	T	C	T	C	-0.0925	-0.0170674	0.905	0.868246	FALSE	FALSE	FALSE	QxOEvI	5800007	0.652357	0.0378862	TRUE	reported	textfile	0.0199	3.35e-06	14716	TRUE	reported	yv1ZOT	textfile	2	1	TRUE	NA	0.00146606	99.2711	21.6032
Adenosine Deaminase levels	finn-a-F5_SCHZPHR	rs111478357	T	C	T	C	0.2044	0.0971133	0.0243	0.0157141	FALSE	FALSE	FALSE	QxOEvI	143892866	0.360859	0.106282	TRUE	reported	textfile	0.044	3.39e-06	13801	TRUE	reported	yv1ZOT	textfile	2	1	TRUE	NA	0.00156123	99.2711	21.5771
Adenosine Deaminase levels	finn-a-F5_SCHZPHR	rs11512688	T	G	T	G	-0.0606	0.0488066	0.6677	0.68438	FALSE	FALSE	FALSE	QxOEvI	102742554	0.0803341	0.0279094	TRUE	reported	textfile	0.0133	5.2e-06	12193	TRUE	reported	yv1ZOT	textfile	2	1	TRUE	NA	0.00169978	99.2711	20.7573
Adenosine Deaminase levels	finn-a-F5_SCHZPHR	rs115657851	A	G	A	G	0.139	0.0230376	0.0462	0.0657874	FALSE	FALSE	FALSE	QxOEvI	56888175	0.658385	0.0521041	TRUE	reported	textfile	0.0293	2.1e-06	14715	TRUE	reported	yv1ZOT	textfile	2	1	TRUE	NA	0.00152711	99.2711	22.5027
Adenosine Deaminase levels	finn-a-F5_SCHZPHR	rs117645472	A	T	A	T	0.3494	-0.177758	0.0125	0.00181837	FALSE	TRUE	FALSE	QxOEvI	917375	0.584023	0.324661	TRUE	reported	textfile	0.0754	3.59e-06	11095	TRUE	reported	yv1ZOT	textfile	2	1	TRUE	NA	0.00193168	99.2711	21.4696
Adenosine Deaminase levels	finn-a-F5_SCHZPHR	rs147052185	A	G	A	G	0.2127	0.193372	0.9793	0.987421	FALSE	FALSE	FALSE	QxOEvI	17701988	0.103829	0.118883	TRUE	reported	textfile	0.0473	6.9e-06	14244	TRUE	reported	yv1ZOT	textfile	2	1	TRUE	NA	0.00141764	99.2711	20.2186
Adenosine Deaminase levels	finn-a-F5_SCHZPHR	rs1608554	A	G	A	G	0.0598	-0.0437073	0.656	0.685222	FALSE	FALSE	FALSE	QxOEvI	22768015	0.117401	0.0279141	TRUE	reported	textfile	0.0122	9.5e-07	14733	TRUE	reported	yv1ZOT	textfile	2	1	TRUE	NA	0.00162811	99.2711	24.0228
Adenosine Deaminase levels	finn-a-F5_SCHZPHR	rs184103539	T	C	T	C	-0.1524	0.0405173	0.0397	0.0745444	FALSE	FALSE	FALSE	QxOEvI	221976321	0.405529	0.0487111	TRUE	reported	textfile	0.0339	6.94e-06	12833	TRUE	reported	yv1ZOT	textfile	2	1	TRUE	NA	0.00157239	99.2711	20.207
Adenosine Deaminase levels	finn-a-F5_SCHZPHR	rs189104742	A	T	A	T	0.2754	0.0535299	0.9857	0.969514	FALSE	TRUE	FALSE	QxOEvI	74740352	0.48702	0.0770153	TRUE	reported	textfile	0.0584	2.41e-06	14729	TRUE	reported	yv1ZOT	textfile	2	1	TRUE	NA	0.00150756	99.2711	22.2353
Adenosine Deaminase levels	finn-a-F5_SCHZPHR	rs2007720	A	G	A	G	-0.1698	-0.040776	0.7345	0.760521	FALSE	FALSE	FALSE	QxOEvI	44648047	0.182602	0.0305945	TRUE	reported	textfile	0.0136	8.98e-36	14288	TRUE	reported	yv1ZOT	textfile	2	1	TRUE	NA	0.0107923	99.2711	155.861
Adenosine Deaminase levels	finn-a-F5_SCHZPHR	rs2527856	T	C	T	C	0.0562	0.0210603	0.5989	0.579867	FALSE	FALSE	FALSE	QxOEvI	81049607	0.424969	0.0263969	TRUE	reported	textfile	0.0122	4.09e-06	14288	TRUE	reported	yv1ZOT	textfile	2	1	TRUE	NA	0.00148299	99.2711	21.2174
Adenosine Deaminase levels	finn-a-F5_SCHZPHR	rs2620728	C	G	C	G	-0.0551	0.0283284	0.5267	0.573812	FALSE	TRUE	TRUE	QxOEvI	64724543	0.28211	0.0263375	TRUE	reported	textfile	0.0119	3.65e-06	14288	TRUE	reported	yv1ZOT	textfile	2	1	FALSE	NA	0.00149826	99.2711	21.4362
Adenosine Deaminase levels	finn-a-F5_SCHZPHR	rs34031171	CA	C	CA	C	-0.0743	-0.0135297	0.2088	0.244536	FALSE	FALSE	FALSE	QxOEvI	18906903	0.654306	0.0302145	TRUE	reported	textfile	0.0167	8.62e-06	10894	TRUE	reported	yv1ZOT	textfile	2	1	TRUE	NA	0.00181371	99.2711	19.7909
Adenosine Deaminase levels	finn-a-F5_SCHZPHR	rs62188709	A	T	A	T	-0.1012	0.0331527	0.9174	0.909998	FALSE	TRUE	FALSE	QxOEvI	224701043	0.458637	0.0447349	TRUE	reported	textfile	0.0222	5.15e-06	14288	TRUE	reported	yv1ZOT	textfile	2	1	TRUE	NA	0.00145229	99.2711	20.7775
Adenosine Deaminase levels	finn-a-F5_SCHZPHR	rs62319741	T	C	T	C	0.1281	-0.0531627	0.9456	0.927232	FALSE	FALSE	FALSE	QxOEvI	123650740	0.281385	0.0493521	TRUE	reported	textfile	0.0258	6.87e-07	14733	TRUE	reported	yv1ZOT	textfile	2	1	TRUE	NA	0.00167048	99.2711	24.649
Adenosine Deaminase levels	finn-a-F5_SCHZPHR	rs6463679	A	G	A	G	0.0552	0.0152057	0.3628	0.398516	FALSE	FALSE	FALSE	QxOEvI	7305371	0.565045	0.0264279	TRUE	reported	textfile	0.0122	6.05e-06	14288	TRUE	reported	yv1ZOT	textfile	2	1	TRUE	NA	0.00143075	99.2711	20.4691
Adenosine Deaminase levels	finn-a-F5_SCHZPHR	rs6544381	A	C	A	C	0.0643	-0.0553307	0.7983	0.732228	FALSE	FALSE	FALSE	QxOEvI	41049364	0.0580003	0.0291875	TRUE	reported	textfile	0.0143	6.91e-06	14732	TRUE	reported	yv1ZOT	textfile	2	1	TRUE	NA	0.00137054	99.2711	20.2158
Adenosine Deaminase levels	finn-a-F5_SCHZPHR	rs7292320	A	G	A	G	-0.0599	-0.00218388	0.2529	0.206586	FALSE	FALSE	FALSE	QxOEvI	37525418	0.94575	0.0320947	TRUE	reported	textfile	0.0131	4.82e-06	14729	TRUE	reported	yv1ZOT	textfile	2	1	TRUE	NA	0.0014175	99.2711	20.9051
Adenosine Deaminase levels	finn-a-F5_SCHZPHR	rs73617409	A	G	A	G	-0.1313	-0.00459662	0.2474	0.246144	FALSE	FALSE	FALSE	QxOEvI	44672159	0.881304	0.0307844	TRUE	reported	textfile	0.0164	1.18e-15	12404	TRUE	reported	yv1ZOT	textfile	2	1	TRUE	NA	0.00514093	99.2711	64.0873
Adenosine Deaminase levels	finn-a-F5_SCHZPHR	rs73701916	A	G	A	G	-0.1301	0.0306995	0.9512	0.985767	FALSE	FALSE	FALSE	QxOEvI	101517964	0.781981	0.110933	TRUE	reported	textfile	0.0292	8.37e-06	14726	TRUE	reported	yv1ZOT	textfile	2	1	TRUE	NA	0.00134623	99.2711	19.8486
Adenosine Deaminase levels	finn-a-F5_SCHZPHR	rs73966257	A	G	A	G	-0.2927	0.406684	0.0126	0.00309848	FALSE	FALSE	FALSE	QxOEvI	72562107	0.0861291	0.23697	TRUE	reported	textfile	0.0654	7.62e-06	12935	TRUE	reported	yv1ZOT	textfile	2	1	TRUE	NA	0.00154615	99.2711	20.0273
Adenosine Deaminase levels	finn-a-F5_SCHZPHR	rs739998	T	C	T	C	0.0594	-0.029064	0.5782	0.576893	FALSE	FALSE	FALSE	QxOEvI	266891	0.273189	0.0265244	TRUE	reported	textfile	0.0132	6.8e-06	13662	TRUE	reported	yv1ZOT	textfile	2	1	TRUE	NA	0.00148002	99.2711	20.247
Adenosine Deaminase levels	finn-a-F5_SCHZPHR	rs75492374	A	G	A	G	0.3552	-0.172902	0.9905	0.994447	FALSE	FALSE	FALSE	QxOEvI	150929702	0.321817	0.174519	TRUE	reported	textfile	0.077	3.97e-06	11139	TRUE	reported	yv1ZOT	textfile	2	1	TRUE	NA	0.00190673	99.2711	21.2758
Adenosine Deaminase levels	finn-a-F5_SCHZPHR	rs76418401	A	C	A	C	-0.907	-0.0585272	0.9299	0.939689	FALSE	FALSE	FALSE	QxOEvI	44604439	0.282932	0.0545069	TRUE	reported	textfile	0.0214	1e-200	14727	TRUE	reported	yv1ZOT	textfile	2	1	TRUE	NA	0.108715	99.2711	1796.09
Adenosine Deaminase levels	finn-a-F5_SCHZPHR	rs79226097	T	C	T	C	0.1608	0.0548265	0.03	0.0564893	FALSE	FALSE	FALSE	QxOEvI	91249103	0.319592	0.0550856	TRUE	reported	textfile	0.0357	6.66e-06	14732	TRUE	reported	yv1ZOT	textfile	2	1	TRUE	NA	0.00137523	99.2711	20.2851
Artemin levels	finn-a-F5_SCHZPHR	rs10799609	T	C	T	C	-0.1321	-0.0188055	0.0561	0.0300392	FALSE	FALSE	FALSE	fkhb42	20091830	0.811522	0.0788614	TRUE	reported	textfile	0.0293	6.53e-06	11778	TRUE	reported	zj8410	textfile	2	1	TRUE	NA	0.00172286	21.551	20.3234
Artemin levels	finn-a-F5_SCHZPHR	rs114907684	T	C	T	C	-0.3648	0.00536782	0.9881	0.993421	FALSE	FALSE	FALSE	fkhb42	81549377	0.973116	0.159282	TRUE	reported	textfile	0.0818	8.21e-06	8283	TRUE	reported	zj8410	textfile	2	1	TRUE	NA	0.00239538	21.551	19.8837
Artemin levels	finn-a-F5_SCHZPHR	rs118087756	A	G	A	G	-0.4237	-0.12451	0.0108	0.00227808	FALSE	FALSE	FALSE	fkhb42	93774946	0.657155	0.280525	TRUE	reported	textfile	0.094	6.56e-06	8024	TRUE	reported	zj8410	textfile	2	1	TRUE	NA	0.00252564	21.551	20.312
Artemin levels	finn-a-F5_SCHZPHR	rs118115625	T	C	T	C	0.1703	-0.0452289	0.0344	0.0146719	FALSE	FALSE	FALSE	fkhb42	81330411	0.688614	0.112865	TRUE	reported	textfile	0.0362	2.55e-06	11778	TRUE	reported	zj8410	textfile	2	1	TRUE	NA	0.00187554	21.551	22.1278
Artemin levels	finn-a-F5_SCHZPHR	rs12699544	A	G	A	G	0.0803	-0.0690598	0.1536	0.153151	FALSE	FALSE	FALSE	fkhb42	13741372	0.0552637	0.0360288	TRUE	reported	textfile	0.0181	9.14e-06	11777	TRUE	reported	zj8410	textfile	2	1	TRUE	NA	0.00166845	21.551	19.6789
Artemin levels	finn-a-F5_SCHZPHR	rs1329733	A	G	A	G	-0.0674	0.0286697	0.5323	0.505907	FALSE	FALSE	FALSE	fkhb42	89593312	0.268872	0.0259298	TRUE	reported	textfile	0.0136	7.2e-07	11330	TRUE	reported	zj8410	textfile	2	1	TRUE	NA	0.00216308	21.551	24.5564
Artemin levels	finn-a-F5_SCHZPHR	rs13303278	A	C	A	C	-0.0664	-0.00383113	0.5539	0.522371	FALSE	FALSE	FALSE	fkhb42	986336	0.883144	0.0260648	TRUE	reported	textfile	0.0144	4.01e-06	10265	TRUE	reported	zj8410	textfile	2	1	TRUE	NA	0.00206706	21.551	21.2582
Artemin levels	finn-a-F5_SCHZPHR	rs1370215	T	C	T	C	-0.07	-0.0244505	0.7417	0.707961	FALSE	FALSE	FALSE	fkhb42	57021708	0.391566	0.0285376	TRUE	reported	textfile	0.0153	4.76e-06	11330	TRUE	reported	zj8410	textfile	2	1	TRUE	NA	0.00184409	21.551	20.9284
Artemin levels	finn-a-F5_SCHZPHR	rs138311590	A	G	A	G	-0.0811	-0.0243446	0.84	0.836658	FALSE	FALSE	FALSE	fkhb42	4422317	0.488767	0.0351663	TRUE	reported	textfile	0.0176	4.07e-06	11758	TRUE	reported	zj8410	textfile	2	1	TRUE	NA	0.0018026	21.551	21.2296
Artemin levels	finn-a-F5_SCHZPHR	rs141429639	A	G	A	G	-0.293	-0.0113473	0.0147	0.0223966	FALSE	FALSE	FALSE	fkhb42	52991126	0.895925	0.0867455	TRUE	reported	textfile	0.0644	5.37e-06	11330	TRUE	reported	zj8410	textfile	2	1	TRUE	NA	0.00182365	21.551	20.696
Artemin levels	finn-a-F5_SCHZPHR	rs141625055	A	G	A	G	0.1852	-0.00216117	0.0327	0.0373356	FALSE	FALSE	FALSE	fkhb42	141426353	0.974756	0.068295	TRUE	reported	textfile	0.0418	9.4e-06	11765	TRUE	reported	zj8410	textfile	2	1	TRUE	NA	0.00166576	21.551	19.6271
Artemin levels	finn-a-F5_SCHZPHR	rs142585779	T	C	T	C	0.2119	-0.00152334	0.038	0.039446	FALSE	FALSE	FALSE	fkhb42	137345136	0.982856	0.0708919	TRUE	reported	textfile	0.0435	1.11e-06	10266	TRUE	reported	zj8410	textfile	2	1	TRUE	NA	0.00230611	21.551	23.7246
Artemin levels	finn-a-F5_SCHZPHR	rs142970662	A	G	A	G	0.311	-0.040959	0.0191	0.00978446	FALSE	FALSE	FALSE	fkhb42	107321216	0.762011	0.135249	TRUE	reported	textfile	0.0639	1.13e-06	9834	TRUE	reported	zj8410	textfile	2	1	TRUE	NA	0.00240295	21.551	23.6827
Artemin levels	finn-a-F5_SCHZPHR	rs17340161	A	G	A	G	-0.0873	-0.000563063	0.8494	0.8731	FALSE	FALSE	FALSE	fkhb42	104130863	0.988473	0.0389726	TRUE	reported	textfile	0.0189	3.86e-06	11330	TRUE	reported	zj8410	textfile	2	1	TRUE	NA	0.00187957	21.551	21.3318
Artemin levels	finn-a-F5_SCHZPHR	rs17491469	A	G	A	G	-0.0897	0.0372958	0.1327	0.132034	FALSE	FALSE	FALSE	fkhb42	189446785	0.327688	0.0381044	TRUE	reported	textfile	0.0197	5.28e-06	11777	TRUE	reported	zj8410	textfile	2	1	TRUE	NA	0.00175733	21.551	20.729
Artemin levels	finn-a-F5_SCHZPHR	rs3001873	T	C	T	C	-0.0852	-0.0306093	0.1749	0.215099	FALSE	FALSE	FALSE	fkhb42	50689260	0.334522	0.031718	TRUE	reported	textfile	0.0185	4.12e-06	11330	TRUE	reported	zj8410	textfile	2	1	TRUE	NA	0.0018685	21.551	21.206
Artemin levels	finn-a-F5_SCHZPHR	rs3003450	T	G	T	G	0.0632	0.00491379	0.6627	0.657162	FALSE	FALSE	FALSE	fkhb42	17301888	0.856766	0.0272244	TRUE	reported	textfile	0.0137	3.97e-06	11762	TRUE	reported	zj8410	textfile	2	1	TRUE	NA	0.00180604	21.551	21.2774
Artemin levels	finn-a-F5_SCHZPHR	rs4561132	A	G	A	G	-0.0716	-0.0101688	0.2386	0.280039	FALSE	FALSE	FALSE	fkhb42	95918265	0.725476	0.0289586	TRUE	reported	textfile	0.0159	6.7e-06	11329	TRUE	reported	zj8410	textfile	2	1	TRUE	NA	0.00178675	21.551	20.2747
Artemin levels	finn-a-F5_SCHZPHR	rs4740350	A	G	A	G	0.0877	-0.0601377	0.1326	0.143531	FALSE	FALSE	FALSE	fkhb42	130578719	0.103872	0.0369767	TRUE	reported	textfile	0.0194	6.17e-06	11778	TRUE	reported	zj8410	textfile	2	1	TRUE	NA	0.00173209	21.551	20.4325
Artemin levels	finn-a-F5_SCHZPHR	rs55885546	A	G	A	G	-0.2047	-0.0088099	0.0245	0.0425232	FALSE	FALSE	FALSE	fkhb42	19635666	0.889745	0.063551	TRUE	reported	textfile	0.044	3.28e-06	11778	TRUE	reported	zj8410	textfile	2	1	TRUE	NA	0.00183426	21.551	21.64
Artemin levels	finn-a-F5_SCHZPHR	rs62277657	A	G	A	G	0.0833	0.0281994	0.1972	0.166802	FALSE	FALSE	FALSE	fkhb42	112001336	0.414117	0.0345297	TRUE	reported	textfile	0.0166	5.22e-07	11777	TRUE	reported	zj8410	textfile	2	1	TRUE	NA	0.00213359	21.551	25.1768
Artemin levels	finn-a-F5_SCHZPHR	rs6509909	C	G	C	G	-0.0881	-0.0258823	0.8122	0.78881	FALSE	TRUE	FALSE	fkhb42	54910674	0.41376	0.0316683	TRUE	reported	textfile	0.0176	5.57e-07	11330	TRUE	reported	zj8410	textfile	2	1	TRUE	NA	0.00220667	21.551	25.0524
Artemin levels	finn-a-F5_SCHZPHR	rs74383279	C	G	C	G	-0.1899	-0.0380901	0.9634	0.974358	FALSE	TRUE	FALSE	fkhb42	111074468	0.64558	0.0828204	TRUE	reported	textfile	0.0421	6.46e-06	11761	TRUE	reported	zj8410	textfile	2	1	TRUE	NA	0.00172699	21.551	20.3429
Artemin levels	finn-a-F5_SCHZPHR	rs76672219	A	C	A	C	-0.3226	-0.0149004	0.9882	0.98858	FALSE	FALSE	FALSE	fkhb42	224869887	0.902701	0.121884	TRUE	reported	textfile	0.0682	2.24e-06	11291	TRUE	reported	zj8410	textfile	2	1	TRUE	NA	0.00197773	21.551	22.3709
Artemin levels	finn-a-F5_SCHZPHR	rs77502336	C	G	C	G	0.0679	0.013919	0.318	0.313234	FALSE	TRUE	FALSE	fkhb42	123523928	0.618737	0.0279699	TRUE	reported	textfile	0.0141	1.47e-06	11775	TRUE	reported	zj8410	textfile	2	1	TRUE	NA	0.00196556	21.551	23.1861
Artemin levels	finn-a-F5_SCHZPHR	rs79259958	T	C	T	C	-0.3099	-0.0403176	0.0147	0.023566	FALSE	FALSE	FALSE	fkhb42	40378862	0.648398	0.088418	TRUE	reported	textfile	0.0697	8.74e-06	9945	TRUE	reported	zj8410	textfile	2	1	TRUE	NA	0.00198386	21.551	19.7647
Artemin levels	finn-a-F5_SCHZPHR	rs79664530	C	G	C	G	-0.3211	-0.0936371	0.0125	0.00266677	FALSE	TRUE	FALSE	fkhb42	197220261	0.711248	0.25295	TRUE	reported	textfile	0.0718	7.74e-06	10843	TRUE	reported	zj8410	textfile	2	1	TRUE	NA	0.00184112	21.551	19.9964
Artemin levels	finn-a-F5_SCHZPHR	rs9496445	T	C	T	C	0.0853	-0.0277234	0.1545	0.134538	FALSE	FALSE	FALSE	fkhb42	142726761	0.459491	0.03748	TRUE	reported	textfile	0.0181	2.44e-06	11768	TRUE	reported	zj8410	textfile	2	1	TRUE	NA	0.00188373	21.551	22.2058
Artemin levels	finn-a-F5_SCHZPHR	rs9682166	T	C	T	C	-0.1481	-0.0235411	0.0532	0.0564199	FALSE	FALSE	FALSE	fkhb42	93801959	0.675695	0.0562723	TRUE	reported	textfile	0.0334	9.24e-06	9453	TRUE	reported	zj8410	textfile	2	1	TRUE	NA	0.00207561	21.551	19.6574
Artemin levels	finn-a-F5_SCHZPHR	rs9684768	C	G	C	G	0.0692	0.0338733	0.626	0.64479	FALSE	TRUE	FALSE	fkhb42	156009623	0.212139	0.0271485	TRUE	reported	textfile	0.014	7.7e-07	11330	TRUE	reported	zj8410	textfile	2	1	TRUE	NA	0.00215174	21.551	24.4275
Artemin levels	finn-a-F5_SCHZPHR	rs9941952	T	C	T	C	0.0765	-0.0235691	0.7151	0.748357	FALSE	FALSE	FALSE	fkhb42	25250526	0.43409	0.0301313	TRUE	reported	textfile	0.0167	4.63e-06	11774	TRUE	reported	zj8410	textfile	2	1	TRUE	NA	0.00177907	21.551	20.9805
Axin-1 levels	finn-a-F5_SCHZPHR	rs10860902	C	G	C	G	0.0659	-0.00953326	0.7403	0.735893	FALSE	TRUE	FALSE	uDDIyQ	102681269	0.744823	0.0292904	TRUE	reported	textfile	0.0149	9.74e-06	11778	TRUE	reported	51eabm	textfile	2	1	TRUE	NA	0.00165808	22.1105	19.558
Axin-1 levels	finn-a-F5_SCHZPHR	rs11202576	A	G	A	G	-0.0767	-0.0273016	0.7946	0.810488	FALSE	FALSE	FALSE	uDDIyQ	87824527	0.409634	0.0331114	TRUE	reported	textfile	0.0172	8.22e-06	11345	TRUE	reported	51eabm	textfile	2	1	TRUE	NA	0.00174972	22.1105	19.8819
Axin-1 levels	finn-a-F5_SCHZPHR	rs113946880	T	C	T	C	0.1331	-0.0255777	0.0539	0.035178	FALSE	FALSE	FALSE	uDDIyQ	134836818	0.717497	0.0706946	TRUE	reported	textfile	0.0293	5.55e-06	11792	TRUE	reported	51eabm	textfile	2	1	TRUE	NA	0.00174692	22.1105	20.6323
Axin-1 levels	finn-a-F5_SCHZPHR	rs115455827	A	G	A	G	0.1447	-0.0379608	0.9489	0.926485	FALSE	FALSE	FALSE	uDDIyQ	79492030	0.439565	0.0491129	TRUE	reported	textfile	0.0305	2.09e-06	11792	TRUE	reported	51eabm	textfile	2	1	TRUE	NA	0.00190512	22.1105	22.5042
Axin-1 levels	finn-a-F5_SCHZPHR	rs117097664	A	C	A	C	0.2444	0.0837358	0.0197	0.0181965	FALSE	FALSE	FALSE	uDDIyQ	151013394	0.392706	0.0979686	TRUE	reported	textfile	0.0522	2.84e-06	11345	TRUE	reported	51eabm	textfile	2	1	TRUE	NA	0.0019285	22.1105	21.9172
Axin-1 levels	finn-a-F5_SCHZPHR	rs148317708	A	G	A	G	-0.212	-0.148288	0.0295	0.0101616	FALSE	FALSE	FALSE	uDDIyQ	52987448	0.258889	0.131342	TRUE	reported	textfile	0.042	4.47e-07	10919	TRUE	reported	51eabm	textfile	2	1	TRUE	NA	0.00232797	22.1105	25.4738
Axin-1 levels	finn-a-F5_SCHZPHR	rs2470622	A	G	A	G	-0.1229	0.0227148	0.9127	0.921778	FALSE	FALSE	FALSE	uDDIyQ	101477476	0.639548	0.0485014	TRUE	reported	textfile	0.0242	3.8e-07	11345	TRUE	reported	51eabm	textfile	2	1	TRUE	NA	0.00226821	22.1105	25.7867
Axin-1 levels	finn-a-F5_SCHZPHR	rs2691530	T	C	T	C	-0.067	0.00524064	0.5969	0.56021	FALSE	FALSE	FALSE	uDDIyQ	78330926	0.840552	0.0260485	TRUE	reported	textfile	0.0133	4.71e-07	11793	TRUE	reported	51eabm	textfile	2	1	TRUE	NA	0.00214728	22.1105	25.373
Axin-1 levels	finn-a-F5_SCHZPHR	rs2712427	A	G	A	G	0.0626	-0.0130557	0.4935	0.465985	FALSE	FALSE	FALSE	uDDIyQ	128712779	0.617462	0.0261401	TRUE	reported	textfile	0.0134	2.99e-06	11345	TRUE	reported	51eabm	textfile	2	1	TRUE	NA	0.00191999	22.1105	21.8204
Axin-1 levels	finn-a-F5_SCHZPHR	rs428324	T	C	T	C	0.0692	0.0113299	0.6047	0.554802	FALSE	FALSE	FALSE	uDDIyQ	79493338	0.665635	0.0262178	TRUE	reported	textfile	0.0148	2.93e-06	10281	TRUE	reported	51eabm	textfile	2	1	TRUE	NA	0.00212193	22.1105	21.8577
Axin-1 levels	finn-a-F5_SCHZPHR	rs7171268	T	C	T	C	0.1554	0.0432422	0.9514	0.961435	FALSE	FALSE	FALSE	uDDIyQ	80929430	0.523645	0.0678057	TRUE	reported	textfile	0.0329	2.32e-06	11345	TRUE	reported	51eabm	textfile	2	1	TRUE	NA	0.00196269	22.1105	22.3066
Axin-1 levels	finn-a-F5_SCHZPHR	rs72984228	A	G	A	G	-0.1557	0.0977875	0.9611	0.957405	FALSE	FALSE	FALSE	uDDIyQ	101460401	0.12985	0.0645592	TRUE	reported	textfile	0.035	8.64e-06	11792	TRUE	reported	51eabm	textfile	2	1	TRUE	NA	0.00167543	22.1105	19.7864
Axin-1 levels	finn-a-F5_SCHZPHR	rs9962377	T	C	T	C	-0.0843	0.0271297	0.1481	0.0897183	FALSE	FALSE	FALSE	uDDIyQ	72438296	0.549812	0.0453642	TRUE	reported	textfile	0.0186	5.84e-06	11793	TRUE	reported	51eabm	textfile	2	1	TRUE	NA	0.0017388	22.1105	20.5379
beta-nerve growth factor levels	finn-a-F5_SCHZPHR	rs10961630	C	G	C	G	0.053	0.00733258	0.55	0.560702	FALSE	TRUE	TRUE	AqXBQq	14636948	0.778465	0.0260649	TRUE	reported	textfile	0.0118	7.07e-06	14295	TRUE	reported	2ruHst	textfile	2	1	FALSE	NA	0.00140926	22.7357	20.171
beta-nerve growth factor levels	finn-a-F5_SCHZPHR	rs11025264	T	C	T	C	0.1739	-0.149054	0.9748	0.985621	FALSE	FALSE	FALSE	AqXBQq	19816212	0.193061	0.114518	TRUE	reported	textfile	0.0384	5.94e-06	14743	TRUE	reported	2ruHst	textfile	2	1	TRUE	NA	0.00138914	22.7357	20.5059
beta-nerve growth factor levels	finn-a-F5_SCHZPHR	rs11404457	CT	C	CT	C	-0.0672	-0.013785	0.209	0.232241	FALSE	FALSE	FALSE	AqXBQq	226151595	0.651517	0.0305211	TRUE	reported	textfile	0.015	7.46e-06	11336	TRUE	reported	2ruHst	textfile	2	1	TRUE	NA	0.00176737	22.7357	20.0669
beta-nerve growth factor levels	finn-a-F5_SCHZPHR	rs117164089	T	C	T	C	-0.271	0.137367	0.014	0.00407664	FALSE	FALSE	FALSE	AqXBQq	43276244	0.515868	0.211423	TRUE	reported	textfile	0.0565	1.61e-06	13421	TRUE	reported	2ruHst	textfile	2	1	TRUE	NA	0.00171125	22.7357	23.0026
beta-nerve growth factor levels	finn-a-F5_SCHZPHR	rs12188775	T	G	T	G	0.1213	0.0358339	0.9435	0.948347	FALSE	FALSE	FALSE	AqXBQq	133636071	0.539798	0.0584452	TRUE	reported	textfile	0.0247	9.06e-07	14737	TRUE	reported	2ruHst	textfile	2	1	TRUE	NA	0.00163384	22.7357	24.114
beta-nerve growth factor levels	finn-a-F5_SCHZPHR	rs12259196	A	G	A	G	-0.075	-0.0299142	0.1928	0.149904	FALSE	FALSE	FALSE	AqXBQq	88079673	0.411847	0.0364519	TRUE	reported	textfile	0.0148	4.03e-07	13244	TRUE	reported	2ruHst	textfile	2	1	TRUE	NA	0.00193526	22.7357	25.6764
beta-nerve growth factor levels	finn-a-F5_SCHZPHR	rs12533747	A	G	A	G	0.1389	-0.0225958	0.0802	0.0647637	FALSE	FALSE	FALSE	AqXBQq	30905284	0.673243	0.0535825	TRUE	reported	textfile	0.0276	4.84e-07	14295	TRUE	reported	2ruHst	textfile	2	1	TRUE	NA	0.00176862	22.7357	25.3236
beta-nerve growth factor levels	finn-a-F5_SCHZPHR	rs12539643	C	G	C	G	0.1867	0.0348974	0.966	0.950817	FALSE	TRUE	FALSE	AqXBQq	151321935	0.559602	0.0598139	TRUE	reported	textfile	0.0408	4.74e-06	11344	TRUE	reported	2ruHst	textfile	2	1	TRUE	NA	0.00184247	22.7357	20.9359
beta-nerve growth factor levels	finn-a-F5_SCHZPHR	rs13058191	C	G	C	G	-0.2164	-0.0752432	0.0256	0.0136586	FALSE	TRUE	FALSE	AqXBQq	49380054	0.496934	0.110762	TRUE	reported	textfile	0.0467	3.59e-06	14295	TRUE	reported	2ruHst	textfile	2	1	TRUE	NA	0.00149984	22.7357	21.4694
beta-nerve growth factor levels	finn-a-F5_SCHZPHR	rs140072192	A	G	A	G	0.2773	0.515547	0.0196	0.00390288	FALSE	FALSE	FALSE	AqXBQq	3277943	0.0318354	0.240184	TRUE	reported	textfile	0.0602	4.1e-06	11925	TRUE	reported	2ruHst	textfile	2	1	TRUE	NA	0.00177614	22.7357	21.2146
beta-nerve growth factor levels	finn-a-F5_SCHZPHR	rs140882208	T	C	T	C	-0.1722	-0.0173242	0.0258	0.027585	FALSE	FALSE	FALSE	AqXBQq	49287924	0.828063	0.0797666	TRUE	reported	textfile	0.0388	9.07e-06	14731	TRUE	reported	2ruHst	textfile	2	1	TRUE	NA	0.00133534	22.7357	19.6945
beta-nerve growth factor levels	finn-a-F5_SCHZPHR	rs148834134	T	C	T	C	0.2541	-0.143853	0.0235	0.00458734	FALSE	FALSE	FALSE	AqXBQq	42522516	0.460741	0.195022	TRUE	reported	textfile	0.0556	4.87e-06	13421	TRUE	reported	2ruHst	textfile	2	1	TRUE	NA	0.00155382	22.7357	20.8831
beta-nerve growth factor levels	finn-a-F5_SCHZPHR	rs149439201	G	GT	G	GT	0.1719	-0.0893733	0.9639	0.977164	FALSE	FALSE	FALSE	AqXBQq	13858535	0.323888	0.0905965	TRUE	reported	textfile	0.0383	7.18e-06	10894	TRUE	reported	2ruHst	textfile	2	1	TRUE	NA	0.00184571	22.7357	20.1407
beta-nerve growth factor levels	finn-a-F5_SCHZPHR	rs17647697	A	C	A	C	-0.1617	-0.0113169	0.9727	0.974372	FALSE	FALSE	FALSE	AqXBQq	130617216	0.890589	0.0822693	TRUE	reported	textfile	0.0352	4.35e-06	14741	TRUE	reported	2ruHst	textfile	2	1	TRUE	NA	0.00142951	22.7357	21.0997
beta-nerve growth factor levels	finn-a-F5_SCHZPHR	rs17689534	A	G	A	G	0.2208	0.176615	0.0229	0.00368655	FALSE	FALSE	FALSE	AqXBQq	165886488	0.423837	0.220829	TRUE	reported	textfile	0.0462	1.76e-06	13421	TRUE	reported	2ruHst	textfile	2	1	TRUE	NA	0.00169899	22.7357	22.8375
beta-nerve growth factor levels	finn-a-F5_SCHZPHR	rs183185212	A	C	A	C	-0.2977	-0.0480213	0.9883	0.98324	FALSE	FALSE	FALSE	AqXBQq	9413371	0.637673	0.101966	TRUE	reported	textfile	0.0657	5.86e-06	13808	TRUE	reported	2ruHst	textfile	2	1	TRUE	NA	0.00148474	22.7357	20.5288
beta-nerve growth factor levels	finn-a-F5_SCHZPHR	rs1878359	A	G	A	G	0.0626	-0.0259509	0.719	0.68799	FALSE	FALSE	FALSE	AqXBQq	121936573	0.353005	0.0279409	TRUE	reported	textfile	0.0126	6.76e-07	14740	TRUE	reported	2ruHst	textfile	2	1	TRUE	NA	0.0016718	22.7357	24.6802
beta-nerve growth factor levels	finn-a-F5_SCHZPHR	rs2237172	A	G	A	G	0.0619	-0.00194503	0.7375	0.724765	FALSE	FALSE	FALSE	AqXBQq	16601356	0.946664	0.0290752	TRUE	reported	textfile	0.0136	5.33e-06	14295	TRUE	reported	2ruHst	textfile	2	1	TRUE	NA	0.00144707	22.7357	20.713
beta-nerve growth factor levels	finn-a-F5_SCHZPHR	rs3128517	T	C	T	C	-0.0775	-0.0269364	0.4965	0.470461	FALSE	FALSE	FALSE	AqXBQq	87747125	0.30121	0.0260547	TRUE	reported	textfile	0.0118	5.11e-11	14295	TRUE	reported	2ruHst	textfile	2	1	TRUE	NA	0.00300848	22.7357	43.1299
beta-nerve growth factor levels	finn-a-F5_SCHZPHR	rs34043924	T	TA	T	TA	0.0683	0.0560494	0.7798	0.798316	FALSE	FALSE	FALSE	AqXBQq	59077445	0.0833566	0.0323698	TRUE	reported	textfile	0.015	5.28e-06	11331	TRUE	reported	2ruHst	textfile	2	1	TRUE	NA	0.0018264	22.7357	20.7292
beta-nerve growth factor levels	finn-a-F5_SCHZPHR	rs34559191	T	C	T	C	0.0607	-0.00360916	0.3088	0.297231	FALSE	FALSE	FALSE	AqXBQq	16324126	0.898546	0.0283075	TRUE	reported	textfile	0.0124	9.82e-07	13675	TRUE	reported	2ruHst	textfile	2	1	TRUE	NA	0.00174923	22.7357	23.9591
beta-nerve growth factor levels	finn-a-F5_SCHZPHR	rs397081	T	C	T	C	0.1203	-0.02473	0.9514	0.965147	FALSE	FALSE	FALSE	AqXBQq	32224840	0.721284	0.0693214	TRUE	reported	textfile	0.0262	4.4e-06	14743	TRUE	reported	2ruHst	textfile	2	1	TRUE	NA	0.00142798	22.7357	21.08
beta-nerve growth factor levels	finn-a-F5_SCHZPHR	rs4017	T	C	T	C	-0.1187	0.0321276	0.9491	0.974146	FALSE	FALSE	FALSE	AqXBQq	163142947	0.696202	0.0822828	TRUE	reported	textfile	0.0258	4.21e-06	14742	TRUE	reported	2ruHst	textfile	2	1	TRUE	NA	0.00143378	22.7357	21.1643
beta-nerve growth factor levels	finn-a-F5_SCHZPHR	rs4087847	T	G	T	G	-0.1546	0.0169627	0.0301	0.0628283	FALSE	FALSE	FALSE	AqXBQq	2455419	0.74978	0.0531861	TRUE	reported	textfile	0.0343	6.57e-06	14743	TRUE	reported	2ruHst	textfile	2	1	TRUE	NA	0.00137609	22.7357	20.3129
beta-nerve growth factor levels	finn-a-F5_SCHZPHR	rs4899264	C	G	C	G	-0.055	-0.00958038	0.5283	0.514411	FALSE	TRUE	TRUE	AqXBQq	68818620	0.711839	0.025936	TRUE	reported	textfile	0.0117	2.59e-06	14295	TRUE	reported	2ruHst	textfile	2	1	FALSE	NA	0.00154347	22.7357	22.0949
beta-nerve growth factor levels	finn-a-F5_SCHZPHR	rs4980184	T	C	T	C	0.2352	0.0604255	0.9836	0.992887	FALSE	FALSE	FALSE	AqXBQq	123299353	0.710024	0.162511	TRUE	reported	textfile	0.0521	6.35e-06	14295	TRUE	reported	2ruHst	textfile	2	1	TRUE	NA	0.00142363	22.7357	20.3769
beta-nerve growth factor levels	finn-a-F5_SCHZPHR	rs62092633	T	C	T	C	-0.1249	0.00291616	0.1005	0.141201	FALSE	FALSE	FALSE	AqXBQq	57774394	0.938126	0.037567	TRUE	reported	textfile	0.0259	1.42e-06	11344	TRUE	reported	2ruHst	textfile	2	1	TRUE	NA	0.00204583	22.7357	23.2514
beta-nerve growth factor levels	finn-a-F5_SCHZPHR	rs62494116	T	C	T	C	0.0578	0.0108824	0.6636	0.698167	FALSE	FALSE	FALSE	AqXBQq	13474533	0.700385	0.0282805	TRUE	reported	textfile	0.0117	7.81e-07	14729	TRUE	reported	2ruHst	textfile	2	1	TRUE	NA	0.00165421	22.7357	24.402
beta-nerve growth factor levels	finn-a-F5_SCHZPHR	rs6328	A	C	A	C	-0.0797	0.0568821	0.3498	0.328788	FALSE	FALSE	FALSE	AqXBQq	115287322	0.0399715	0.0276927	TRUE	reported	textfile	0.0122	6.46e-11	13224	TRUE	reported	2ruHst	textfile	2	1	TRUE	NA	0.00321688	22.7357	42.6708
beta-nerve growth factor levels	finn-a-F5_SCHZPHR	rs7149605	A	G	A	G	0.0862	0.0101651	0.0949	0.0828875	FALSE	FALSE	FALSE	AqXBQq	94387704	0.830999	0.0476293	TRUE	reported	textfile	0.0195	9.85e-06	14731	TRUE	reported	2ruHst	textfile	2	1	TRUE	NA	0.00132476	22.7357	19.5383
beta-nerve growth factor levels	finn-a-F5_SCHZPHR	rs72673086	A	G	A	G	0.0584	0.0136279	0.3152	0.357834	FALSE	FALSE	FALSE	AqXBQq	95902992	0.61175	0.0268489	TRUE	reported	textfile	0.0126	3.57e-06	12858	TRUE	reported	2ruHst	textfile	2	1	TRUE	NA	0.00166796	22.7357	21.4791
beta-nerve growth factor levels	finn-a-F5_SCHZPHR	rs73782207	A	G	A	G	0.0925	-0.0104242	0.0825	0.122896	FALSE	FALSE	FALSE	AqXBQq	150131335	0.790033	0.0391495	TRUE	reported	textfile	0.0205	6.42e-06	14734	TRUE	reported	2ruHst	textfile	2	1	TRUE	NA	0.00137992	22.7357	20.3571
beta-nerve growth factor levels	finn-a-F5_SCHZPHR	rs74639669	A	T	A	T	-0.1748	0.0923817	0.0281	0.0186175	FALSE	TRUE	FALSE	AqXBQq	5679361	0.337403	0.0963002	TRUE	reported	textfile	0.0386	5.94e-06	14733	TRUE	reported	2ruHst	textfile	2	1	TRUE	NA	0.00138999	22.7357	20.5045
beta-nerve growth factor levels	finn-a-F5_SCHZPHR	rs77493302	T	C	T	C	0.0853	0.0134547	0.8904	0.887111	FALSE	FALSE	FALSE	AqXBQq	838092	0.740578	0.0406378	TRUE	reported	textfile	0.0185	4.01e-06	14743	TRUE	reported	2ruHst	textfile	2	1	TRUE	NA	0.00143994	22.7357	21.2567
beta-nerve growth factor levels	finn-a-F5_SCHZPHR	rs78167655	T	C	T	C	-0.1646	0.0878131	0.0262	0.0159617	FALSE	FALSE	FALSE	AqXBQq	118344933	0.396354	0.103535	TRUE	reported	textfile	0.0365	6.5e-06	14743	TRUE	reported	2ruHst	textfile	2	1	TRUE	NA	0.00137749	22.7357	20.3336
beta-nerve growth factor levels	finn-a-F5_SCHZPHR	rs9479501	T	G	T	G	0.0629	0.0317913	0.2135	0.216736	FALSE	FALSE	FALSE	AqXBQq	153079283	0.31018	0.0313263	TRUE	reported	textfile	0.0137	4.41e-06	14729	TRUE	reported	2ruHst	textfile	2	1	TRUE	NA	0.00142911	22.7357	21.0766
beta-nerve growth factor levels	finn-a-F5_SCHZPHR	rs9599159	T	C	T	C	-0.175	-0.0831088	0.9756	0.975734	FALSE	FALSE	FALSE	AqXBQq	66853914	0.325582	0.0845417	TRUE	reported	textfile	0.0387	6.13e-06	14730	TRUE	reported	2ruHst	textfile	2	1	TRUE	NA	0.00138627	22.7357	20.4454
Caspase 8 levels	finn-a-F5_SCHZPHR	rs10024203	A	C	A	C	0.0922	0.0168926	0.094	0.133698	FALSE	FALSE	FALSE	YqVLeC	5784867	0.654074	0.0376974	TRUE	reported	textfile	0.0203	5.58e-06	14735	TRUE	reported	zasydV	textfile	2	1	TRUE	NA	0.00139802	26.6607	20.6258
Caspase 8 levels	finn-a-F5_SCHZPHR	rs1032417	C	G	C	G	-0.0858	0.00608215	0.1545	0.12388	FALSE	TRUE	FALSE	YqVLeC	62251705	0.87731	0.0393973	TRUE	reported	textfile	0.0165	1.99e-07	14296	TRUE	reported	zasydV	textfile	2	1	TRUE	NA	0.00188787	26.6607	27.0362
Caspase 8 levels	finn-a-F5_SCHZPHR	rs1034059	A	G	A	G	0.0681	-0.00811218	0.6981	0.70184	FALSE	FALSE	FALSE	YqVLeC	157772666	0.779204	0.0289352	TRUE	reported	textfile	0.0145	2.65e-06	14296	TRUE	reported	zasydV	textfile	2	1	TRUE	NA	0.00154054	26.6607	22.0545
Caspase 8 levels	finn-a-F5_SCHZPHR	rs111764025	C	G	C	G	0.1095	0.0252104	0.9304	0.947645	FALSE	TRUE	FALSE	YqVLeC	5700253	0.665862	0.0583797	TRUE	reported	textfile	0.0238	4.21e-06	14731	TRUE	reported	zasydV	textfile	2	1	TRUE	NA	0.00143489	26.6607	21.1649
Caspase 8 levels	finn-a-F5_SCHZPHR	rs11216018	A	G	A	G	-0.0539	-0.0095798	0.3708	0.368982	FALSE	FALSE	FALSE	YqVLeC	98584989	0.722409	0.0269669	TRUE	reported	textfile	0.0121	8.41e-06	14296	TRUE	reported	zasydV	textfile	2	1	TRUE	NA	0.00138608	26.6607	19.8402
Caspase 8 levels	finn-a-F5_SCHZPHR	rs11695193	A	T	A	T	-0.0806	-0.0879754	0.1582	0.108931	FALSE	TRUE	FALSE	YqVLeC	230225300	0.0361002	0.041977	TRUE	reported	textfile	0.0162	6.51e-07	14743	TRUE	reported	zasydV	textfile	2	1	TRUE	NA	0.0016762	26.6607	24.7503
Caspase 8 levels	finn-a-F5_SCHZPHR	rs11709039	T	C	T	C	0.0781	-0.00391187	0.856	0.880279	FALSE	FALSE	FALSE	YqVLeC	152614884	0.921885	0.0398928	TRUE	reported	textfile	0.0168	3.34e-06	14743	TRUE	reported	zasydV	textfile	2	1	TRUE	NA	0.00146373	26.6607	21.6085
Caspase 8 levels	finn-a-F5_SCHZPHR	rs12073499	A	C	A	C	-0.0812	0.0229126	0.8466	0.812168	FALSE	FALSE	FALSE	YqVLeC	157300725	0.488566	0.0330824	TRUE	reported	textfile	0.0167	1.16e-06	14295	TRUE	reported	zasydV	textfile	2	1	TRUE	NA	0.00165111	26.6607	23.6384
Caspase 8 levels	finn-a-F5_SCHZPHR	rs13188908	T	C	T	C	0.0668	0.0218679	0.1902	0.227073	FALSE	FALSE	FALSE	YqVLeC	180496576	0.478335	0.030844	TRUE	reported	textfile	0.015	8.45e-06	14736	TRUE	reported	zasydV	textfile	2	1	TRUE	NA	0.00134402	26.6607	19.8295
Caspase 8 levels	finn-a-F5_SCHZPHR	rs137887001	C	G	C	G	0.2318	0.150349	0.9827	0.98565	FALSE	TRUE	FALSE	YqVLeC	45938222	0.180983	0.11239	TRUE	reported	textfile	0.0486	1.85e-06	14296	TRUE	reported	zasydV	textfile	2	1	TRUE	NA	0.00158873	26.6607	22.7454
Caspase 8 levels	finn-a-F5_SCHZPHR	rs140844269	C	G	C	G	-0.3615	-0.0207998	0.0099	0.0112475	FALSE	TRUE	FALSE	YqVLeC	64049923	0.871846	0.12894	TRUE	reported	textfile	0.0776	3.19e-06	12330	TRUE	reported	zasydV	textfile	2	1	TRUE	NA	0.00175698	26.6607	21.6982
Caspase 8 levels	finn-a-F5_SCHZPHR	rs1467702	A	G	A	G	-0.0962	-0.0113012	0.0863	0.076077	FALSE	FALSE	FALSE	YqVLeC	128163637	0.815437	0.0484162	TRUE	reported	textfile	0.0215	7.66e-06	14743	TRUE	reported	zasydV	textfile	2	1	TRUE	NA	0.00135612	26.6607	20.0177
Caspase 8 levels	finn-a-F5_SCHZPHR	rs148608719	A	G	A	G	0.3474	0.0872121	0.0145	0.0344576	FALSE	FALSE	FALSE	YqVLeC	180912648	0.244863	0.0749942	TRUE	reported	textfile	0.0683	3.65e-07	12745	TRUE	reported	zasydV	textfile	2	1	TRUE	NA	0.00202581	26.6607	25.8672
Caspase 8 levels	finn-a-F5_SCHZPHR	rs187405204	T	C	T	C	0.4195	-0.0474054	0.9851	0.987854	FALSE	FALSE	FALSE	YqVLeC	62263786	0.699952	0.123008	TRUE	reported	textfile	0.0912	4.23e-06	6257	TRUE	reported	zasydV	textfile	2	1	TRUE	NA	0.00337009	26.6607	21.1512
Caspase 8 levels	finn-a-F5_SCHZPHR	rs2411067	A	G	A	G	-0.0706	0.0231145	0.685	0.689839	FALSE	FALSE	FALSE	YqVLeC	77037794	0.410839	0.0281056	TRUE	reported	textfile	0.0157	6.9e-06	11345	TRUE	reported	zasydV	textfile	2	1	TRUE	NA	0.00177923	26.6607	20.2178
Caspase 8 levels	finn-a-F5_SCHZPHR	rs34154371	T	C	T	C	-0.2016	-0.00529452	0.9714	0.985623	FALSE	FALSE	FALSE	YqVLeC	2406576	0.962312	0.112048	TRUE	reported	textfile	0.0422	1.78e-06	13232	TRUE	reported	zasydV	textfile	2	1	TRUE	NA	0.0017218	26.6607	22.8187
Caspase 8 levels	finn-a-F5_SCHZPHR	rs56097553	A	G	A	G	0.1384	-0.057189	0.0405	0.0192842	FALSE	FALSE	FALSE	YqVLeC	82073260	0.553818	0.096595	TRUE	reported	textfile	0.0312	9.17e-06	14744	TRUE	reported	zasydV	textfile	2	1	TRUE	NA	0.00133281	26.6607	19.6745
Caspase 8 levels	finn-a-F5_SCHZPHR	rs56328050	C	G	C	G	-0.1987	0.00919214	0.8696	0.894551	FALSE	TRUE	FALSE	YqVLeC	201300082	0.827773	0.0422514	TRUE	reported	textfile	0.0173	1.56e-30	14743	TRUE	reported	zasydV	textfile	2	1	TRUE	NA	0.00886848	26.6607	131.9
Caspase 8 levels	finn-a-F5_SCHZPHR	rs7146962	T	C	T	C	-0.0613	0.0120673	0.7483	0.802476	FALSE	FALSE	FALSE	YqVLeC	53678599	0.714029	0.0329304	TRUE	reported	textfile	0.0135	5.61e-06	14295	TRUE	reported	zasydV	textfile	2	1	TRUE	NA	0.00144027	26.6607	20.6154
Caspase 8 levels	finn-a-F5_SCHZPHR	rs7287303	T	C	T	C	0.0985	-0.00611983	0.1249	0.156157	FALSE	FALSE	FALSE	YqVLeC	48318300	0.863866	0.0356936	TRUE	reported	textfile	0.0222	9.12e-06	11791	TRUE	reported	zasydV	textfile	2	1	TRUE	NA	0.00166683	26.6607	19.6831
Caspase 8 levels	finn-a-F5_SCHZPHR	rs73306603	T	C	T	C	0.2044	-0.182742	0.978	0.99321	FALSE	FALSE	FALSE	YqVLeC	82267770	0.257321	0.161326	TRUE	reported	textfile	0.0412	7.01e-07	14741	TRUE	reported	zasydV	textfile	2	1	TRUE	NA	0.00166692	26.6607	24.6098
Caspase 8 levels	finn-a-F5_SCHZPHR	rs7418913	A	G	A	G	-0.0614	0.0123705	0.2714	0.22041	FALSE	FALSE	FALSE	YqVLeC	203674140	0.692945	0.0313288	TRUE	reported	textfile	0.0138	8.62e-06	14296	TRUE	reported	zasydV	textfile	2	1	TRUE	NA	0.00138281	26.6607	19.7933
Caspase 8 levels	finn-a-F5_SCHZPHR	rs78449258	A	G	A	G	-0.2001	-0.0108094	0.9804	0.992103	FALSE	FALSE	FALSE	YqVLeC	22742537	0.943517	0.152567	TRUE	reported	textfile	0.0428	2.94e-06	14744	TRUE	reported	zasydV	textfile	2	1	TRUE	NA	0.00148029	26.6607	21.8548
Eotaxin levels	finn-a-F5_SCHZPHR	rs10911109	A	G	A	G	-0.0767	-0.0755527	0.1696	0.19999	FALSE	FALSE	FALSE	UWalD1	172148092	0.0192066	0.0322668	TRUE	reported	textfile	0.0172	8.22e-06	11774	TRUE	reported	nKzCQ8	textfile	2	1	TRUE	NA	0.00168608	34.73	19.882
Eotaxin levels	finn-a-F5_SCHZPHR	rs114744647	T	C	T	C	0.2107	-0.0510479	0.9774	0.983217	FALSE	FALSE	FALSE	UWalD1	23995558	0.608823	0.0997509	TRUE	reported	textfile	0.0451	2.99e-06	14730	TRUE	reported	nKzCQ8	textfile	2	1	TRUE	NA	0.00147955	34.73	21.8231
Eotaxin levels	finn-a-F5_SCHZPHR	rs12075	A	G	A	G	0.0749	0.0257521	0.5547	0.532621	FALSE	FALSE	FALSE	UWalD1	159205564	0.321212	0.0259605	TRUE	reported	textfile	0.0114	5.03e-11	14731	TRUE	reported	nKzCQ8	textfile	2	1	TRUE	NA	0.0029218	34.73	43.1613
Eotaxin levels	finn-a-F5_SCHZPHR	rs12453306	C	G	C	G	-0.1089	-0.0702604	0.9022	0.902989	FALSE	TRUE	FALSE	UWalD1	79257242	0.107413	0.0436419	TRUE	reported	textfile	0.0244	8.08e-06	11335	TRUE	reported	nKzCQ8	textfile	2	1	TRUE	NA	0.00175425	34.73	19.9159
Eotaxin levels	finn-a-F5_SCHZPHR	rs139476527	T	G	T	G	0.2826	0.215378	0.0125	0.00161804	FALSE	FALSE	FALSE	UWalD1	50417093	0.503723	0.322112	TRUE	reported	textfile	0.0606	3.11e-06	12933	TRUE	reported	nKzCQ8	textfile	2	1	TRUE	NA	0.00167869	34.73	21.7436
Eotaxin levels	finn-a-F5_SCHZPHR	rs139597204	A	C	A	C	-0.3374	0.241614	0.0128	0.0039882	FALSE	FALSE	FALSE	UWalD1	103585903	0.263276	0.215981	TRUE	reported	textfile	0.0714	2.3e-06	12303	TRUE	reported	nKzCQ8	textfile	2	1	TRUE	NA	0.00181174	34.73	22.3266
Eotaxin levels	finn-a-F5_SCHZPHR	rs140965534	T	C	T	C	-0.2283	-0.0524996	0.0172	0.0145326	FALSE	FALSE	FALSE	UWalD1	48387727	0.646435	0.114448	TRUE	reported	textfile	0.0514	8.93e-06	14238	TRUE	reported	nKzCQ8	textfile	2	1	TRUE	NA	0.00138368	34.73	19.7253
Eotaxin levels	finn-a-F5_SCHZPHR	rs148554043	T	C	T	C	0.4043	-0.102454	0.0083	0.0286659	FALSE	FALSE	FALSE	UWalD1	176246761	0.189174	0.078029	TRUE	reported	textfile	0.0898	6.72e-06	11726	TRUE	reported	nKzCQ8	textfile	2	1	TRUE	NA	0.00172566	34.73	20.2666
Eotaxin levels	finn-a-F5_SCHZPHR	rs151240414	A	G	A	G	0.2299	0.0727735	0.0222	0.00903764	FALSE	FALSE	FALSE	UWalD1	131336368	0.60294	0.139901	TRUE	reported	textfile	0.0508	6.02e-06	11335	TRUE	reported	nKzCQ8	textfile	2	1	TRUE	NA	0.00180362	34.73	20.4774
Eotaxin levels	finn-a-F5_SCHZPHR	rs1564995	A	G	A	G	-0.0609	0.00373777	0.6155	0.55783	FALSE	FALSE	FALSE	UWalD1	24751561	0.887013	0.0263066	TRUE	reported	textfile	0.0131	3.34e-06	14286	TRUE	reported	nKzCQ8	textfile	2	1	TRUE	NA	0.00151051	34.73	21.6088
Eotaxin levels	finn-a-F5_SCHZPHR	rs170520	A	G	A	G	0.0554	0.00987085	0.3264	0.298813	FALSE	FALSE	FALSE	UWalD1	40757886	0.728112	0.028394	TRUE	reported	textfile	0.0125	9.34e-06	14285	TRUE	reported	nKzCQ8	textfile	2	1	TRUE	NA	0.00137316	34.73	19.6399
Eotaxin levels	finn-a-F5_SCHZPHR	rs2112920	C	G	C	G	0.0817	0.0213585	0.8362	0.835266	FALSE	TRUE	FALSE	UWalD1	37464346	0.542292	0.0350512	TRUE	reported	textfile	0.016	3.29e-07	14286	TRUE	reported	nKzCQ8	textfile	2	1	TRUE	NA	0.0018218	34.73	26.0701
Eotaxin levels	finn-a-F5_SCHZPHR	rs2201150	T	C	T	C	0.0785	-0.00569836	0.3561	0.383378	FALSE	FALSE	FALSE	UWalD1	46217411	0.830105	0.0265574	TRUE	reported	textfile	0.0123	1.75e-10	14286	TRUE	reported	nKzCQ8	textfile	2	1	TRUE	NA	0.00284303	34.73	40.7257
Eotaxin levels	finn-a-F5_SCHZPHR	rs2228467	T	C	T	C	-0.3316	-0.0720346	0.9289	0.923745	FALSE	FALSE	FALSE	UWalD1	42864624	0.140153	0.0488297	TRUE	reported	textfile	0.0225	3.69e-49	14733	TRUE	reported	nKzCQ8	textfile	2	1	TRUE	NA	0.0145284	34.73	217.173
Eotaxin levels	finn-a-F5_SCHZPHR	rs34536806	T	G	T	G	0.1017	-0.0876898	0.9023	0.928922	FALSE	FALSE	FALSE	UWalD1	95541323	0.086808	0.0512063	TRUE	reported	textfile	0.0208	1.01e-06	14286	TRUE	reported	nKzCQ8	textfile	2	1	TRUE	NA	0.00167062	34.73	23.9031
Eotaxin levels	finn-a-F5_SCHZPHR	rs35543857	A	G	A	G	-0.1138	0.00365168	0.9282	0.906148	FALSE	FALSE	FALSE	UWalD1	105364216	0.934262	0.0442718	TRUE	reported	textfile	0.0244	3.1e-06	14286	TRUE	reported	nKzCQ8	textfile	2	1	TRUE	NA	0.00152031	34.73	21.7492
Eotaxin levels	finn-a-F5_SCHZPHR	rs55843637	C	G	C	G	0.0555	0.0388889	0.5296	0.506047	FALSE	TRUE	TRUE	UWalD1	1508222	0.137269	0.0261695	TRUE	reported	textfile	0.0121	4.5e-06	14286	TRUE	reported	nKzCQ8	textfile	2	1	FALSE	NA	0.0014705	34.73	21.0356
Eotaxin levels	finn-a-F5_SCHZPHR	rs6894241	A	C	A	C	-0.0656	-0.00491651	0.2333	0.239593	FALSE	FALSE	FALSE	UWalD1	118722431	0.871878	0.0304856	TRUE	reported	textfile	0.0137	1.68e-06	14715	TRUE	reported	nKzCQ8	textfile	2	1	TRUE	NA	0.00155572	34.73	22.9249
Eotaxin levels	finn-a-F5_SCHZPHR	rs73171545	A	G	A	G	-0.0861	-0.0245023	0.1199	0.115146	FALSE	FALSE	FALSE	UWalD1	44607229	0.548223	0.0408082	TRUE	reported	textfile	0.0187	4.14e-06	14286	TRUE	reported	nKzCQ8	textfile	2	1	TRUE	NA	0.00148173	34.73	21.1964
Eotaxin levels	finn-a-F5_SCHZPHR	rs73209015	A	T	A	T	-0.0913	-0.00546567	0.1104	0.100346	FALSE	TRUE	FALSE	UWalD1	11843458	0.900893	0.043889	TRUE	reported	textfile	0.0189	1.36e-06	14728	TRUE	reported	nKzCQ8	textfile	2	1	TRUE	NA	0.00158193	34.73	23.3324
Eotaxin levels	finn-a-F5_SCHZPHR	rs757973	A	G	A	G	0.2002	-0.0458799	0.09	0.069079	FALSE	FALSE	FALSE	UWalD1	75866349	0.373955	0.0516032	TRUE	reported	textfile	0.0205	1.58e-22	14713	TRUE	reported	nKzCQ8	textfile	2	1	TRUE	NA	0.0064404	34.73	95.3589
Eotaxin levels	finn-a-F5_SCHZPHR	rs79432525	T	G	T	G	0.1929	-0.00431806	0.9754	0.990961	FALSE	FALSE	FALSE	UWalD1	126494626	0.974732	0.136329	TRUE	reported	textfile	0.0422	4.85e-06	14247	TRUE	reported	nKzCQ8	textfile	2	1	TRUE	NA	0.00146447	34.73	20.8919
Eotaxin levels	finn-a-F5_SCHZPHR	rs79684468	T	C	T	C	0.1502	-0.0972402	0.0433	0.0436238	FALSE	FALSE	FALSE	UWalD1	43137828	0.124376	0.0632802	TRUE	reported	textfile	0.0303	7.16e-07	14286	TRUE	reported	nKzCQ8	textfile	2	1	TRUE	NA	0.00171711	34.73	24.5694
Eotaxin levels	finn-a-F5_SCHZPHR	rs79722574	T	C	T	C	-0.1215	-0.0131284	0.167	0.140415	FALSE	FALSE	FALSE	UWalD1	34292033	0.726713	0.0375632	TRUE	reported	textfile	0.0156	6.78e-15	14720	TRUE	reported	nKzCQ8	textfile	2	1	TRUE	NA	0.00410402	34.73	60.6519
Eotaxin levels	finn-a-F5_SCHZPHR	rs8068185	T	C	T	C	0.0732	0.088509	0.8434	0.869292	FALSE	FALSE	FALSE	UWalD1	12345264	0.0218771	0.0386081	TRUE	reported	textfile	0.016	4.76e-06	14727	TRUE	reported	nKzCQ8	textfile	2	1	TRUE	NA	0.00141922	34.73	20.9278
Eotaxin levels	finn-a-F5_SCHZPHR	rs9303380	A	G	A	G	0.1213	-0.0297326	0.0494	0.0419487	FALSE	FALSE	FALSE	UWalD1	56040131	0.65289	0.066109	TRUE	reported	textfile	0.0272	8.21e-06	14286	TRUE	reported	nKzCQ8	textfile	2	1	TRUE	NA	0.00139017	34.73	19.8849
Eotaxin levels	finn-a-F5_SCHZPHR	rs9940390	T	C	T	C	-0.0818	0.0498442	0.7358	0.685027	FALSE	FALSE	FALSE	UWalD1	80018034	0.0765526	0.0281438	TRUE	reported	textfile	0.0133	7.73e-10	14286	TRUE	reported	nKzCQ8	textfile	2	1	TRUE	NA	0.00264085	34.73	37.8218
Eotaxin levels	finn-a-F5_SCHZPHR	rs9976282	A	G	A	G	-0.1678	-0.0514596	0.0333	0.0203548	FALSE	FALSE	FALSE	UWalD1	38221304	0.580793	0.0931855	TRUE	reported	textfile	0.0345	1.15e-06	14722	TRUE	reported	nKzCQ8	textfile	2	1	TRUE	NA	0.00160429	34.73	23.653
C-C motif chemokine 19 levels	finn-a-F5_SCHZPHR	rs10242459	A	G	A	G	0.0729	-0.0324821	0.8219	0.844705	FALSE	FALSE	FALSE	mq5owO	3871648	0.364702	0.0358347	TRUE	reported	textfile	0.0154	2.2e-06	14729	TRUE	reported	jarpSO	textfile	2	1	TRUE	NA	0.00151908	35.2314	22.4055
C-C motif chemokine 19 levels	finn-a-F5_SCHZPHR	rs111317412	A	C	A	C	-0.1236	-0.0318685	0.9429	0.965798	FALSE	FALSE	FALSE	mq5owO	48150001	0.656175	0.0715825	TRUE	reported	textfile	0.0274	6.45e-06	14288	TRUE	reported	jarpSO	textfile	2	1	TRUE	NA	0.00142215	35.2314	20.3458
C-C motif chemokine 19 levels	finn-a-F5_SCHZPHR	rs11174279	A	T	A	T	-0.0694	-0.00582089	0.1741	0.200884	FALSE	TRUE	FALSE	mq5owO	62007612	0.857869	0.032503	TRUE	reported	textfile	0.0156	8.64e-06	14730	TRUE	reported	jarpSO	textfile	2	1	TRUE	NA	0.00134179	35.2314	19.7884
C-C motif chemokine 19 levels	finn-a-F5_SCHZPHR	rs113139367	A	C	A	C	-0.2101	0.000247197	0.021	0.030051	FALSE	FALSE	FALSE	mq5owO	66382793	0.997419	0.0764096	TRUE	reported	textfile	0.043	1.03e-06	14242	TRUE	reported	jarpSO	textfile	2	1	TRUE	NA	0.00167347	35.2314	23.8701
C-C motif chemokine 19 levels	finn-a-F5_SCHZPHR	rs113539352	C	G	C	G	0.4485	0.120101	0.992	0.999468	FALSE	TRUE	FALSE	mq5owO	58531127	0.834282	0.574059	TRUE	reported	textfile	0.0922	1.15e-06	11439	TRUE	reported	jarpSO	textfile	2	1	TRUE	NA	0.00206432	35.2314	23.6585
C-C motif chemokine 19 levels	finn-a-F5_SCHZPHR	rs115109204	T	C	T	C	0.3784	-0.0978414	0.0116	0.00449787	FALSE	FALSE	FALSE	mq5owO	23807410	0.611456	0.192603	TRUE	reported	textfile	0.0842	6.99e-06	10795	TRUE	reported	jarpSO	textfile	2	1	TRUE	NA	0.00186743	35.2314	20.1928
C-C motif chemokine 19 levels	finn-a-F5_SCHZPHR	rs11574915	A	C	A	C	-0.1464	-0.0310053	0.8639	0.845838	FALSE	FALSE	FALSE	mq5owO	34710087	0.388885	0.035984	TRUE	reported	textfile	0.017	7.19e-18	14733	TRUE	reported	jarpSO	textfile	2	1	TRUE	NA	0.00500856	35.2314	74.1524
C-C motif chemokine 19 levels	finn-a-F5_SCHZPHR	rs11877886	A	G	A	G	-0.1065	0.019491	0.0669	0.081962	FALSE	FALSE	FALSE	mq5owO	71559341	0.677358	0.0468453	TRUE	reported	textfile	0.0239	8.35e-06	14722	TRUE	reported	jarpSO	textfile	2	1	TRUE	NA	0.00134695	35.2314	19.8538
C-C motif chemokine 19 levels	finn-a-F5_SCHZPHR	rs11961362	T	C	T	C	-0.1185	0.0201005	0.0713	0.0827952	FALSE	FALSE	FALSE	mq5owO	80294862	0.664765	0.0463846	TRUE	reported	textfile	0.0264	7.17e-06	12851	TRUE	reported	jarpSO	textfile	2	1	TRUE	NA	0.00156535	35.2314	20.1447
C-C motif chemokine 19 levels	finn-a-F5_SCHZPHR	rs12521515	A	T	A	T	0.086	-0.0231219	0.861	0.831539	FALSE	TRUE	FALSE	mq5owO	123785620	0.501094	0.0343682	TRUE	reported	textfile	0.0192	7.49e-06	11780	TRUE	reported	jarpSO	textfile	2	1	TRUE	NA	0.00170024	35.2314	20.0595
C-C motif chemokine 19 levels	finn-a-F5_SCHZPHR	rs13010492	C	G	C	G	-0.0803	-0.0241746	0.4754	0.365803	FALSE	TRUE	TRUE	mq5owO	203911453	0.370556	0.0269976	TRUE	reported	textfile	0.0123	6.65e-11	13422	TRUE	reported	jarpSO	textfile	2	1	FALSE	NA	0.00316539	35.2314	42.6144
C-C motif chemokine 19 levels	finn-a-F5_SCHZPHR	rs13212719	A	G	A	G	0.0671	-0.0957927	0.8005	0.853406	FALSE	FALSE	FALSE	mq5owO	133514298	0.00789314	0.0360583	TRUE	reported	textfile	0.015	7.7e-06	14288	TRUE	reported	jarpSO	textfile	2	1	TRUE	NA	0.00139857	35.2314	20.0079
C-C motif chemokine 19 levels	finn-a-F5_SCHZPHR	rs1328133	A	T	A	T	0.3112	0.232749	0.01	0.00477037	FALSE	TRUE	FALSE	mq5owO	9709894	0.2414	0.198677	TRUE	reported	textfile	0.0695	7.55e-06	13422	TRUE	reported	jarpSO	textfile	2	1	TRUE	NA	0.00149157	35.2314	20.0468
C-C motif chemokine 19 levels	finn-a-F5_SCHZPHR	rs138108512	A	G	A	G	-0.2939	0.177588	0.0119	0.00562869	FALSE	FALSE	FALSE	mq5owO	76388948	0.342473	0.187075	TRUE	reported	textfile	0.0616	1.83e-06	13422	TRUE	reported	jarpSO	textfile	2	1	TRUE	NA	0.00169311	35.2314	22.76
C-C motif chemokine 19 levels	finn-a-F5_SCHZPHR	rs138440733	A	G	A	G	-0.1724	0.0380734	0.0585	0.0625298	FALSE	FALSE	FALSE	mq5owO	17250353	0.488385	0.0549494	TRUE	reported	textfile	0.036	1.68e-06	12404	TRUE	reported	jarpSO	textfile	2	1	TRUE	NA	0.00184546	35.2314	22.9298
C-C motif chemokine 19 levels	finn-a-F5_SCHZPHR	rs138618048	A	G	A	G	-0.2066	0.00372636	0.0209	0.00885027	FALSE	FALSE	FALSE	mq5owO	99676204	0.978153	0.136077	TRUE	reported	textfile	0.046	7.08e-06	14247	TRUE	reported	jarpSO	textfile	2	1	TRUE	NA	0.00141386	35.2314	20.169
C-C motif chemokine 19 levels	finn-a-F5_SCHZPHR	rs1415763	C	G	C	G	0.0757	-0.0106723	0.1687	0.196879	FALSE	TRUE	FALSE	mq5owO	124706630	0.7424	0.0324706	TRUE	reported	textfile	0.0157	1.42e-06	14731	TRUE	reported	jarpSO	textfile	2	1	TRUE	NA	0.00157571	35.2314	23.2452
C-C motif chemokine 19 levels	finn-a-F5_SCHZPHR	rs147708384	T	C	T	C	-0.2707	0.101681	0.0151	0.00604279	FALSE	FALSE	FALSE	mq5owO	15015108	0.538577	0.165343	TRUE	reported	textfile	0.0574	2.4e-06	13801	TRUE	reported	jarpSO	textfile	2	1	TRUE	NA	0.00160895	35.2314	22.2377
C-C motif chemokine 19 levels	finn-a-F5_SCHZPHR	rs2070746	T	G	T	G	-0.0575	-0.051723	0.307	0.286802	FALSE	FALSE	FALSE	mq5owO	51746449	0.071141	0.0286621	TRUE	reported	textfile	0.0128	7.05e-06	14288	TRUE	reported	jarpSO	textfile	2	1	TRUE	NA	0.00141036	35.2314	20.1769
C-C motif chemokine 19 levels	finn-a-F5_SCHZPHR	rs34791102	A	G	A	G	0.1238	0.0973849	0.0534	0.0276505	FALSE	FALSE	FALSE	mq5owO	35612981	0.223964	0.0800827	TRUE	reported	textfile	0.0265	2.99e-06	14735	TRUE	reported	jarpSO	textfile	2	1	TRUE	NA	0.00147896	35.2314	21.8218
C-C motif chemokine 19 levels	finn-a-F5_SCHZPHR	rs374784992	A	G	A	G	0.1335	-0.0638592	0.9401	0.924134	FALSE	FALSE	FALSE	mq5owO	118663884	0.191756	0.0489191	TRUE	reported	textfile	0.0298	7.47e-06	11760	TRUE	reported	jarpSO	textfile	2	1	TRUE	NA	0.00170366	35.2314	20.0658
C-C motif chemokine 19 levels	finn-a-F5_SCHZPHR	rs3792790	A	C	A	C	0.0551	-0.0284432	0.4736	0.454735	FALSE	FALSE	FALSE	mq5owO	151062610	0.274808	0.0260455	TRUE	reported	textfile	0.012	4.4e-06	14288	TRUE	reported	jarpSO	textfile	2	1	TRUE	NA	0.00147343	35.2314	21.0805
C-C motif chemokine 19 levels	finn-a-F5_SCHZPHR	rs4356912	T	C	T	C	-0.0592	0.0455783	0.6909	0.715	FALSE	FALSE	FALSE	mq5owO	7443119	0.112361	0.0287076	TRUE	reported	textfile	0.0133	8.54e-06	14288	TRUE	reported	jarpSO	textfile	2	1	TRUE	NA	0.00138474	35.2314	19.8098
C-C motif chemokine 19 levels	finn-a-F5_SCHZPHR	rs454265	A	G	A	G	-0.0561	0.00612737	0.6505	0.681097	FALSE	FALSE	FALSE	mq5owO	80426907	0.825897	0.0278559	TRUE	reported	textfile	0.0124	6.06e-06	14728	TRUE	reported	jarpSO	textfile	2	1	TRUE	NA	0.00138783	35.2314	20.4655
C-C motif chemokine 19 levels	finn-a-F5_SCHZPHR	rs4554017	T	C	T	C	0.0596	-0.00534032	0.3904	0.436897	FALSE	FALSE	FALSE	mq5owO	144202871	0.837797	0.0260869	TRUE	reported	textfile	0.0122	1.03e-06	14288	TRUE	reported	jarpSO	textfile	2	1	TRUE	NA	0.00166754	35.2314	23.8623
C-C motif chemokine 19 levels	finn-a-F5_SCHZPHR	rs4766578	A	T	A	T	-0.0801	-0.0169565	0.5095	0.570054	FALSE	TRUE	TRUE	mq5owO	111466567	0.516784	0.0261549	TRUE	reported	textfile	0.0132	1.29e-09	11785	TRUE	reported	jarpSO	textfile	2	1	FALSE	NA	0.00311482	35.2314	36.8166
C-C motif chemokine 19 levels	finn-a-F5_SCHZPHR	rs4907572	A	G	A	G	-0.0671	-0.0275973	0.2653	0.281665	FALSE	FALSE	FALSE	mq5owO	112993007	0.337728	0.0287872	TRUE	reported	textfile	0.0137	9.69e-07	14722	TRUE	reported	jarpSO	textfile	2	1	TRUE	NA	0.00162678	35.2314	23.9853
C-C motif chemokine 19 levels	finn-a-F5_SCHZPHR	rs62292952	T	G	T	G	0.2346	0.0121119	0.8822	0.869888	FALSE	FALSE	FALSE	mq5owO	132481875	0.75244	0.038399	TRUE	reported	textfile	0.0185	7.53e-37	14728	TRUE	reported	jarpSO	textfile	2	1	TRUE	NA	0.0108007	35.2314	160.788
C-C motif chemokine 19 levels	finn-a-F5_SCHZPHR	rs6486995	A	T	A	T	-0.0697	-0.0267602	0.2452	0.243972	FALSE	TRUE	FALSE	mq5owO	19661047	0.375937	0.0302236	TRUE	reported	textfile	0.0135	2.43e-07	14735	TRUE	reported	jarpSO	textfile	2	1	TRUE	NA	0.00180577	35.2314	26.6526
C-C motif chemokine 19 levels	finn-a-F5_SCHZPHR	rs6535499	T	C	T	C	-0.1216	-0.0198759	0.0583	0.035648	FALSE	FALSE	FALSE	mq5owO	75503551	0.773437	0.0690416	TRUE	reported	textfile	0.0272	7.8e-06	14288	TRUE	reported	jarpSO	textfile	2	1	TRUE	NA	0.00139685	35.2314	19.9834
C-C motif chemokine 19 levels	finn-a-F5_SCHZPHR	rs6870560	T	C	T	C	0.0863	-0.0143382	0.8559	0.838932	FALSE	FALSE	FALSE	mq5owO	174760916	0.682917	0.0351008	TRUE	reported	textfile	0.0169	3.28e-07	14732	TRUE	reported	jarpSO	textfile	2	1	TRUE	NA	0.00176693	35.2314	26.0729
C-C motif chemokine 19 levels	finn-a-F5_SCHZPHR	rs7185085	T	C	T	C	-0.3558	0.144859	0.9931	0.999024	FALSE	FALSE	FALSE	mq5owO	82112680	0.762627	0.479612	TRUE	reported	textfile	0.0803	9.38e-06	12291	TRUE	reported	jarpSO	textfile	2	1	TRUE	NA	0.00159478	35.2314	19.6295
C-C motif chemokine 19 levels	finn-a-F5_SCHZPHR	rs73257451	T	C	T	C	-0.3645	-0.0329667	0.989	0.978433	FALSE	FALSE	FALSE	mq5owO	60505571	0.713525	0.0897967	TRUE	reported	textfile	0.0756	1.43e-06	11337	TRUE	reported	jarpSO	textfile	2	1	TRUE	NA	0.00204627	35.2314	23.2421
C-C motif chemokine 19 levels	finn-a-F5_SCHZPHR	rs74764632	A	T	A	T	0.1349	-0.0247584	0.9557	0.937749	FALSE	TRUE	FALSE	mq5owO	57266675	0.650061	0.0545725	TRUE	reported	textfile	0.0294	4.47e-06	14734	TRUE	reported	jarpSO	textfile	2	1	TRUE	NA	0.00142688	35.2314	21.0509
C-C motif chemokine 19 levels	finn-a-F5_SCHZPHR	rs7595241	C	G	C	G	0.0615	0.0236716	0.6941	0.650786	FALSE	TRUE	FALSE	mq5owO	7285344	0.383583	0.0271677	TRUE	reported	textfile	0.013	2.24e-06	14288	TRUE	reported	jarpSO	textfile	2	1	TRUE	NA	0.00156391	35.2314	22.377
C-C motif chemokine 19 levels	finn-a-F5_SCHZPHR	rs76295077	T	C	T	C	0.0928	0.0045123	0.8962	0.904707	FALSE	FALSE	FALSE	mq5owO	22683813	0.918715	0.0442153	TRUE	reported	textfile	0.0208	8.14e-06	14288	TRUE	reported	jarpSO	textfile	2	1	TRUE	NA	0.00139121	35.2314	19.9025
C-C motif chemokine 19 levels	finn-a-F5_SCHZPHR	rs79086127	T	C	T	C	-0.2096	-0.27758	0.0195	0.00504194	FALSE	FALSE	FALSE	mq5owO	122918108	0.133836	0.185159	TRUE	reported	textfile	0.045	3.2e-06	14247	TRUE	reported	jarpSO	textfile	2	1	TRUE	NA	0.00152045	35.2314	21.6918
C-C motif chemokine 19 levels	finn-a-F5_SCHZPHR	rs9469127	C	G	C	G	-0.4884	0.0320191	0.9365	0.903331	FALSE	TRUE	FALSE	mq5owO	32476316	0.462182	0.043548	TRUE	reported	textfile	0.0277	1.41e-69	14735	TRUE	reported	jarpSO	textfile	2	1	TRUE	NA	0.0206621	35.2314	310.837
C-C motif chemokine 20 levels	finn-a-F5_SCHZPHR	rs10207134	T	C	T	C	-0.0996	0.0633704	0.326	0.229599	FALSE	FALSE	FALSE	Jl3REq	227797112	0.0398924	0.0308392	TRUE	reported	textfile	0.0128	7.18e-15	14287	TRUE	reported	mpvdcM	textfile	2	1	TRUE	NA	0.00422008	24.1731	60.5394
C-C motif chemokine 20 levels	finn-a-F5_SCHZPHR	rs1027232	A	C	A	C	0.1072	-0.0434184	0.0762	0.151392	FALSE	FALSE	FALSE	Jl3REq	39785747	0.22895	0.0360898	TRUE	reported	textfile	0.0238	6.66e-06	14730	TRUE	reported	mpvdcM	textfile	2	1	TRUE	NA	0.00137542	24.1731	20.2851
C-C motif chemokine 20 levels	finn-a-F5_SCHZPHR	rs10837780	T	C	T	C	0.1191	-0.0815999	0.9413	0.944235	FALSE	FALSE	FALSE	Jl3REq	42121237	0.151325	0.0568694	TRUE	reported	textfile	0.026	4.63e-06	14288	TRUE	reported	mpvdcM	textfile	2	1	TRUE	NA	0.00146645	24.1731	20.9805
C-C motif chemokine 20 levels	finn-a-F5_SCHZPHR	rs111674022	T	C	T	C	-0.0953	0.105516	0.0967	0.0906192	FALSE	FALSE	FALSE	Jl3REq	238442722	0.0181656	0.0446682	TRUE	reported	textfile	0.0208	4.61e-06	14288	TRUE	reported	mpvdcM	textfile	2	1	TRUE	NA	0.00146707	24.1731	20.9893
C-C motif chemokine 20 levels	finn-a-F5_SCHZPHR	rs11242693	T	C	T	C	0.0637	-0.00117688	0.3674	0.43393	FALSE	FALSE	FALSE	Jl3REq	1447955	0.964259	0.0262637	TRUE	reported	textfile	0.0135	2.38e-06	12404	TRUE	reported	mpvdcM	textfile	2	1	TRUE	NA	0.00179172	24.1731	22.2608
C-C motif chemokine 20 levels	finn-a-F5_SCHZPHR	rs1129474	T	C	T	C	0.0573	-0.0232194	0.5396	0.547884	FALSE	FALSE	FALSE	Jl3REq	22727205	0.375266	0.0261877	TRUE	reported	textfile	0.012	1.8e-06	14288	TRUE	reported	mpvdcM	textfile	2	1	TRUE	NA	0.00159325	24.1731	22.7974
C-C motif chemokine 20 levels	finn-a-F5_SCHZPHR	rs11582772	T	C	T	C	0.2585	0.455439	0.9859	0.995545	FALSE	FALSE	FALSE	Jl3REq	31794961	0.0211626	0.197581	TRUE	reported	textfile	0.0548	2.39e-06	14243	TRUE	reported	mpvdcM	textfile	2	1	TRUE	NA	0.00155984	24.1731	22.2484
C-C motif chemokine 20 levels	finn-a-F5_SCHZPHR	rs117753190	C	G	C	G	-0.185	-0.0568009	0.9688	0.989312	FALSE	TRUE	FALSE	Jl3REq	69140184	0.65142	0.125724	TRUE	reported	textfile	0.0359	2.56e-07	14243	TRUE	reported	mpvdcM	textfile	2	1	TRUE	NA	0.00186099	24.1731	26.5518
C-C motif chemokine 20 levels	finn-a-F5_SCHZPHR	rs117900576	C	G	C	G	-0.2256	-0.0529376	0.9694	0.989838	FALSE	TRUE	FALSE	Jl3REq	74765056	0.692333	0.133785	TRUE	reported	textfile	0.0429	1.45e-07	13224	TRUE	reported	mpvdcM	textfile	2	1	TRUE	NA	0.00208686	24.1731	27.6502
C-C motif chemokine 20 levels	finn-a-F5_SCHZPHR	rs118164045	T	C	T	C	0.1297	0.075656	0.9526	0.959048	FALSE	FALSE	FALSE	Jl3REq	92326295	0.257349	0.0667939	TRUE	reported	textfile	0.0289	7.19e-06	14288	TRUE	reported	mpvdcM	textfile	2	1	TRUE	NA	0.00140767	24.1731	20.1383
C-C motif chemokine 20 levels	finn-a-F5_SCHZPHR	rs13049624	A	G	A	G	-0.1315	-0.0149237	0.9476	0.928858	FALSE	FALSE	FALSE	Jl3REq	42584892	0.767577	0.0504954	TRUE	reported	textfile	0.0276	1.89e-06	14288	TRUE	reported	mpvdcM	textfile	2	1	TRUE	NA	0.00158625	24.1731	22.6972
C-C motif chemokine 20 levels	finn-a-F5_SCHZPHR	rs13185268	T	C	T	C	0.1091	-0.0738452	0.9296	0.917712	FALSE	FALSE	FALSE	Jl3REq	133683851	0.115331	0.0468954	TRUE	reported	textfile	0.0239	5e-06	14724	TRUE	reported	mpvdcM	textfile	2	1	TRUE	NA	0.00141323	24.1731	20.8351
C-C motif chemokine 20 levels	finn-a-F5_SCHZPHR	rs151092565	T	C	T	C	-0.1512	-0.0450404	0.0376	0.0249538	FALSE	FALSE	FALSE	Jl3REq	94159206	0.59252	0.0841583	TRUE	reported	textfile	0.0328	4.03e-06	14728	TRUE	reported	mpvdcM	textfile	2	1	TRUE	NA	0.00144074	24.1731	21.247
C-C motif chemokine 20 levels	finn-a-F5_SCHZPHR	rs2003431	A	T	A	T	-0.1602	-0.0439832	0.0632	0.0479276	FALSE	TRUE	FALSE	Jl3REq	106326275	0.499719	0.0651668	TRUE	reported	textfile	0.0344	3.21e-06	9786	TRUE	reported	mpvdcM	textfile	2	1	TRUE	NA	0.00221127	24.1731	21.683
C-C motif chemokine 20 levels	finn-a-F5_SCHZPHR	rs2796032	T	C	T	C	0.0636	0.0260706	0.3159	0.320409	FALSE	FALSE	FALSE	Jl3REq	112757624	0.349075	0.0278417	TRUE	reported	textfile	0.0127	5.5e-07	14718	TRUE	reported	mpvdcM	textfile	2	1	TRUE	NA	0.00170106	24.1731	25.0754
C-C motif chemokine 20 levels	finn-a-F5_SCHZPHR	rs34729167	T	C	T	C	0.0801	-0.032116	0.136	0.198055	FALSE	FALSE	FALSE	Jl3REq	162522101	0.320817	0.0323496	TRUE	reported	textfile	0.0179	7.65e-06	14288	TRUE	reported	mpvdcM	textfile	2	1	TRUE	NA	0.00139952	24.1731	20.0216
C-C motif chemokine 20 levels	finn-a-F5_SCHZPHR	rs348389	T	C	T	C	-0.055	-0.00836677	0.3574	0.353545	FALSE	FALSE	FALSE	Jl3REq	6535626	0.760008	0.0273898	TRUE	reported	textfile	0.0124	9.19e-06	14288	TRUE	reported	mpvdcM	textfile	2	1	TRUE	NA	0.00137503	24.1731	19.6708
C-C motif chemokine 20 levels	finn-a-F5_SCHZPHR	rs35757792	A	T	A	T	-0.053	0.0644791	0.4995	0.497751	FALSE	TRUE	TRUE	Jl3REq	45115711	0.0133088	0.026048	TRUE	reported	textfile	0.0119	8.44e-06	14720	TRUE	reported	mpvdcM	textfile	2	1	FALSE	NA	0.00134575	24.1731	19.8335
C-C motif chemokine 20 levels	finn-a-F5_SCHZPHR	rs35833676	T	C	T	C	0.0804	-0.0282853	0.1452	0.124345	FALSE	FALSE	FALSE	Jl3REq	31588943	0.471837	0.0393128	TRUE	reported	textfile	0.0166	1.28e-06	14732	TRUE	reported	mpvdcM	textfile	2	1	TRUE	NA	0.0015898	24.1731	23.4551
C-C motif chemokine 20 levels	finn-a-F5_SCHZPHR	rs3798304	C	G	C	G	-0.0624	-0.00361632	0.7473	0.759843	FALSE	TRUE	FALSE	Jl3REq	166949946	0.905801	0.0305595	TRUE	reported	textfile	0.0138	6.13e-06	14287	TRUE	reported	mpvdcM	textfile	2	1	TRUE	NA	0.00142905	24.1731	20.4433
C-C motif chemokine 20 levels	finn-a-F5_SCHZPHR	rs41302923	A	G	A	G	0.1939	-0.0735036	0.9774	0.973209	FALSE	FALSE	FALSE	Jl3REq	126004910	0.35792	0.0799529	TRUE	reported	textfile	0.0414	2.82e-06	14726	TRUE	reported	mpvdcM	textfile	2	1	TRUE	NA	0.00148739	24.1731	21.9329
C-C motif chemokine 20 levels	finn-a-F5_SCHZPHR	rs4981022	A	G	A	G	0.0635	-0.00780656	0.6933	0.682594	FALSE	FALSE	FALSE	Jl3REq	103756096	0.779118	0.0278338	TRUE	reported	textfile	0.0128	7.02e-07	14721	TRUE	reported	mpvdcM	textfile	2	1	TRUE	NA	0.00166903	24.1731	24.6076
C-C motif chemokine 20 levels	finn-a-F5_SCHZPHR	rs55891514	T	C	T	C	0.0955	0.0821712	0.9122	0.95676	FALSE	FALSE	FALSE	Jl3REq	40408837	0.199971	0.0641144	TRUE	reported	textfile	0.0213	7.34e-06	14735	TRUE	reported	mpvdcM	textfile	2	1	TRUE	NA	0.0013624	24.1731	20.0997
C-C motif chemokine 20 levels	finn-a-F5_SCHZPHR	rs5769672	T	G	T	G	-0.1184	-0.041602	0.9406	0.980463	FALSE	FALSE	FALSE	Jl3REq	49484105	0.660325	0.0946652	TRUE	reported	textfile	0.0257	4.09e-06	14732	TRUE	reported	mpvdcM	textfile	2	1	TRUE	NA	0.00143863	24.1731	21.2216
C-C motif chemokine 20 levels	finn-a-F5_SCHZPHR	rs61945278	T	C	T	C	-0.2	-0.000399137	0.028	0.0232952	FALSE	FALSE	FALSE	Jl3REq	23950198	0.996433	0.0892854	TRUE	reported	textfile	0.0451	9.22e-06	13386	TRUE	reported	mpvdcM	textfile	2	1	TRUE	NA	0.00146696	24.1731	19.6626
C-C motif chemokine 20 levels	finn-a-F5_SCHZPHR	rs62456601	T	C	T	C	0.0611	0.0322547	0.6697	0.600943	FALSE	FALSE	FALSE	Jl3REq	55723460	0.222759	0.0264551	TRUE	reported	textfile	0.0137	8.2e-06	12836	TRUE	reported	mpvdcM	textfile	2	1	TRUE	NA	0.00154717	24.1731	19.8872
C-C motif chemokine 20 levels	finn-a-F5_SCHZPHR	rs6420556	T	C	T	C	-0.0736	0.0125507	0.1755	0.178273	FALSE	FALSE	FALSE	Jl3REq	58820374	0.712333	0.0340381	TRUE	reported	textfile	0.0158	3.19e-06	14288	TRUE	reported	mpvdcM	textfile	2	1	TRUE	NA	0.00151639	24.1731	21.696
C-C motif chemokine 20 levels	finn-a-F5_SCHZPHR	rs6498925	A	T	A	T	-0.0568	-0.00799696	0.6585	0.643916	FALSE	TRUE	FALSE	Jl3REq	63761917	0.768647	0.0271871	TRUE	reported	textfile	0.0125	5.52e-06	14729	TRUE	reported	mpvdcM	textfile	2	1	TRUE	NA	0.00139989	24.1731	20.6451
C-C motif chemokine 20 levels	finn-a-F5_SCHZPHR	rs73072893	A	G	A	G	0.2057	0.0018142	0.9739	0.965528	FALSE	FALSE	FALSE	Jl3REq	19504606	0.979907	0.072035	TRUE	reported	textfile	0.0422	1.09e-06	13230	TRUE	reported	mpvdcM	textfile	2	1	TRUE	NA	0.00179269	24.1731	23.7563
C-C motif chemokine 20 levels	finn-a-F5_SCHZPHR	rs742493	T	C	T	C	0.1459	-0.0316385	0.883	0.903447	FALSE	FALSE	FALSE	Jl3REq	41030428	0.473466	0.0441354	TRUE	reported	textfile	0.0185	3.11e-15	14735	TRUE	reported	mpvdcM	textfile	2	1	TRUE	NA	0.00420327	24.1731	62.1882
C-C motif chemokine 20 levels	finn-a-F5_SCHZPHR	rs748503	T	C	T	C	-0.0722	0.0391658	0.1993	0.287651	FALSE	FALSE	FALSE	Jl3REq	71749708	0.176931	0.029006	TRUE	reported	textfile	0.0162	8.32e-06	14288	TRUE	reported	mpvdcM	textfile	2	1	TRUE	NA	0.00138826	24.1731	19.8602
C-C motif chemokine 20 levels	finn-a-F5_SCHZPHR	rs7749768	T	G	T	G	-0.0622	-0.0659209	0.754	0.807095	FALSE	FALSE	FALSE	Jl3REq	107156397	0.0462338	0.033072	TRUE	reported	textfile	0.0138	6.57e-06	14709	TRUE	reported	mpvdcM	textfile	2	1	TRUE	NA	0.00137924	24.1731	20.3125
C-C motif chemokine 20 levels	finn-a-F5_SCHZPHR	rs9274623	T	G	T	G	-0.076	-0.0587089	0.215	0.141504	FALSE	FALSE	FALSE	Jl3REq	32668221	0.12188	0.0379519	TRUE	reported	textfile	0.0148	2.82e-07	14288	TRUE	reported	mpvdcM	textfile	2	1	TRUE	NA	0.00184218	24.1731	26.3659
C-C motif chemokine 20 levels	finn-a-F5_SCHZPHR	rs9357723	A	G	A	G	0.0522	0.00804254	0.4744	0.460847	FALSE	FALSE	FALSE	Jl3REq	52088299	0.757647	0.0260637	TRUE	reported	textfile	0.0116	6.8e-06	14735	TRUE	reported	mpvdcM	textfile	2	1	TRUE	NA	0.00137239	24.1731	20.2473
C-C motif chemokine 23 levels	finn-a-F5_SCHZPHR	rs1001495	T	C	T	C	0.0983	0.026764	0.9113	0.907223	FALSE	FALSE	FALSE	ttF8p7	240707925	0.541809	0.0438697	TRUE	reported	textfile	0.0215	4.83e-06	13650	TRUE	reported	msZNGx	textfile	2	1	TRUE	NA	0.00152909	59.224	20.901
C-C motif chemokine 23 levels	finn-a-F5_SCHZPHR	rs11017721	A	G	A	G	0.0971	-0.0336266	0.1154	0.101249	FALSE	FALSE	FALSE	ttF8p7	131107162	0.43902	0.0434536	TRUE	reported	textfile	0.0186	1.79e-07	14288	TRUE	reported	msZNGx	textfile	2	1	TRUE	NA	0.00190377	59.224	27.2491
C-C motif chemokine 23 levels	finn-a-F5_SCHZPHR	rs113959305	T	C	T	C	-0.1397	0.146115	0.0559	0.03172	FALSE	FALSE	FALSE	ttF8p7	50637853	0.0595895	0.0775635	TRUE	reported	textfile	0.0285	9.5e-07	13224	TRUE	reported	msZNGx	textfile	2	1	TRUE	NA	0.00181364	59.224	24.0236
C-C motif chemokine 23 levels	finn-a-F5_SCHZPHR	rs116683909	A	G	A	G	-0.21	-0.0825825	0.0278	0.0271979	FALSE	FALSE	FALSE	ttF8p7	14404403	0.306091	0.0806897	TRUE	reported	textfile	0.0426	8.24e-07	14724	TRUE	reported	msZNGx	textfile	2	1	TRUE	NA	0.0016477	59.224	24.2974
C-C motif chemokine 23 levels	finn-a-F5_SCHZPHR	rs117639761	A	C	A	C	-0.3246	0.207147	0.9561	0.979026	FALSE	FALSE	FALSE	ttF8p7	35868176	0.023383	0.0913699	TRUE	reported	textfile	0.0413	3.85e-15	14736	TRUE	reported	msZNGx	textfile	2	1	TRUE	NA	0.00417446	59.224	61.7644
C-C motif chemokine 23 levels	finn-a-F5_SCHZPHR	rs12103669	A	G	A	G	-0.1778	0.115047	0.0234	0.00860819	FALSE	FALSE	FALSE	ttF8p7	49220739	0.419765	0.142591	TRUE	reported	textfile	0.0402	9.74e-06	14734	TRUE	reported	msZNGx	textfile	2	1	TRUE	NA	0.00132591	59.224	19.5593
C-C motif chemokine 23 levels	finn-a-F5_SCHZPHR	rs12204524	C	G	C	G	0.1164	0.0216068	0.9291	0.950067	FALSE	TRUE	FALSE	ttF8p7	85435025	0.720074	0.0602937	TRUE	reported	textfile	0.0237	9.04e-07	14727	TRUE	reported	msZNGx	textfile	2	1	TRUE	NA	0.00163525	59.224	24.1185
C-C motif chemokine 23 levels	finn-a-F5_SCHZPHR	rs12949647	A	G	A	G	-0.0643	0.0316705	0.7287	0.700997	FALSE	FALSE	FALSE	ttF8p7	21483148	0.263412	0.0283186	TRUE	reported	textfile	0.0137	2.69e-06	14288	TRUE	reported	msZNGx	textfile	2	1	TRUE	NA	0.00153936	59.224	22.0252
C-C motif chemokine 23 levels	finn-a-F5_SCHZPHR	rs143566774	A	G	A	G	0.1738	-0.0758805	0.0369	0.0270877	FALSE	FALSE	FALSE	ttF8p7	35949068	0.350514	0.0812778	TRUE	reported	textfile	0.0372	2.98e-06	14288	TRUE	reported	msZNGx	textfile	2	1	TRUE	NA	0.00152538	59.224	21.8249
C-C motif chemokine 23 levels	finn-a-F5_SCHZPHR	rs146074782	A	G	A	G	-0.3061	0.064922	0.0116	0.0115364	FALSE	FALSE	FALSE	ttF8p7	203472132	0.586615	0.119397	TRUE	reported	textfile	0.0626	1.01e-06	12935	TRUE	reported	msZNGx	textfile	2	1	TRUE	NA	0.00184506	59.224	23.9062
C-C motif chemokine 23 levels	finn-a-F5_SCHZPHR	rs17092563	C	G	C	G	-0.202	-0.102136	0.9774	0.990824	FALSE	TRUE	FALSE	ttF8p7	114893332	0.44927	0.134988	TRUE	reported	textfile	0.0445	5.64e-06	14733	TRUE	reported	msZNGx	textfile	2	1	TRUE	NA	0.00139664	59.224	20.6027
C-C motif chemokine 23 levels	finn-a-F5_SCHZPHR	rs17735284	A	T	A	T	0.0927	0.0428704	0.0922	0.057318	FALSE	TRUE	FALSE	ttF8p7	84661469	0.440897	0.0556267	TRUE	reported	textfile	0.0202	4.45e-06	14725	TRUE	reported	msZNGx	textfile	2	1	TRUE	NA	0.00142817	59.224	21.0571
C-C motif chemokine 23 levels	finn-a-F5_SCHZPHR	rs1926742	A	G	A	G	0.0574	-0.0238179	0.3093	0.314371	FALSE	FALSE	FALSE	ttF8p7	18006553	0.393548	0.0279159	TRUE	reported	textfile	0.0125	4.39e-06	14725	TRUE	reported	msZNGx	textfile	2	1	TRUE	NA	0.00142997	59.224	21.0836
C-C motif chemokine 23 levels	finn-a-F5_SCHZPHR	rs2263318	A	G	A	G	-0.1027	-0.08144	0.0765	0.0136178	FALSE	FALSE	FALSE	ttF8p7	31464229	0.470537	0.112859	TRUE	reported	textfile	0.0232	9.57e-06	14735	TRUE	reported	msZNGx	textfile	2	1	TRUE	NA	0.00132812	59.224	19.5932
C-C motif chemokine 23 levels	finn-a-F5_SCHZPHR	rs2870238	T	C	T	C	0.0574	0.0235101	0.4869	0.45477	FALSE	FALSE	FALSE	ttF8p7	76451926	0.36834	0.0261343	TRUE	reported	textfile	0.0114	4.78e-07	14736	TRUE	reported	msZNGx	textfile	2	1	TRUE	NA	0.00171747	59.224	25.3487
C-C motif chemokine 23 levels	finn-a-F5_SCHZPHR	rs2905095	T	C	T	C	0.0664	0.00834207	0.3078	0.321882	FALSE	FALSE	FALSE	ttF8p7	133027406	0.764839	0.0278876	TRUE	reported	textfile	0.0148	7.24e-06	11337	TRUE	reported	msZNGx	textfile	2	1	TRUE	NA	0.00177233	59.224	20.125
C-C motif chemokine 23 levels	finn-a-F5_SCHZPHR	rs376974828	T	C	T	C	-0.1724	0.0911413	0.0385	0.0204806	FALSE	FALSE	FALSE	ttF8p7	11515204	0.349255	0.0973697	TRUE	reported	textfile	0.039	9.85e-06	10696	TRUE	reported	msZNGx	textfile	2	1	TRUE	NA	0.00182361	59.224	19.5373
C-C motif chemokine 23 levels	finn-a-F5_SCHZPHR	rs4317138	T	C	T	C	0.0585	0.058493	0.6736	0.662271	FALSE	FALSE	FALSE	ttF8p7	46420653	0.0322144	0.0273109	TRUE	reported	textfile	0.0127	4.1e-06	14288	TRUE	reported	msZNGx	textfile	2	1	TRUE	NA	0.00148282	59.224	21.215
C-C motif chemokine 23 levels	finn-a-F5_SCHZPHR	rs438811	T	C	T	C	0.0669	0.0215514	0.2405	0.235005	FALSE	FALSE	FALSE	ttF8p7	44913484	0.480396	0.0305405	TRUE	reported	textfile	0.0138	1.25e-06	14720	TRUE	reported	msZNGx	textfile	2	1	TRUE	NA	0.00159402	59.224	23.4982
C-C motif chemokine 23 levels	finn-a-F5_SCHZPHR	rs4719850	T	C	T	C	-0.0548	-0.00999561	0.5907	0.710762	FALSE	FALSE	FALSE	ttF8p7	3199346	0.729718	0.0289308	TRUE	reported	textfile	0.0118	3.42e-06	14726	TRUE	reported	msZNGx	textfile	2	1	TRUE	NA	0.00146244	59.224	21.5644
C-C motif chemokine 23 levels	finn-a-F5_SCHZPHR	rs6497967	T	C	T	C	-0.0547	-0.0415985	0.3198	0.376578	FALSE	FALSE	FALSE	ttF8p7	26879150	0.119145	0.0266936	TRUE	reported	textfile	0.0123	8.7e-06	14729	TRUE	reported	msZNGx	textfile	2	1	TRUE	NA	0.00134094	59.224	19.7745
C-C motif chemokine 23 levels	finn-a-F5_SCHZPHR	rs712048	A	C	A	C	-0.5147	-0.0949497	0.1497	0.121478	FALSE	FALSE	FALSE	ttF8p7	35999179	0.0172159	0.0398603	TRUE	reported	textfile	0.0158	1e-200	14723	TRUE	reported	msZNGx	textfile	2	1	TRUE	NA	0.0672313	59.224	1061.05
C-C motif chemokine 23 levels	finn-a-F5_SCHZPHR	rs72625914	T	C	T	C	-0.2589	0.0882962	0.035	0.0353482	FALSE	FALSE	FALSE	ttF8p7	35665009	0.201654	0.0691513	TRUE	reported	textfile	0.0342	3.73e-14	14726	TRUE	reported	msZNGx	textfile	2	1	TRUE	NA	0.0038765	59.224	57.2998
C-C motif chemokine 23 levels	finn-a-F5_SCHZPHR	rs73071153	A	G	A	G	-0.1497	-0.134165	0.0393	0.0317508	FALSE	FALSE	FALSE	ttF8p7	17506340	0.0721838	0.0746206	TRUE	reported	textfile	0.0319	2.7e-06	14728	TRUE	reported	msZNGx	textfile	2	1	TRUE	NA	0.00149303	59.224	22.0193
C-C motif chemokine 23 levels	finn-a-F5_SCHZPHR	rs74127049	C	G	C	G	0.0603	-0.0335469	0.608	0.594578	FALSE	TRUE	FALSE	ttF8p7	161612410	0.220709	0.0273931	TRUE	reported	textfile	0.0132	4.92e-06	13422	TRUE	reported	msZNGx	textfile	2	1	TRUE	NA	0.00155237	59.224	20.8652
C-C motif chemokine 23 levels	finn-a-F5_SCHZPHR	rs74491711	A	G	A	G	0.1273	0.0223146	0.048	0.05507	FALSE	FALSE	FALSE	ttF8p7	40012867	0.690081	0.0559622	TRUE	reported	textfile	0.0278	4.67e-06	14735	TRUE	reported	msZNGx	textfile	2	1	TRUE	NA	0.00142102	59.224	20.9656
C-C motif chemokine 23 levels	finn-a-F5_SCHZPHR	rs77083410	C	G	C	G	0.224	-0.00361098	0.0223	0.0369725	FALSE	TRUE	FALSE	ttF8p7	115211066	0.957287	0.0674212	TRUE	reported	textfile	0.0416	7.26e-08	14734	TRUE	reported	msZNGx	textfile	2	1	TRUE	NA	0.00196397	59.224	28.9901
C-C motif chemokine 23 levels	finn-a-F5_SCHZPHR	rs77354000	A	G	A	G	-0.2064	0.038913	0.9788	0.978595	FALSE	FALSE	FALSE	ttF8p7	34144868	0.669242	0.0910907	TRUE	reported	textfile	0.0437	2.32e-06	14735	TRUE	reported	msZNGx	textfile	2	1	TRUE	NA	0.00151164	59.224	22.3048
C-C motif chemokine 23 levels	finn-a-F5_SCHZPHR	rs79960240	T	G	T	G	-0.2384	-0.0204088	0.0143	0.00830769	FALSE	FALSE	FALSE	ttF8p7	94344719	0.885117	0.141252	TRUE	reported	textfile	0.0537	9.02e-06	14249	TRUE	reported	msZNGx	textfile	2	1	TRUE	NA	0.00138127	59.224	19.7062
C-C motif chemokine 23 levels	finn-a-F5_SCHZPHR	rs80014265	T	C	T	C	0.1307	-0.00283846	0.0514	0.0380005	FALSE	FALSE	FALSE	ttF8p7	91417827	0.965489	0.0656039	TRUE	reported	textfile	0.0289	6.11e-06	14736	TRUE	reported	msZNGx	textfile	2	1	TRUE	NA	0.00138603	59.224	20.4502
C-C motif chemokine 25 levels	finn-a-F5_SCHZPHR	rs10792444	T	C	T	C	-0.0865	-0.002995	0.8838	0.88371	FALSE	FALSE	FALSE	UGiTUP	64666679	0.940567	0.0401702	TRUE	reported	textfile	0.0181	1.76e-06	14732	TRUE	reported	uyCD9E	textfile	2	1	TRUE	NA	0.00154789	124.603	22.8358
C-C motif chemokine 25 levels	finn-a-F5_SCHZPHR	rs11028036	A	G	A	G	0.0546	-0.00323756	0.5707	0.567826	FALSE	FALSE	FALSE	UGiTUP	24578600	0.901513	0.026162	TRUE	reported	textfile	0.0117	3.06e-06	14728	TRUE	reported	uyCD9E	textfile	2	1	TRUE	NA	0.00147648	124.603	21.7748
C-C motif chemokine 25 levels	finn-a-F5_SCHZPHR	rs11140450	A	T	A	T	-0.2681	0.0615845	0.9693	0.978384	FALSE	TRUE	FALSE	UGiTUP	84223109	0.491094	0.0894383	TRUE	reported	textfile	0.0579	3.65e-06	10797	TRUE	reported	uyCD9E	textfile	2	1	TRUE	NA	0.00198185	124.603	21.4366
C-C motif chemokine 25 levels	finn-a-F5_SCHZPHR	rs111437511	T	C	T	C	0.1437	0.103115	0.0428	0.0254309	FALSE	FALSE	FALSE	UGiTUP	10836491	0.216747	0.083479	TRUE	reported	textfile	0.0297	1.31e-06	14733	TRUE	reported	uyCD9E	textfile	2	1	TRUE	NA	0.00158643	124.603	23.4068
C-C motif chemokine 25 levels	finn-a-F5_SCHZPHR	rs11589432	C	G	C	G	0.0566	0.00020941	0.4781	0.449638	FALSE	TRUE	TRUE	UGiTUP	23422359	0.993589	0.0260639	TRUE	reported	textfile	0.0119	1.97e-06	14287	TRUE	reported	uyCD9E	textfile	2	1	FALSE	NA	0.00158092	124.603	22.6192
C-C motif chemokine 25 levels	finn-a-F5_SCHZPHR	rs116534774	T	C	T	C	0.3717	-0.339892	0.9916	0.997282	FALSE	FALSE	FALSE	UGiTUP	122438583	0.1728	0.249323	TRUE	reported	textfile	0.0777	1.72e-06	11139	TRUE	reported	uyCD9E	textfile	2	1	TRUE	NA	0.00205024	124.603	22.8805
C-C motif chemokine 25 levels	finn-a-F5_SCHZPHR	rs12114935	A	G	A	G	0.0769	0.00613424	0.7856	0.723996	FALSE	FALSE	FALSE	UGiTUP	42243291	0.831235	0.0287832	TRUE	reported	textfile	0.0142	6.11e-08	14732	TRUE	reported	uyCD9E	textfile	2	1	TRUE	NA	0.00198678	124.603	29.3236
C-C motif chemokine 25 levels	finn-a-F5_SCHZPHR	rs12606983	T	C	T	C	-0.0673	-0.0118267	0.2475	0.297067	FALSE	FALSE	FALSE	UGiTUP	2511739	0.677612	0.0284483	TRUE	reported	textfile	0.0134	5.1e-07	14715	TRUE	reported	uyCD9E	textfile	2	1	TRUE	NA	0.00171126	124.603	25.221
C-C motif chemokine 25 levels	finn-a-F5_SCHZPHR	rs141247883	A	G	A	G	-0.5803	0.36711	0.9919	0.998694	FALSE	FALSE	FALSE	UGiTUP	143911903	0.311887	0.363018	TRUE	reported	textfile	0.13	8.05e-06	6780	TRUE	reported	uyCD9E	textfile	2	1	TRUE	NA	0.00293031	124.603	19.92
C-C motif chemokine 25 levels	finn-a-F5_SCHZPHR	rs142015555	A	T	A	T	-0.2379	0.023006	0.0212	0.0108206	FALSE	TRUE	FALSE	UGiTUP	242978322	0.859412	0.129888	TRUE	reported	textfile	0.0524	5.62e-06	12935	TRUE	reported	uyCD9E	textfile	2	1	TRUE	NA	0.00159099	124.603	20.6091
C-C motif chemokine 25 levels	finn-a-F5_SCHZPHR	rs142613772	T	TG	T	TG	0.102	0.0540956	0.8997	0.924295	FALSE	FALSE	FALSE	UGiTUP	161028356	0.276144	0.0496735	TRUE	reported	textfile	0.0223	4.79e-06	11324	TRUE	reported	uyCD9E	textfile	2	1	TRUE	NA	0.00184412	124.603	20.9177
C-C motif chemokine 25 levels	finn-a-F5_SCHZPHR	rs143132666	A	C	A	C	-0.1934	-0.00705387	0.0225	0.0251606	FALSE	FALSE	FALSE	UGiTUP	160792288	0.933291	0.0842708	TRUE	reported	textfile	0.0406	1.9e-06	14734	TRUE	reported	uyCD9E	textfile	2	1	TRUE	NA	0.0015377	124.603	22.6883
C-C motif chemokine 25 levels	finn-a-F5_SCHZPHR	rs146498677	C	G	C	G	0.2285	-0.115816	0.0168	0.00382802	FALSE	TRUE	FALSE	UGiTUP	94158777	0.619333	0.233127	TRUE	reported	textfile	0.0507	6.58e-06	13422	TRUE	reported	uyCD9E	textfile	2	1	TRUE	NA	0.00151106	124.603	20.3092
C-C motif chemokine 25 levels	finn-a-F5_SCHZPHR	rs147851492	A	G	A	G	0.2127	0.0439173	0.0215	0.0245889	FALSE	FALSE	FALSE	UGiTUP	56345958	0.60288	0.0844137	TRUE	reported	textfile	0.0449	2.17e-06	14727	TRUE	reported	uyCD9E	textfile	2	1	TRUE	NA	0.00152148	124.603	22.438
C-C motif chemokine 25 levels	finn-a-F5_SCHZPHR	rs149395110	T	C	T	C	-0.2782	-0.00166792	0.0129	0.00469667	FALSE	FALSE	FALSE	UGiTUP	130201646	0.992972	0.189351	TRUE	reported	textfile	0.0609	4.92e-06	12880	TRUE	reported	uyCD9E	textfile	2	1	TRUE	NA	0.00161756	124.603	20.8647
C-C motif chemokine 25 levels	finn-a-F5_SCHZPHR	rs149462828	A	G	A	G	0.3017	0.0245594	0.0169	0.0209056	FALSE	FALSE	FALSE	UGiTUP	7836732	0.796156	0.0950717	TRUE	reported	textfile	0.0521	7.01e-09	14288	TRUE	reported	uyCD9E	textfile	2	1	TRUE	NA	0.00234145	124.603	33.5285
C-C motif chemokine 25 levels	finn-a-F5_SCHZPHR	rs1705699	T	C	T	C	-0.0546	0.0224139	0.5447	0.513139	FALSE	FALSE	FALSE	UGiTUP	23923940	0.388397	0.0259863	TRUE	reported	textfile	0.0116	2.52e-06	14714	TRUE	reported	uyCD9E	textfile	2	1	TRUE	NA	0.00150344	124.603	22.1519
C-C motif chemokine 25 levels	finn-a-F5_SCHZPHR	rs2317999	A	G	A	G	-0.0577	-0.000598643	0.4566	0.395231	FALSE	FALSE	FALSE	UGiTUP	1708990	0.981986	0.0265138	TRUE	reported	textfile	0.013	9.06e-06	11760	TRUE	reported	uyCD9E	textfile	2	1	TRUE	NA	0.00167236	124.603	19.6966
C-C motif chemokine 25 levels	finn-a-F5_SCHZPHR	rs28494158	T	C	T	A	-0.0733	-0.177541	0.8338	0.00808427	TRUE	FALSE	FALSE	UGiTUP	81927070	0.221186	0.145123	TRUE	reported	textfile	0.0161	5.29e-06	13867	TRUE	reported	uyCD9E	textfile	2	1	FALSE	NA	0.00149254	124.603	20.725
C-C motif chemokine 25 levels	finn-a-F5_SCHZPHR	rs3136647	A	G	A	G	0.7681	-0.0459553	0.1703	0.1967	FALSE	FALSE	FALSE	UGiTUP	8050573	0.156045	0.0323971	TRUE	reported	textfile	0.0147	1e-200	14288	TRUE	reported	uyCD9E	textfile	2	1	TRUE	NA	0.16043	124.603	2729.86
C-C motif chemokine 25 levels	finn-a-F5_SCHZPHR	rs34520165	T	C	T	C	0.055	-0.0025744	0.4114	0.37213	FALSE	FALSE	FALSE	UGiTUP	119088439	0.923224	0.0267129	TRUE	reported	textfile	0.0122	6.54e-06	14727	TRUE	reported	uyCD9E	textfile	2	1	TRUE	NA	0.00137814	124.603	20.3211
C-C motif chemokine 25 levels	finn-a-F5_SCHZPHR	rs35376497	CA	C	CA	C	0.1078	0.0461137	0.086	0.0878973	FALSE	FALSE	FALSE	UGiTUP	17561342	0.318201	0.0461986	TRUE	reported	textfile	0.0243	9.16e-06	10894	TRUE	reported	uyCD9E	textfile	2	1	TRUE	NA	0.00180324	124.603	19.6764
C-C motif chemokine 25 levels	finn-a-F5_SCHZPHR	rs516316	C	G	C	G	-0.3279	-0.0288596	0.4445	0.375109	FALSE	TRUE	TRUE	UGiTUP	48702888	0.279199	0.0266695	TRUE	reported	textfile	0.0114	6.2e-182	14734	TRUE	reported	uyCD9E	textfile	2	1	FALSE	NA	0.0531651	124.603	827.207
C-C motif chemokine 25 levels	finn-a-F5_SCHZPHR	rs521795	T	C	T	C	-0.0624	-0.00652724	0.3844	0.515679	FALSE	FALSE	FALSE	UGiTUP	21710787	0.801783	0.0260007	TRUE	reported	textfile	0.0122	3.14e-07	14288	TRUE	reported	uyCD9E	textfile	2	1	TRUE	NA	0.00182761	124.603	26.157
C-C motif chemokine 25 levels	finn-a-F5_SCHZPHR	rs61345716	T	C	T	C	-0.1048	0.034469	0.1035	0.102515	FALSE	FALSE	FALSE	UGiTUP	8194417	0.426547	0.043351	TRUE	reported	textfile	0.0212	7.68e-07	14288	TRUE	reported	uyCD9E	textfile	2	1	TRUE	NA	0.00170741	124.603	24.4337
C-C motif chemokine 25 levels	finn-a-F5_SCHZPHR	rs635634	T	C	T	C	-0.2482	0.0356747	0.1875	0.202275	FALSE	FALSE	FALSE	UGiTUP	133279427	0.265961	0.0320697	TRUE	reported	textfile	0.0166	1.52e-50	11785	TRUE	reported	uyCD9E	textfile	2	1	TRUE	NA	0.0186164	124.603	223.519
C-C motif chemokine 25 levels	finn-a-F5_SCHZPHR	rs636479	A	G	A	G	0.0548	-0.0186701	0.3757	0.359924	FALSE	FALSE	FALSE	UGiTUP	75708598	0.490038	0.0270484	TRUE	reported	textfile	0.0119	4.12e-06	14731	TRUE	reported	uyCD9E	textfile	2	1	TRUE	NA	0.00143751	124.603	21.2035
C-C motif chemokine 25 levels	finn-a-F5_SCHZPHR	rs6744934	T	C	T	C	-0.0544	-0.0158327	0.6208	0.584894	FALSE	FALSE	FALSE	UGiTUP	114422336	0.547441	0.0263176	TRUE	reported	textfile	0.0122	8.23e-06	14288	TRUE	reported	uyCD9E	textfile	2	1	TRUE	NA	0.00138964	124.603	19.88
C-C motif chemokine 25 levels	finn-a-F5_SCHZPHR	rs7137942	A	G	A	G	-0.0637	0.0241304	0.6502	0.651385	FALSE	FALSE	FALSE	UGiTUP	80783986	0.377315	0.0273323	TRUE	reported	textfile	0.0133	1.67e-06	12404	TRUE	reported	uyCD9E	textfile	2	1	TRUE	NA	0.00184591	124.603	22.9354
C-C motif chemokine 25 levels	finn-a-F5_SCHZPHR	rs7252764	T	C	T	C	0.2321	0.0268274	0.0471	0.0876638	FALSE	FALSE	FALSE	UGiTUP	7762251	0.557249	0.0457077	TRUE	reported	textfile	0.0295	3.61e-15	14736	TRUE	reported	uyCD9E	textfile	2	1	TRUE	NA	0.00418318	124.603	61.8938
C-C motif chemokine 25 levels	finn-a-F5_SCHZPHR	rs7296588	A	G	A	G	-0.1159	0.0217763	0.4365	0.429997	FALSE	FALSE	FALSE	UGiTUP	468934	0.405281	0.0261664	TRUE	reported	textfile	0.0116	1.66e-23	14725	TRUE	reported	uyCD9E	textfile	2	1	TRUE	NA	0.00673382	124.603	99.8141
C-C motif chemokine 25 levels	finn-a-F5_SCHZPHR	rs7611785	A	G	A	G	0.0941	-0.0215478	0.103	0.137115	FALSE	FALSE	FALSE	UGiTUP	144494572	0.562502	0.0372071	TRUE	reported	textfile	0.0198	2.01e-06	14736	TRUE	reported	uyCD9E	textfile	2	1	TRUE	NA	0.0015304	124.603	22.5834
C-C motif chemokine 25 levels	finn-a-F5_SCHZPHR	rs7806274	T	C	T	C	-0.0755	-0.0110495	0.1668	0.176616	FALSE	FALSE	FALSE	UGiTUP	155354082	0.745672	0.0340664	TRUE	reported	textfile	0.0161	2.74e-06	13667	TRUE	reported	uyCD9E	textfile	2	1	TRUE	NA	0.00160646	124.603	21.9876
C-C motif chemokine 25 levels	finn-a-F5_SCHZPHR	rs78865157	A	G	A	G	-0.392	0.0747025	0.0207	0.0101471	FALSE	FALSE	FALSE	UGiTUP	8042328	0.576529	0.133765	TRUE	reported	textfile	0.0448	2.13e-18	14726	TRUE	reported	uyCD9E	textfile	2	1	TRUE	NA	0.00517225	124.603	76.5521
C-C motif chemokine 25 levels	finn-a-F5_SCHZPHR	rs79990760	A	G	A	G	0.2192	0.0460526	0.9825	0.974467	FALSE	FALSE	FALSE	UGiTUP	29157864	0.573957	0.08191	TRUE	reported	textfile	0.0478	4.52e-06	14725	TRUE	reported	uyCD9E	textfile	2	1	TRUE	NA	0.0014261	124.603	21.0265
C-C motif chemokine 25 levels	finn-a-F5_SCHZPHR	rs851850	A	G	A	G	-0.0777	0.0190645	0.846	0.858547	FALSE	FALSE	FALSE	UGiTUP	66375184	0.608177	0.0371861	TRUE	reported	textfile	0.0163	1.87e-06	14288	TRUE	reported	uyCD9E	textfile	2	1	TRUE	NA	0.00158783	124.603	22.7199
C-C motif chemokine 25 levels	finn-a-F5_SCHZPHR	rs9530655	A	G	A	G	0.1539	0.0839765	0.0337	0.0102493	FALSE	FALSE	FALSE	UGiTUP	77432061	0.514561	0.128847	TRUE	reported	textfile	0.0343	7.23e-06	14724	TRUE	reported	uyCD9E	textfile	2	1	TRUE	NA	0.00136543	124.603	20.1294
C-C motif chemokine 25 levels	finn-a-F5_SCHZPHR	rs9825982	A	G	A	G	0.059	0.00544755	0.356	0.353994	FALSE	FALSE	FALSE	UGiTUP	132893946	0.840944	0.0271446	TRUE	reported	textfile	0.0133	9.16e-06	12196	TRUE	reported	uyCD9E	textfile	2	1	TRUE	NA	0.00161095	124.603	19.6757
C-C motif chemokine 28 levels	finn-a-F5_SCHZPHR	rs112641086	T	C	T	C	-0.1056	0.00422142	0.0895	0.112586	FALSE	FALSE	FALSE	GLLxMD	206211398	0.917249	0.0406298	TRUE	reported	textfile	0.0198	9.64e-08	14731	TRUE	reported	oSvgJY	textfile	2	1	TRUE	NA	0.0019272	23.3427	28.4406
C-C motif chemokine 28 levels	finn-a-F5_SCHZPHR	rs116782490	A	C	A	C	0.2298	0.215248	0.9815	0.996471	FALSE	FALSE	FALSE	GLLxMD	85629171	0.331904	0.221839	TRUE	reported	textfile	0.0488	2.49e-06	12633	TRUE	reported	oSvgJY	textfile	2	1	TRUE	NA	0.00175223	23.3427	22.1713
C-C motif chemokine 28 levels	finn-a-F5_SCHZPHR	rs11754249	A	G	A	G	0.0934	0.000912177	0.1058	0.099447	FALSE	FALSE	FALSE	GLLxMD	144786564	0.983413	0.043875	TRUE	reported	textfile	0.0205	5.21e-06	11779	TRUE	reported	oSvgJY	textfile	2	1	TRUE	NA	0.00175919	23.3427	20.7545
C-C motif chemokine 28 levels	finn-a-F5_SCHZPHR	rs118111688	A	T	A	T	0.1874	0.00829849	0.9776	0.991778	FALSE	TRUE	FALSE	GLLxMD	12515011	0.953744	0.143061	TRUE	reported	textfile	0.0424	9.88e-06	13374	TRUE	reported	oSvgJY	textfile	2	1	TRUE	NA	0.00145852	23.3427	19.5318
C-C motif chemokine 28 levels	finn-a-F5_SCHZPHR	rs12589600	A	G	A	G	0.051	0.0145334	0.5556	0.591795	FALSE	FALSE	FALSE	GLLxMD	86470484	0.581211	0.026347	TRUE	reported	textfile	0.0114	7.69e-06	14711	TRUE	reported	oSvgJY	textfile	2	1	TRUE	NA	0.00135862	23.3427	20.0111
C-C motif chemokine 28 levels	finn-a-F5_SCHZPHR	rs139902	A	C	A	C	0.0684	0.000478738	0.3659	0.36656	FALSE	FALSE	FALSE	GLLxMD	38010775	0.985849	0.0269922	TRUE	reported	textfile	0.0121	1.58e-08	14285	TRUE	reported	oSvgJY	textfile	2	1	TRUE	NA	0.00223198	23.3427	31.9507
C-C motif chemokine 28 levels	finn-a-F5_SCHZPHR	rs140404587	T	G	T	G	-0.2617	0.0250249	0.0119	0.0170671	FALSE	FALSE	FALSE	GLLxMD	106059641	0.806985	0.102428	TRUE	reported	textfile	0.0587	8.26e-06	14241	TRUE	reported	oSvgJY	textfile	2	1	TRUE	NA	0.00139375	23.3427	19.8733
C-C motif chemokine 28 levels	finn-a-F5_SCHZPHR	rs141430371	A	G	A	G	-0.4948	-0.352005	0.9936	0.998557	FALSE	FALSE	FALSE	GLLxMD	29588602	0.329467	0.360961	TRUE	reported	textfile	0.112	9.97e-06	6941	TRUE	reported	oSvgJY	textfile	2	1	TRUE	NA	0.00280402	23.3427	19.5118
C-C motif chemokine 28 levels	finn-a-F5_SCHZPHR	rs143400203	T	C	T	C	0.1812	-0.0727899	0.0244	0.0321276	FALSE	FALSE	FALSE	GLLxMD	115920724	0.323572	0.0737379	TRUE	reported	textfile	0.0392	3.79e-06	14722	TRUE	reported	oSvgJY	textfile	2	1	TRUE	NA	0.00144926	23.3427	21.3641
C-C motif chemokine 28 levels	finn-a-F5_SCHZPHR	rs145895468	A	AAAATAAATAAAT	TTTTA	T	0.1331	-0.166389	0.9152	0.019475	TRUE	FALSE	FALSE	GLLxMD	206196391	0.0776515	0.0942994	TRUE	reported	textfile	0.0241	3.34e-08	10407	TRUE	reported	oSvgJY	textfile	2	1	FALSE	NA	0.0029223	23.3427	30.4957
C-C motif chemokine 28 levels	finn-a-F5_SCHZPHR	rs150193318	A	G	A	G	0.2249	0.127232	0.0212	0.0269363	FALSE	FALSE	FALSE	GLLxMD	30894548	0.12653	0.0832709	TRUE	reported	textfile	0.0501	7.16e-06	14286	TRUE	reported	oSvgJY	textfile	2	1	TRUE	NA	0.00140858	23.3427	20.1485
C-C motif chemokine 28 levels	finn-a-F5_SCHZPHR	rs1514964	T	C	T	C	-0.1263	-0.0375877	0.9486	0.959557	FALSE	FALSE	FALSE	GLLxMD	64370963	0.567602	0.0657602	TRUE	reported	textfile	0.0264	1.72e-06	14734	TRUE	reported	oSvgJY	textfile	2	1	TRUE	NA	0.00155097	23.3427	22.8844
C-C motif chemokine 28 levels	finn-a-F5_SCHZPHR	rs17098842	A	G	A	G	0.1458	-0.022887	0.9674	0.980954	FALSE	FALSE	FALSE	GLLxMD	76369363	0.806559	0.0934666	TRUE	reported	textfile	0.0321	5.57e-06	14732	TRUE	reported	oSvgJY	textfile	2	1	TRUE	NA	0.00139841	23.3427	20.6275
C-C motif chemokine 28 levels	finn-a-F5_SCHZPHR	rs199965585	CT	C	CT	C	0.188	0.028981	0.0278	0.0117546	FALSE	FALSE	FALSE	GLLxMD	91733679	0.810906	0.121129	TRUE	reported	textfile	0.0395	1.94e-06	11336	TRUE	reported	oSvgJY	textfile	2	1	TRUE	NA	0.00199432	23.3427	22.6488
C-C motif chemokine 28 levels	finn-a-F5_SCHZPHR	rs200181753	T	TG	T	TG	-0.1842	-0.0185288	0.9713	0.943305	FALSE	FALSE	FALSE	GLLxMD	56397875	0.736002	0.0549568	TRUE	reported	textfile	0.039	2.32e-06	11339	TRUE	reported	oSvgJY	textfile	2	1	TRUE	NA	0.00196346	23.3427	22.3035
C-C motif chemokine 28 levels	finn-a-F5_SCHZPHR	rs2477954	T	C	T	C	-0.058	-0.0351699	0.6211	0.608542	FALSE	FALSE	FALSE	GLLxMD	88504383	0.186525	0.0266251	TRUE	reported	textfile	0.012	1.34e-06	14286	TRUE	reported	oSvgJY	textfile	2	1	TRUE	NA	0.00163258	23.3427	23.3578
C-C motif chemokine 28 levels	finn-a-F5_SCHZPHR	rs2631360	A	G	A	G	0.0597	0.0329653	0.5481	0.655461	FALSE	FALSE	FALSE	GLLxMD	132371737	0.226745	0.0272713	TRUE	reported	textfile	0.0128	3.1e-06	11780	TRUE	reported	oSvgJY	textfile	2	1	TRUE	NA	0.00184324	23.3427	21.7498
C-C motif chemokine 28 levels	finn-a-F5_SCHZPHR	rs28384995	A	T	A	T	-0.0866	0.03125	0.8668	0.874	FALSE	TRUE	FALSE	GLLxMD	90752599	0.427712	0.0394017	TRUE	reported	textfile	0.0194	8.05e-06	14286	TRUE	reported	oSvgJY	textfile	2	1	TRUE	NA	0.00139289	23.3427	19.9238
C-C motif chemokine 28 levels	finn-a-F5_SCHZPHR	rs2866626	C	G	C	G	-0.0597	-0.0301245	0.6079	0.604075	FALSE	TRUE	FALSE	GLLxMD	101648052	0.257869	0.0266249	TRUE	reported	textfile	0.0121	8.06e-07	14285	TRUE	reported	oSvgJY	textfile	2	1	TRUE	NA	0.00170121	23.3427	24.3398
C-C motif chemokine 28 levels	finn-a-F5_SCHZPHR	rs291084	C	G	C	G	0.0638	0.0572723	0.5279	0.580623	FALSE	TRUE	TRUE	GLLxMD	206922278	0.0286431	0.0261713	TRUE	reported	textfile	0.0111	9.04e-09	14726	TRUE	reported	oSvgJY	textfile	2	1	FALSE	NA	0.0022384	23.3427	33.0321
C-C motif chemokine 28 levels	finn-a-F5_SCHZPHR	rs3064568	C	G	C	G	-0.0585	0.0030952	0.5068	0.598122	FALSE	TRUE	TRUE	GLLxMD	20686983	0.907272	0.0265728	TRUE	reported	textfile	0.0131	7.98e-06	11538	TRUE	reported	oSvgJY	textfile	2	1	FALSE	NA	0.0017254	23.3427	19.9386
C-C motif chemokine 28 levels	finn-a-F5_SCHZPHR	rs3823797	A	G	A	G	-0.058	-0.0259254	0.7423	0.716683	FALSE	FALSE	FALSE	GLLxMD	78065423	0.371778	0.029027	TRUE	reported	textfile	0.0128	5.86e-06	14732	TRUE	reported	oSvgJY	textfile	2	1	TRUE	NA	0.00139178	23.3427	20.5294
C-C motif chemokine 28 levels	finn-a-F5_SCHZPHR	rs4346241	A	G	A	G	0.0907	-0.0205511	0.9021	0.890717	FALSE	FALSE	FALSE	GLLxMD	8677291	0.617685	0.0411735	TRUE	reported	textfile	0.0204	8.75e-06	14286	TRUE	reported	oSvgJY	textfile	2	1	TRUE	NA	0.00138179	23.3427	19.7648
C-C motif chemokine 28 levels	finn-a-F5_SCHZPHR	rs4866742	T	C	T	C	0.0702	0.0312548	0.4126	0.41107	FALSE	FALSE	FALSE	GLLxMD	43405357	0.237059	0.026434	TRUE	reported	textfile	0.0122	8.71e-09	12829	TRUE	reported	oSvgJY	textfile	2	1	TRUE	NA	0.0025742	23.3427	33.1045
C-C motif chemokine 28 levels	finn-a-F5_SCHZPHR	rs55843637	C	G	C	G	0.0549	0.0388889	0.5287	0.506047	FALSE	TRUE	TRUE	GLLxMD	1508222	0.137269	0.0261695	TRUE	reported	textfile	0.0119	3.96e-06	14286	TRUE	reported	oSvgJY	textfile	2	1	FALSE	NA	0.00148763	23.3427	21.2809
C-C motif chemokine 28 levels	finn-a-F5_SCHZPHR	rs6580980	A	G	A	G	-0.0688	-0.0583151	0.4015	0.321084	FALSE	FALSE	FALSE	GLLxMD	54298277	0.0355705	0.0277453	TRUE	reported	textfile	0.0118	5.53e-09	14285	TRUE	reported	oSvgJY	textfile	2	1	TRUE	NA	0.00237411	23.3427	33.9901
C-C motif chemokine 28 levels	finn-a-F5_SCHZPHR	rs6671688	T	C	T	C	0.0534	-0.0519183	0.5411	0.546283	FALSE	FALSE	FALSE	GLLxMD	155021789	0.0456636	0.0259787	TRUE	reported	textfile	0.0116	4.16e-06	14286	TRUE	reported	oSvgJY	textfile	2	1	TRUE	NA	0.00148119	23.3427	21.1888
C-C motif chemokine 28 levels	finn-a-F5_SCHZPHR	rs71363004	C	G	C	G	0.2181	-0.0973589	0.9802	0.990958	FALSE	TRUE	FALSE	GLLxMD	76467382	0.497113	0.143377	TRUE	reported	textfile	0.0466	2.87e-06	11982	TRUE	reported	oSvgJY	textfile	2	1	TRUE	NA	0.00182481	23.3427	21.9012
C-C motif chemokine 28 levels	finn-a-F5_SCHZPHR	rs73000929	A	G	A	G	-0.1935	0.141976	0.0347	0.0301784	FALSE	FALSE	FALSE	GLLxMD	114082900	0.0577444	0.0748174	TRUE	reported	textfile	0.0355	5.02e-08	14734	TRUE	reported	oSvgJY	textfile	2	1	TRUE	NA	0.00201238	23.3427	29.7061
C-C motif chemokine 28 levels	finn-a-F5_SCHZPHR	rs74855027	T	C	T	C	0.1215	-0.0670677	0.0639	0.0838822	FALSE	FALSE	FALSE	GLLxMD	224400654	0.150288	0.0466228	TRUE	reported	textfile	0.0271	7.35e-06	14286	TRUE	reported	oSvgJY	textfile	2	1	TRUE	NA	0.00140505	23.3427	20.098
C-C motif chemokine 28 levels	finn-a-F5_SCHZPHR	rs76291845	A	G	A	G	0.2696	-0.0157911	0.9859	0.985123	FALSE	FALSE	FALSE	GLLxMD	111131781	0.88271	0.107033	TRUE	reported	textfile	0.0542	6.55e-07	14244	TRUE	reported	oSvgJY	textfile	2	1	TRUE	NA	0.00173403	23.3427	24.7389
C-C motif chemokine 28 levels	finn-a-F5_SCHZPHR	rs7661151	T	C	T	C	0.0531	0.0354546	0.6323	0.626672	FALSE	FALSE	FALSE	GLLxMD	156143924	0.186154	0.026818	TRUE	reported	textfile	0.0116	4.7e-06	14730	TRUE	reported	oSvgJY	textfile	2	1	TRUE	NA	0.00142054	23.3427	20.9515
C-C motif chemokine 28 levels	finn-a-F5_SCHZPHR	rs76669782	A	C	A	C	-0.2853	-0.189505	0.0176	0.00182642	FALSE	FALSE	FALSE	GLLxMD	87804985	0.567403	0.331373	TRUE	reported	textfile	0.0513	2.68e-08	12933	TRUE	reported	oSvgJY	textfile	2	1	TRUE	NA	0.00238579	23.3427	30.9244
C-C motif chemokine 28 levels	finn-a-F5_SCHZPHR	rs76679915	T	C	T	C	0.0624	-0.093939	0.7035	0.966046	FALSE	FALSE	FALSE	GLLxMD	124907163	0.193394	0.0722272	TRUE	reported	textfile	0.0137	5.24e-06	11962	TRUE	reported	oSvgJY	textfile	2	1	TRUE	NA	0.0017313	23.3427	20.7422
C-C motif chemokine 28 levels	finn-a-F5_SCHZPHR	rs77569365	T	G	T	G	0.129	-0.00184603	0.9561	0.968839	FALSE	FALSE	FALSE	GLLxMD	105994991	0.980241	0.0745375	TRUE	reported	textfile	0.0282	4.77e-06	14734	TRUE	reported	oSvgJY	textfile	2	1	TRUE	NA	0.00141822	23.3427	20.9229
C-C motif chemokine 28 levels	finn-a-F5_SCHZPHR	rs78552613	T	C	T	C	-0.1844	-0.0516859	0.0271	0.0216336	FALSE	FALSE	FALSE	GLLxMD	103732867	0.567189	0.0903289	TRUE	reported	textfile	0.0395	3.04e-06	14734	TRUE	reported	oSvgJY	textfile	2	1	TRUE	NA	0.00147695	23.3427	21.7906
C-C motif chemokine 28 levels	finn-a-F5_SCHZPHR	rs78843608	A	G	A	G	-0.1684	-0.0190394	0.0376	0.0224407	FALSE	FALSE	FALSE	GLLxMD	103488646	0.831484	0.0894712	TRUE	reported	textfile	0.0323	1.85e-07	14725	TRUE	reported	oSvgJY	textfile	2	1	TRUE	NA	0.00184257	23.3427	27.1782
C-C motif chemokine 28 levels	finn-a-F5_SCHZPHR	rs79205279	A	G	A	G	0.1063	-0.1276	0.0645	0.0678682	FALSE	FALSE	FALSE	GLLxMD	125182798	0.0121537	0.0508843	TRUE	reported	textfile	0.024	9.46e-06	13854	TRUE	reported	oSvgJY	textfile	2	1	TRUE	NA	0.00141402	23.3427	19.6147
C-C motif chemokine 28 levels	finn-a-F5_SCHZPHR	rs7958187	A	G	A	G	-0.055	-0.0215348	0.3872	0.341894	FALSE	FALSE	FALSE	GLLxMD	69073161	0.432386	0.0274288	TRUE	reported	textfile	0.0122	6.54e-06	13420	TRUE	reported	oSvgJY	textfile	2	1	TRUE	NA	0.00151215	23.3427	20.3208
C-C motif chemokine 28 levels	finn-a-F5_SCHZPHR	rs801520	A	C	A	C	0.0779	0.0433274	0.1364	0.137547	FALSE	FALSE	FALSE	GLLxMD	18662599	0.24729	0.0374494	TRUE	reported	textfile	0.0171	5.22e-06	14732	TRUE	reported	oSvgJY	textfile	2	1	TRUE	NA	0.00140673	23.3427	20.7503
C-C motif chemokine 28 levels	finn-a-F5_SCHZPHR	rs80328354	A	T	A	T	-0.2841	-0.200265	0.9884	0.990832	FALSE	TRUE	FALSE	GLLxMD	55277092	0.142034	0.136396	TRUE	reported	textfile	0.0599	2.11e-06	14734	TRUE	reported	oSvgJY	textfile	2	1	TRUE	NA	0.00152442	23.3427	22.4921
C-C motif chemokine 4 levels	finn-a-F5_SCHZPHR	rs10990301	A	T	A	T	0.085	0.00558151	0.8839	0.890996	FALSE	TRUE	FALSE	EuAdHX	102765765	0.89217	0.0411742	TRUE	reported	textfile	0.0186	4.88e-06	14296	TRUE	reported	yoSQhA	textfile	2	1	TRUE	NA	0.00145869	72.1398	20.881
C-C motif chemokine 4 levels	finn-a-F5_SCHZPHR	rs111476793	A	G	A	G	0.0869	-0.0379448	0.1344	0.104943	FALSE	FALSE	FALSE	EuAdHX	53085329	0.376564	0.0429121	TRUE	reported	textfile	0.019	4.79e-06	12800	TRUE	reported	yoSQhA	textfile	2	1	TRUE	NA	0.0016316	72.1398	20.9153
C-C motif chemokine 4 levels	finn-a-F5_SCHZPHR	rs112315344	T	G	T	G	0.2123	0.0323233	0.0284	0.0122068	FALSE	FALSE	FALSE	EuAdHX	33775688	0.787184	0.119729	TRUE	reported	textfile	0.0455	3.07e-06	14255	TRUE	reported	yoSQhA	textfile	2	1	TRUE	NA	0.00152492	72.1398	21.7679
C-C motif chemokine 4 levels	finn-a-F5_SCHZPHR	rs112356872	T	C	T	C	-0.2165	0.144474	0.9805	0.977154	FALSE	FALSE	FALSE	EuAdHX	22172491	0.100213	0.0878888	TRUE	reported	textfile	0.0478	5.92e-06	14743	TRUE	reported	yoSQhA	textfile	2	1	TRUE	NA	0.00138954	72.1398	20.5117
C-C motif chemokine 4 levels	finn-a-F5_SCHZPHR	rs112846979	T	C	T	C	-0.188	-0.275552	0.0228	0.00840397	FALSE	FALSE	FALSE	EuAdHX	191115053	0.0597847	0.146385	TRUE	reported	textfile	0.0414	5.6e-06	14296	TRUE	reported	yoSQhA	textfile	2	1	TRUE	NA	0.00144037	72.1398	20.6184
C-C motif chemokine 4 levels	finn-a-F5_SCHZPHR	rs113010081	T	C	T	C	-0.5767	0.0222625	0.8759	0.872277	FALSE	FALSE	FALSE	EuAdHX	46415921	0.566534	0.0388414	TRUE	reported	textfile	0.0184	1e-200	14296	TRUE	reported	yoSQhA	textfile	2	1	TRUE	NA	0.0642966	72.1398	982.208
C-C motif chemokine 4 levels	finn-a-F5_SCHZPHR	rs1161092	A	G	A	G	-0.0635	0.0435193	0.6742	0.630336	FALSE	FALSE	FALSE	EuAdHX	67328232	0.103492	0.0267293	TRUE	reported	textfile	0.0125	3.77e-07	14296	TRUE	reported	yoSQhA	textfile	2	1	TRUE	NA	0.0018019	72.1398	25.8028
C-C motif chemokine 4 levels	finn-a-F5_SCHZPHR	rs116193969	A	T	A	T	0.2915	-0.15033	0.0134	0.0170486	FALSE	TRUE	FALSE	EuAdHX	236065768	0.13848	0.101474	TRUE	reported	textfile	0.0617	2.31e-06	14296	TRUE	reported	yoSQhA	textfile	2	1	TRUE	NA	0.00155889	72.1398	22.3175
C-C motif chemokine 4 levels	finn-a-F5_SCHZPHR	rs11619402	A	G	A	G	0.0672	-0.0363502	0.7907	0.850665	FALSE	FALSE	FALSE	EuAdHX	42981551	0.320603	0.0365983	TRUE	reported	textfile	0.015	7.46e-06	14296	TRUE	reported	yoSQhA	textfile	2	1	TRUE	NA	0.00140195	72.1398	20.0676
C-C motif chemokine 4 levels	finn-a-F5_SCHZPHR	rs116309267	C	G	C	G	0.1956	-0.0717499	0.0299	0.0415407	FALSE	TRUE	FALSE	EuAdHX	714433	0.278445	0.066201	TRUE	reported	textfile	0.0405	1.37e-06	14723	TRUE	reported	yoSQhA	textfile	2	1	TRUE	NA	0.00158177	72.1398	23.3222
C-C motif chemokine 4 levels	finn-a-F5_SCHZPHR	rs13100427	A	G	A	G	0.0533	0.000764013	0.56	0.561266	FALSE	FALSE	FALSE	EuAdHX	22417149	0.976673	0.0261289	TRUE	reported	textfile	0.012	8.93e-06	14296	TRUE	reported	yoSQhA	textfile	2	1	TRUE	NA	0.00137809	72.1398	19.7256
C-C motif chemokine 4 levels	finn-a-F5_SCHZPHR	rs137896358	T	C	T	C	0.2797	0.100108	0.0186	0.0173773	FALSE	FALSE	FALSE	EuAdHX	18807099	0.328979	0.102552	TRUE	reported	textfile	0.0551	3.85e-07	12745	TRUE	reported	yoSQhA	textfile	2	1	TRUE	NA	0.00201774	72.1398	25.764
C-C motif chemokine 4 levels	finn-a-F5_SCHZPHR	rs140505982	T	C	T	C	-0.2294	-0.0132705	0.0248	0.00967788	FALSE	FALSE	FALSE	EuAdHX	46418258	0.924947	0.14087	TRUE	reported	textfile	0.0415	3.24e-08	13865	TRUE	reported	yoSQhA	textfile	2	1	TRUE	NA	0.00219895	72.1398	30.5512
C-C motif chemokine 4 levels	finn-a-F5_SCHZPHR	rs143922263	A	G	A	G	0.2198	0.149248	0.0203	0.0173039	FALSE	FALSE	FALSE	EuAdHX	161383711	0.128134	0.0980925	TRUE	reported	textfile	0.0497	9.75e-06	14296	TRUE	reported	yoSQhA	textfile	2	1	TRUE	NA	0.00136626	72.1398	19.5561
C-C motif chemokine 4 levels	finn-a-F5_SCHZPHR	rs143960014	A	G	A	G	0.1953	0.177373	0.0228	0.00350551	FALSE	FALSE	FALSE	EuAdHX	51891306	0.408839	0.214753	TRUE	reported	textfile	0.0416	2.67e-06	14257	TRUE	reported	yoSQhA	textfile	2	1	TRUE	NA	0.00154354	72.1398	22.0372
C-C motif chemokine 4 levels	finn-a-F5_SCHZPHR	rs148518028	T	C	T	C	0.1989	-0.0479906	0.0317	0.0231161	FALSE	FALSE	FALSE	EuAdHX	79241934	0.58047	0.0868298	TRUE	reported	textfile	0.044	6.17e-06	14296	TRUE	reported	yoSQhA	textfile	2	1	TRUE	NA	0.00142735	72.1398	20.4317
C-C motif chemokine 4 levels	finn-a-F5_SCHZPHR	rs1634503	A	G	A	G	-0.0745	-0.0267186	0.2416	0.178823	FALSE	FALSE	FALSE	EuAdHX	36093791	0.431768	0.0339858	TRUE	reported	textfile	0.0138	6.72e-08	14295	TRUE	reported	yoSQhA	textfile	2	1	TRUE	NA	0.00203463	72.1398	29.1403
C-C motif chemokine 4 levels	finn-a-F5_SCHZPHR	rs17692864	T	C	T	C	0.2321	-0.0178903	0.9406	0.952657	FALSE	FALSE	FALSE	EuAdHX	36588784	0.76999	0.0611866	TRUE	reported	textfile	0.0283	2.38e-16	13662	TRUE	reported	yoSQhA	textfile	2	1	TRUE	NA	0.00489926	72.1398	67.2533
C-C motif chemokine 4 levels	finn-a-F5_SCHZPHR	rs17792183	T	C	T	C	0.0763	-0.0454921	0.8565	0.875795	FALSE	FALSE	FALSE	EuAdHX	22899319	0.24993	0.0395404	TRUE	reported	textfile	0.017	7.18e-06	14296	TRUE	reported	yoSQhA	textfile	2	1	TRUE	NA	0.0014071	72.1398	20.1414
C-C motif chemokine 4 levels	finn-a-F5_SCHZPHR	rs183450854	C	G	C	G	0.2133	0.00227464	0.9802	0.978623	FALSE	TRUE	FALSE	EuAdHX	51756208	0.97971	0.0894392	TRUE	reported	textfile	0.0475	7.1e-06	14737	TRUE	reported	yoSQhA	textfile	2	1	TRUE	NA	0.00136644	72.1398	20.1621
C-C motif chemokine 4 levels	finn-a-F5_SCHZPHR	rs200664920	T	TA	T	TA	0.1906	-0.0993969	0.965	0.969271	FALSE	FALSE	FALSE	EuAdHX	30454604	0.18925	0.0757137	TRUE	reported	textfile	0.0364	1.64e-07	11342	TRUE	reported	yoSQhA	textfile	2	1	TRUE	NA	0.0024116	72.1398	27.4136
C-C motif chemokine 4 levels	finn-a-F5_SCHZPHR	rs3860989	A	C	A	C	-0.0631	0.0328687	0.6988	0.623552	FALSE	FALSE	FALSE	EuAdHX	33460143	0.217863	0.0266741	TRUE	reported	textfile	0.0142	8.84e-06	11984	TRUE	reported	yoSQhA	textfile	2	1	TRUE	NA	0.001645	72.1398	19.7428
C-C motif chemokine 4 levels	finn-a-F5_SCHZPHR	rs42279	T	C	T	C	0.0743	-0.000501754	0.1598	0.150724	FALSE	FALSE	FALSE	EuAdHX	11317586	0.988896	0.0360542	TRUE	reported	textfile	0.0162	4.51e-06	14738	TRUE	reported	yoSQhA	textfile	2	1	TRUE	NA	0.00142525	72.1398	21.0324
C-C motif chemokine 4 levels	finn-a-F5_SCHZPHR	rs56131468	A	G	A	G	0.0833	-0.00177385	0.1323	0.175767	FALSE	FALSE	FALSE	EuAdHX	130917874	0.958129	0.0337866	TRUE	reported	textfile	0.0178	2.87e-06	14296	TRUE	reported	yoSQhA	textfile	2	1	TRUE	NA	0.00152957	72.1398	21.8972
C-C motif chemokine 4 levels	finn-a-F5_SCHZPHR	rs5743614	T	C	T	C	0.0728	-0.0407233	0.2565	0.130157	FALSE	FALSE	FALSE	EuAdHX	38797314	0.295489	0.0389266	TRUE	reported	textfile	0.0143	3.56e-07	12859	TRUE	reported	yoSQhA	textfile	2	1	TRUE	NA	0.00201145	72.1398	25.9133
C-C motif chemokine 4 levels	finn-a-F5_SCHZPHR	rs6100282	A	G	A	G	-0.0715	0.0226192	0.198	0.16077	FALSE	FALSE	FALSE	EuAdHX	58932830	0.526058	0.0356751	TRUE	reported	textfile	0.0159	6.9e-06	12799	TRUE	reported	yoSQhA	textfile	2	1	TRUE	NA	0.00157745	72.1398	20.2185
C-C motif chemokine 4 levels	finn-a-F5_SCHZPHR	rs66822987	T	C	T	C	0.0648	-0.0487691	0.2289	0.234666	FALSE	FALSE	FALSE	EuAdHX	63120741	0.110909	0.0305931	TRUE	reported	textfile	0.0146	9.06e-06	14296	TRUE	reported	yoSQhA	textfile	2	1	TRUE	NA	0.00137604	72.1398	19.6962
C-C motif chemokine 4 levels	finn-a-F5_SCHZPHR	rs72800563	T	G	T	G	-0.1765	0.136662	0.9693	0.990413	FALSE	FALSE	FALSE	EuAdHX	79304562	0.325348	0.138951	TRUE	reported	textfile	0.0374	2.37e-06	14741	TRUE	reported	yoSQhA	textfile	2	1	TRUE	NA	0.00150856	72.1398	22.2683
C-C motif chemokine 4 levels	finn-a-F5_SCHZPHR	rs78044056	A	G	A	G	-0.2607	0.160531	0.0138	0.00813375	FALSE	FALSE	FALSE	EuAdHX	156134452	0.275579	0.147235	TRUE	reported	textfile	0.0552	2.33e-06	13809	TRUE	reported	yoSQhA	textfile	2	1	TRUE	NA	0.00161265	72.1398	22.3019
C-C motif chemokine 4 levels	finn-a-F5_SCHZPHR	rs8064426	A	G	A	G	-0.4104	0.0693693	0.1459	0.217112	FALSE	FALSE	FALSE	EuAdHX	36463908	0.0267005	0.0313057	TRUE	reported	textfile	0.0173	2.11e-124	14295	TRUE	reported	yoSQhA	textfile	2	1	TRUE	NA	0.0378764	72.1398	562.68
C-C motif chemokine 4 levels	finn-a-F5_SCHZPHR	rs9818901	A	T	A	T	-0.1185	-0.049126	0.9445	0.945157	FALSE	TRUE	FALSE	EuAdHX	153059223	0.382666	0.056273	TRUE	reported	textfile	0.0265	7.76e-06	14742	TRUE	reported	yoSQhA	textfile	2	1	TRUE	NA	0.00135457	72.1398	19.9934
Natural killer cell receptor 2B4 levels	finn-a-F5_SCHZPHR	rs10903115	A	G	A	G	-0.0559	0.00390473	0.4429	0.44575	FALSE	FALSE	FALSE	43bI4a	24935205	0.881008	0.0260852	TRUE	reported	textfile	0.0122	4.61e-06	14286	TRUE	reported	Z0DSU8	textfile	2	1	TRUE	NA	0.00146742	34.1481	20.9915
Natural killer cell receptor 2B4 levels	finn-a-F5_SCHZPHR	rs10992054	T	C	T	C	-0.3705	-0.00791283	0.9873	0.993289	FALSE	FALSE	FALSE	43bI4a	90094360	0.962239	0.167136	TRUE	reported	textfile	0.0763	1.2e-06	12304	TRUE	reported	Z0DSU8	textfile	2	1	TRUE	NA	0.00191271	34.1481	23.5753
Natural killer cell receptor 2B4 levels	finn-a-F5_SCHZPHR	rs11020961	A	G	A	G	0.0768	-0.0381341	0.8167	0.776815	FALSE	FALSE	FALSE	43bI4a	94842443	0.22453	0.0313972	TRUE	reported	textfile	0.0161	1.84e-06	14287	TRUE	reported	Z0DSU8	textfile	2	1	TRUE	NA	0.00159015	34.1481	22.7515
Natural killer cell receptor 2B4 levels	finn-a-F5_SCHZPHR	rs11220506	A	G	A	G	-0.0702	0.0255323	0.1876	0.259272	FALSE	FALSE	FALSE	43bI4a	126465434	0.386088	0.0294581	TRUE	reported	textfile	0.0147	1.79e-06	14729	TRUE	reported	Z0DSU8	textfile	2	1	TRUE	NA	0.00154595	34.1481	22.8024
Natural killer cell receptor 2B4 levels	finn-a-F5_SCHZPHR	rs11265488	A	G	A	G	-0.0624	0.00865037	0.4675	0.44159	FALSE	FALSE	FALSE	43bI4a	160804167	0.740745	0.0261447	TRUE	reported	textfile	0.0118	1.24e-07	14287	TRUE	reported	Z0DSU8	textfile	2	1	TRUE	NA	0.00195351	34.1481	27.9605
Natural killer cell receptor 2B4 levels	finn-a-F5_SCHZPHR	rs11265493	A	G	A	G	0.2122	-0.0377798	0.4066	0.395903	FALSE	FALSE	FALSE	43bI4a	160834012	0.155057	0.02657	TRUE	reported	textfile	0.0119	3.99e-71	14287	TRUE	reported	Z0DSU8	textfile	2	1	TRUE	NA	0.0217719	34.1481	317.933
Natural killer cell receptor 2B4 levels	finn-a-F5_SCHZPHR	rs113798825	T	C	T	C	-0.3154	-0.142572	0.9868	0.993397	FALSE	FALSE	FALSE	43bI4a	233296006	0.388314	0.165267	TRUE	reported	textfile	0.0695	5.68e-06	11273	TRUE	reported	Z0DSU8	textfile	2	1	TRUE	NA	0.00182357	34.1481	20.591
Natural killer cell receptor 2B4 levels	finn-a-F5_SCHZPHR	rs114344979	T	C	T	C	0.1066	0.00305463	0.0652	0.0884134	FALSE	FALSE	FALSE	43bI4a	48867376	0.945982	0.0450847	TRUE	reported	textfile	0.024	8.93e-06	14724	TRUE	reported	Z0DSU8	textfile	2	1	TRUE	NA	0.00133809	34.1481	19.7257
Natural killer cell receptor 2B4 levels	finn-a-F5_SCHZPHR	rs114758826	A	G	A	G	-0.1804	0.0263225	0.0393	0.0347424	FALSE	FALSE	FALSE	43bI4a	173609464	0.710521	0.0709201	TRUE	reported	textfile	0.0337	8.65e-08	14728	TRUE	reported	Z0DSU8	textfile	2	1	TRUE	NA	0.00194189	34.1481	28.652
Natural killer cell receptor 2B4 levels	finn-a-F5_SCHZPHR	rs139924614	A	G	A	G	0.1618	-0.255004	0.9666	0.991859	FALSE	FALSE	FALSE	43bI4a	16733115	0.0941521	0.152342	TRUE	reported	textfile	0.0348	3.33e-06	14725	TRUE	reported	Z0DSU8	textfile	2	1	TRUE	NA	0.00146591	34.1481	21.6142
Natural killer cell receptor 2B4 levels	finn-a-F5_SCHZPHR	rs140189694	A	T	A	T	0.2783	0.0183279	0.9887	0.995157	FALSE	TRUE	FALSE	43bI4a	113706982	0.923098	0.189862	TRUE	reported	textfile	0.0621	7.41e-06	12934	TRUE	reported	Z0DSU8	textfile	2	1	TRUE	NA	0.00155037	34.1481	20.0806
Natural killer cell receptor 2B4 levels	finn-a-F5_SCHZPHR	rs1434219	T	C	T	C	-0.0589	-0.0228352	0.4388	0.432333	FALSE	FALSE	FALSE	43bI4a	79327430	0.383785	0.0262189	TRUE	reported	textfile	0.0123	1.68e-06	14287	TRUE	reported	Z0DSU8	textfile	2	1	TRUE	NA	0.00160244	34.1481	22.9277
Natural killer cell receptor 2B4 levels	finn-a-F5_SCHZPHR	rs145111742	T	C	T	C	0.3046	0.157633	0.0304	0.0159352	FALSE	FALSE	FALSE	43bI4a	126794993	0.129466	0.103965	TRUE	reported	textfile	0.0689	9.83e-06	12304	TRUE	reported	Z0DSU8	textfile	2	1	TRUE	NA	0.00158594	34.1481	19.5412
Natural killer cell receptor 2B4 levels	finn-a-F5_SCHZPHR	rs145175118	T	C	T	C	0.2308	0.011412	0.9818	0.982046	FALSE	FALSE	FALSE	43bI4a	91914841	0.90914	0.0999974	TRUE	reported	textfile	0.052	9.06e-06	14287	TRUE	reported	Z0DSU8	textfile	2	1	TRUE	NA	0.00137697	34.1481	19.6972
Natural killer cell receptor 2B4 levels	finn-a-F5_SCHZPHR	rs147033439	A	G	A	G	0.2053	-0.19591	0.0249	0.0143487	FALSE	FALSE	FALSE	43bI4a	88211646	0.0780028	0.111161	TRUE	reported	textfile	0.0411	5.88e-07	14731	TRUE	reported	Z0DSU8	textfile	2	1	TRUE	NA	0.00169094	34.1481	24.948
Natural killer cell receptor 2B4 levels	finn-a-F5_SCHZPHR	rs148214660	A	G	A	G	-0.2705	-0.00364917	0.0131	0.0184178	FALSE	FALSE	FALSE	43bI4a	112870611	0.969733	0.0961734	TRUE	reported	textfile	0.0612	9.87e-06	14287	TRUE	reported	Z0DSU8	textfile	2	1	TRUE	NA	0.00136552	34.1481	19.5331
Natural killer cell receptor 2B4 levels	finn-a-F5_SCHZPHR	rs149212182	T	C	T	C	0.2642	0.0353504	0.0173	0.0138226	FALSE	FALSE	FALSE	43bI4a	61708568	0.757658	0.114567	TRUE	reported	textfile	0.059	7.54e-06	12321	TRUE	reported	Z0DSU8	textfile	2	1	TRUE	NA	0.00162484	34.1481	20.0489
Natural killer cell receptor 2B4 levels	finn-a-F5_SCHZPHR	rs149458216	A	C	A	C	-0.2146	0.00218069	0.0182	0.0154461	FALSE	FALSE	FALSE	43bI4a	48868382	0.983945	0.108363	TRUE	reported	textfile	0.047	4.97e-06	14725	TRUE	reported	Z0DSU8	textfile	2	1	TRUE	NA	0.00141382	34.1481	20.8451
Natural killer cell receptor 2B4 levels	finn-a-F5_SCHZPHR	rs149826608	A	G	A	G	-0.3587	-0.182918	0.007	0.011278	FALSE	FALSE	FALSE	43bI4a	109594851	0.148171	0.126497	TRUE	reported	textfile	0.0807	8.8e-06	13156	TRUE	reported	Z0DSU8	textfile	2	1	TRUE	NA	0.00149948	34.1481	19.7538
Natural killer cell receptor 2B4 levels	finn-a-F5_SCHZPHR	rs1574847	C	G	C	G	-0.0637	-0.0351465	0.2366	0.255021	FALSE	TRUE	FALSE	43bI4a	27610137	0.239126	0.0298566	TRUE	reported	textfile	0.0139	4.59e-06	14287	TRUE	reported	Z0DSU8	textfile	2	1	TRUE	NA	0.00146781	34.1481	20.9985
Natural killer cell receptor 2B4 levels	finn-a-F5_SCHZPHR	rs2554697	A	G	A	G	0.0627	0.0218451	0.6347	0.665896	FALSE	FALSE	FALSE	43bI4a	4064283	0.426338	0.0274617	TRUE	reported	textfile	0.0134	2.88e-06	11782	TRUE	reported	Z0DSU8	textfile	2	1	TRUE	NA	0.00185481	34.1481	21.8903
Natural killer cell receptor 2B4 levels	finn-a-F5_SCHZPHR	rs3184504	T	C	T	C	0.116	0.0135789	0.4764	0.407734	FALSE	FALSE	FALSE	43bI4a	111446804	0.606176	0.0263393	TRUE	reported	textfile	0.0128	1.27e-19	11784	TRUE	reported	Z0DSU8	textfile	2	1	TRUE	NA	0.00692129	34.1481	82.115
Natural killer cell receptor 2B4 levels	finn-a-F5_SCHZPHR	rs34826779	T	G	T	G	0.063	-0.0538102	0.248	0.21793	FALSE	FALSE	FALSE	43bI4a	105558736	0.0888158	0.0316217	TRUE	reported	textfile	0.0138	4.99e-06	14287	TRUE	reported	Z0DSU8	textfile	2	1	TRUE	NA	0.00145663	34.1481	20.8383
Natural killer cell receptor 2B4 levels	finn-a-F5_SCHZPHR	rs3828139	T	C	T	C	0.0744	-0.00839448	0.4677	0.516891	FALSE	FALSE	FALSE	43bI4a	43787344	0.746206	0.0259373	TRUE	reported	textfile	0.0119	4.05e-10	14286	TRUE	reported	Z0DSU8	textfile	2	1	TRUE	NA	0.00272869	34.1481	39.0833
Natural killer cell receptor 2B4 levels	finn-a-F5_SCHZPHR	rs4672486	A	G	A	G	0.0661	-0.037228	0.4329	0.450343	FALSE	FALSE	FALSE	43bI4a	62268074	0.15087	0.0259164	TRUE	reported	textfile	0.0117	1.61e-08	14720	TRUE	reported	Z0DSU8	textfile	2	1	TRUE	NA	0.00216363	34.1481	31.9133
Natural killer cell receptor 2B4 levels	finn-a-F5_SCHZPHR	rs56272634	T	C	T	C	0.0704	-0.00335732	0.6994	0.709618	FALSE	FALSE	FALSE	43bI4a	111088491	0.906334	0.0285333	TRUE	reported	textfile	0.0126	2.31e-08	14729	TRUE	reported	Z0DSU8	textfile	2	1	TRUE	NA	0.00211501	34.1481	31.2137
Natural killer cell receptor 2B4 levels	finn-a-F5_SCHZPHR	rs60006581	A	G	A	G	0.0905	-0.0789838	0.9052	0.943253	FALSE	FALSE	FALSE	43bI4a	36771774	0.167928	0.0572806	TRUE	reported	textfile	0.0203	8.27e-06	14724	TRUE	reported	Z0DSU8	textfile	2	1	TRUE	NA	0.00134801	34.1481	19.8722
Natural killer cell receptor 2B4 levels	finn-a-F5_SCHZPHR	rs61865960	T	C	T	C	0.2604	-0.0356846	0.9697	0.957649	FALSE	FALSE	FALSE	43bI4a	93902651	0.585671	0.0654619	TRUE	reported	textfile	0.0584	8.24e-06	11810	TRUE	reported	Z0DSU8	textfile	2	1	TRUE	NA	0.00168064	34.1481	19.8785
Natural killer cell receptor 2B4 levels	finn-a-F5_SCHZPHR	rs6928352	A	G	A	G	-0.1074	-0.0684144	0.0794	0.081398	FALSE	FALSE	FALSE	43bI4a	614064	0.149906	0.0475145	TRUE	reported	textfile	0.0215	5.87e-07	14731	TRUE	reported	Z0DSU8	textfile	2	1	TRUE	NA	0.00169108	34.1481	24.9501
Natural killer cell receptor 2B4 levels	finn-a-F5_SCHZPHR	rs72756898	C	G	C	G	0.2056	0.0744332	0.0192	0.0279551	FALSE	TRUE	FALSE	43bI4a	64889868	0.344321	0.0787102	TRUE	reported	textfile	0.0454	5.94e-06	14734	TRUE	reported	Z0DSU8	textfile	2	1	TRUE	NA	0.00138998	34.1481	20.5057
Natural killer cell receptor 2B4 levels	finn-a-F5_SCHZPHR	rs72837690	T	C	T	C	-0.0776	-0.0703027	0.6405	0.577043	FALSE	FALSE	FALSE	43bI4a	7185104	0.00706627	0.0260989	TRUE	reported	textfile	0.0125	5.37e-10	14287	TRUE	reported	Z0DSU8	textfile	2	1	TRUE	NA	0.00269025	34.1481	38.5339
Natural killer cell receptor 2B4 levels	finn-a-F5_SCHZPHR	rs73173072	A	T	A	T	0.1576	-0.0451778	0.9675	0.9373	FALSE	TRUE	FALSE	43bI4a	167795964	0.401014	0.0537952	TRUE	reported	textfile	0.0353	8.02e-06	14718	TRUE	reported	Z0DSU8	textfile	2	1	TRUE	NA	0.00135247	34.1481	19.9298
Natural killer cell receptor 2B4 levels	finn-a-F5_SCHZPHR	rs78142752	T	C	T	C	0.2288	-0.091916	0.0184	0.0245107	FALSE	FALSE	FALSE	43bI4a	96742838	0.274373	0.0840915	TRUE	reported	textfile	0.0497	4.15e-06	14734	TRUE	reported	Z0DSU8	textfile	2	1	TRUE	NA	0.00143633	34.1481	21.1905
CD40L receptor levels	finn-a-F5_SCHZPHR	rs117191103	T	C	T	C	0.3553	0.0877515	0.0208	0.0278756	FALSE	FALSE	FALSE	dYAHpL	45835717	0.271145	0.079743	TRUE	reported	textfile	0.0437	4.28e-16	14736	TRUE	reported	BNmvG4	textfile	2	1	TRUE	NA	0.00446585	78.1331	66.095
CD40L receptor levels	finn-a-F5_SCHZPHR	rs11755766	T	C	T	C	-0.0504	0.0159984	0.5049	0.495916	FALSE	FALSE	FALSE	dYAHpL	10178718	0.536513	0.0258833	TRUE	reported	textfile	0.0112	6.8e-06	14735	TRUE	reported	BNmvG4	textfile	2	1	TRUE	NA	0.00137239	78.1331	20.2473
CD40L receptor levels	finn-a-F5_SCHZPHR	rs12152184	A	G	A	G	0.1085	0.0267909	0.8849	0.885834	FALSE	FALSE	FALSE	dYAHpL	44606929	0.513536	0.041006	TRUE	reported	textfile	0.0205	1.21e-07	12402	TRUE	reported	BNmvG4	textfile	2	1	TRUE	NA	0.00225362	78.1331	28.008
CD40L receptor levels	finn-a-F5_SCHZPHR	rs12500563	T	G	T	G	0.3143	-0.113531	0.9875	0.997578	FALSE	FALSE	FALSE	dYAHpL	7302699	0.685468	0.280314	TRUE	reported	textfile	0.0687	4.76e-06	10795	TRUE	reported	BNmvG4	textfile	2	1	TRUE	NA	0.00193514	78.1331	20.9264
CD40L receptor levels	finn-a-F5_SCHZPHR	rs138897138	A	G	A	G	0.109	-0.0130679	0.914	0.915189	FALSE	FALSE	FALSE	dYAHpL	121973851	0.780872	0.046976	TRUE	reported	textfile	0.0216	4.5e-07	14288	TRUE	reported	BNmvG4	textfile	2	1	TRUE	NA	0.0017791	78.1331	25.4615
CD40L receptor levels	finn-a-F5_SCHZPHR	rs144949926	A	G	A	G	-0.2655	-0.0156027	0.9784	0.97506	FALSE	FALSE	FALSE	dYAHpL	20879989	0.849316	0.0821234	TRUE	reported	textfile	0.0591	7.04e-06	14288	TRUE	reported	BNmvG4	textfile	2	1	TRUE	NA	0.00141049	78.1331	20.1787
CD40L receptor levels	finn-a-F5_SCHZPHR	rs149900704	A	G	A	G	-0.1956	0.12293	0.0203	0.01071	FALSE	FALSE	FALSE	dYAHpL	110786887	0.345056	0.130192	TRUE	reported	textfile	0.0442	9.63e-06	14732	TRUE	reported	BNmvG4	textfile	2	1	TRUE	NA	0.00132756	78.1331	19.581
CD40L receptor levels	finn-a-F5_SCHZPHR	rs17372980	T	C	T	C	-0.0611	-0.0189291	0.7421	0.757311	FALSE	FALSE	FALSE	dYAHpL	58674619	0.532881	0.0303538	TRUE	reported	textfile	0.0134	5.12e-06	14288	TRUE	reported	BNmvG4	textfile	2	1	TRUE	NA	0.00145301	78.1331	20.788
CD40L receptor levels	finn-a-F5_SCHZPHR	rs187640246	T	C	C	G	-0.2717	-0.296508	0.0134	0.000382269	TRUE	FALSE	FALSE	dYAHpL	31419492	0.672834	0.702191	TRUE	reported	textfile	0.0604	6.85e-06	12792	TRUE	reported	BNmvG4	textfile	2	1	FALSE	NA	0.00157936	78.1331	20.2319
CD40L receptor levels	finn-a-F5_SCHZPHR	rs1883832	T	C	T	C	-0.4519	0.0312208	0.2575	0.270731	FALSE	FALSE	FALSE	dYAHpL	46118343	0.283272	0.0290968	TRUE	reported	textfile	0.0126	1e-200	14736	TRUE	reported	BNmvG4	textfile	2	1	TRUE	NA	0.0802821	78.1331	1286.13
CD40L receptor levels	finn-a-F5_SCHZPHR	rs34755276	A	G	A	G	0.0587	0.00138539	0.3475	0.350196	FALSE	FALSE	FALSE	dYAHpL	57244454	0.959385	0.0272042	TRUE	reported	textfile	0.0131	7.43e-06	12403	TRUE	reported	BNmvG4	textfile	2	1	TRUE	NA	0.00161623	78.1331	20.0754
CD40L receptor levels	finn-a-F5_SCHZPHR	rs35864161	T	G	T	G	-0.1269	-0.0377329	0.9543	0.96566	FALSE	FALSE	FALSE	dYAHpL	68369014	0.59716	0.0713978	TRUE	reported	textfile	0.0284	7.88e-06	14735	TRUE	reported	BNmvG4	textfile	2	1	TRUE	NA	0.00135316	78.1331	19.9631
CD40L receptor levels	finn-a-F5_SCHZPHR	rs3967170	A	G	A	G	0.0789	0.0233349	0.1353	0.158546	FALSE	FALSE	FALSE	dYAHpL	3731754	0.509725	0.0353953	TRUE	reported	textfile	0.017	3.46e-06	14721	TRUE	reported	BNmvG4	textfile	2	1	TRUE	NA	0.00146111	78.1331	21.5376
CD40L receptor levels	finn-a-F5_SCHZPHR	rs404842	A	G	A	G	-0.0599	0.0277795	0.6433	0.595104	FALSE	FALSE	FALSE	dYAHpL	84270507	0.293835	0.0264631	TRUE	reported	textfile	0.0123	1.12e-06	14287	TRUE	reported	BNmvG4	textfile	2	1	TRUE	NA	0.00165723	78.1331	23.7128
CD40L receptor levels	finn-a-F5_SCHZPHR	rs4278412	C	G	C	G	0.1978	-0.164458	0.0203	0.039595	FALSE	TRUE	FALSE	dYAHpL	211276815	0.013458	0.0665442	TRUE	reported	textfile	0.0413	1.67e-06	14725	TRUE	reported	BNmvG4	textfile	2	1	TRUE	NA	0.00155533	78.1331	22.9347
CD40L receptor levels	finn-a-F5_SCHZPHR	rs4664334	T	C	T	C	0.0541	0.00734049	0.5003	0.484214	FALSE	FALSE	FALSE	dYAHpL	160512394	0.778139	0.0260536	TRUE	reported	textfile	0.0118	4.55e-06	14288	TRUE	reported	BNmvG4	textfile	2	1	TRUE	NA	0.001469	78.1331	21.017
CD40L receptor levels	finn-a-F5_SCHZPHR	rs7250371	T	C	T	C	0.0686	0.0281226	0.3648	0.311965	FALSE	FALSE	FALSE	dYAHpL	57349717	0.317087	0.0281096	TRUE	reported	textfile	0.0116	3.34e-09	14722	TRUE	reported	BNmvG4	textfile	2	1	TRUE	NA	0.00236993	78.1331	34.9682
CD40L receptor levels	finn-a-F5_SCHZPHR	rs73128569	A	T	A	T	-0.1788	0.0392561	0.9406	0.943954	FALSE	TRUE	FALSE	dYAHpL	45977807	0.489344	0.0567815	TRUE	reported	textfile	0.0268	2.53e-11	14288	TRUE	reported	BNmvG4	textfile	2	1	TRUE	NA	0.00310558	78.1331	44.5046
CD40L receptor levels	finn-a-F5_SCHZPHR	rs74794857	T	C	T	C	0.0707	0.0570716	0.4128	0.375847	FALSE	FALSE	FALSE	dYAHpL	22143479	0.0358492	0.0271947	TRUE	reported	textfile	0.0138	3e-07	11760	TRUE	reported	BNmvG4	textfile	2	1	TRUE	NA	0.00222692	78.1331	26.2426
CD40L receptor levels	finn-a-F5_SCHZPHR	rs75626299	C	G	C	G	0.1458	-0.102839	0.9638	0.968237	FALSE	TRUE	FALSE	dYAHpL	29426601	0.157849	0.0728142	TRUE	reported	textfile	0.0316	3.95e-06	14728	TRUE	reported	BNmvG4	textfile	2	1	TRUE	NA	0.00144334	78.1331	21.2854
CD40L receptor levels	finn-a-F5_SCHZPHR	rs7798473	A	C	A	C	-0.1041	0.0395827	0.0609	0.0493101	FALSE	FALSE	FALSE	dYAHpL	108903330	0.503748	0.0592019	TRUE	reported	textfile	0.0235	9.43e-06	14734	TRUE	reported	BNmvG4	textfile	2	1	TRUE	NA	0.00133005	78.1331	19.6204
CD40L receptor levels	finn-a-F5_SCHZPHR	rs8024256	A	G	A	G	-0.0562	0.00079967	0.3092	0.293472	FALSE	FALSE	FALSE	dYAHpL	26584374	0.97759	0.0284673	TRUE	reported	textfile	0.0121	3.41e-06	14736	TRUE	reported	BNmvG4	textfile	2	1	TRUE	NA	0.0014618	78.1331	21.5696
CD40L receptor levels	finn-a-F5_SCHZPHR	rs9526031	A	C	A	C	0.064	-0.0100086	0.4882	0.59324	FALSE	FALSE	FALSE	dYAHpL	45020932	0.704813	0.0264195	TRUE	reported	textfile	0.012	9.64e-08	14288	TRUE	reported	BNmvG4	textfile	2	1	TRUE	NA	0.00198684	78.1331	28.4405
CD40L receptor levels	finn-a-F5_SCHZPHR	rs9993874	A	G	A	G	-0.0582	-0.0275827	0.4883	0.486488	FALSE	FALSE	FALSE	dYAHpL	54180557	0.286264	0.0258664	TRUE	reported	textfile	0.0125	3.22e-06	12403	TRUE	reported	BNmvG4	textfile	2	1	TRUE	NA	0.00174478	78.1331	21.6748
T-cell surface glycoprotein CD5 levels	finn-a-F5_SCHZPHR	rs11622090	T	C	T	C	-0.0588	0.0436795	0.3206	0.258088	FALSE	FALSE	FALSE	dVkPJu	92863347	0.138924	0.0295169	TRUE	reported	textfile	0.0128	4.35e-06	13236	TRUE	reported	F7vklU	textfile	2	1	TRUE	NA	0.00159179	31.4825	21.0994
T-cell surface glycoprotein CD5 levels	finn-a-F5_SCHZPHR	rs117276991	A	G	A	G	-0.1261	0.011215	0.0751	0.0961532	FALSE	FALSE	FALSE	dVkPJu	6209728	0.798365	0.0439005	TRUE	reported	textfile	0.0256	8.4e-07	14287	TRUE	reported	F7vklU	textfile	2	1	TRUE	NA	0.0016954	31.4825	24.2599
T-cell surface glycoprotein CD5 levels	finn-a-F5_SCHZPHR	rs117516652	A	G	A	G	0.2374	0.0405857	0.9826	0.983661	FALSE	FALSE	FALSE	dVkPJu	38429186	0.682032	0.0990639	TRUE	reported	textfile	0.0476	6.12e-07	14248	TRUE	reported	F7vklU	textfile	2	1	TRUE	NA	0.00174275	31.4825	24.8706
T-cell surface glycoprotein CD5 levels	finn-a-F5_SCHZPHR	rs12416520	A	G	A	G	-0.0629	0.0268516	0.7492	0.783896	FALSE	FALSE	FALSE	dVkPJu	69452189	0.395236	0.0315842	TRUE	reported	textfile	0.0132	1.89e-06	14709	TRUE	reported	F7vklU	textfile	2	1	TRUE	NA	0.00154135	31.4825	22.7036
T-cell surface glycoprotein CD5 levels	finn-a-F5_SCHZPHR	rs1259355	A	G	A	G	0.0569	-0.00628014	0.4361	0.373974	FALSE	FALSE	FALSE	dVkPJu	31535601	0.813272	0.0265874	TRUE	reported	textfile	0.0119	1.74e-06	14287	TRUE	reported	F7vklU	textfile	2	1	TRUE	NA	0.0015977	31.4825	22.8597
T-cell surface glycoprotein CD5 levels	finn-a-F5_SCHZPHR	rs13010492	C	G	C	G	-0.0589	-0.0241746	0.4754	0.365803	FALSE	TRUE	TRUE	dVkPJu	203911453	0.370556	0.0269976	TRUE	reported	textfile	0.0122	1.38e-06	13421	TRUE	reported	F7vklU	textfile	2	1	FALSE	NA	0.00173369	31.4825	23.3048
T-cell surface glycoprotein CD5 levels	finn-a-F5_SCHZPHR	rs141298297	G	GT	G	GT	0.1034	0.054287	0.8877	0.845346	FALSE	FALSE	FALSE	dVkPJu	17157236	0.13167	0.0360101	TRUE	reported	textfile	0.0232	8.32e-06	10894	TRUE	reported	F7vklU	textfile	2	1	TRUE	NA	0.00182006	31.4825	19.8603
T-cell surface glycoprotein CD5 levels	finn-a-F5_SCHZPHR	rs16541	A	G	A	G	-0.0679	0.0100869	0.7871	0.859335	FALSE	FALSE	FALSE	dVkPJu	39208885	0.787296	0.0373833	TRUE	reported	textfile	0.015	5.99e-06	14287	TRUE	reported	F7vklU	textfile	2	1	TRUE	NA	0.00143217	31.4825	20.4878
T-cell surface glycoprotein CD5 levels	finn-a-F5_SCHZPHR	rs17345759	A	C	A	C	-0.1134	0.0916621	0.9301	0.934186	FALSE	FALSE	FALSE	dVkPJu	97870098	0.0858934	0.0533703	TRUE	reported	textfile	0.0245	3.68e-06	14287	TRUE	reported	F7vklU	textfile	2	1	TRUE	NA	0.00149728	31.4825	21.4207
T-cell surface glycoprotein CD5 levels	finn-a-F5_SCHZPHR	rs17769062	T	C	T	C	0.1638	-0.0268593	0.9589	0.97154	FALSE	FALSE	FALSE	dVkPJu	27496606	0.729622	0.0777118	TRUE	reported	textfile	0.0334	9.38e-07	14287	TRUE	reported	F7vklU	textfile	2	1	TRUE	NA	0.0016806	31.4825	24.0477
T-cell surface glycoprotein CD5 levels	finn-a-F5_SCHZPHR	rs192582121	A	T	A	T	-0.4169	0.0653378	0.9916	0.997046	FALSE	TRUE	FALSE	dVkPJu	102852387	0.788775	0.243887	TRUE	reported	textfile	0.0806	2.31e-07	11438	TRUE	reported	F7vklU	textfile	2	1	TRUE	NA	0.00233361	31.4825	26.7496
T-cell surface glycoprotein CD5 levels	finn-a-F5_SCHZPHR	rs193245191	A	G	A	G	-0.3109	-0.27851	0.0109	0.00114841	FALSE	FALSE	FALSE	dVkPJu	102853294	0.448745	0.367666	TRUE	reported	textfile	0.0696	7.93e-06	12290	TRUE	reported	F7vklU	textfile	2	1	TRUE	NA	0.00162094	31.4825	19.9504
T-cell surface glycoprotein CD5 levels	finn-a-F5_SCHZPHR	rs2237450	T	C	T	C	0.0623	0.0122725	0.6389	0.64787	FALSE	FALSE	FALSE	dVkPJu	50648320	0.650879	0.027119	TRUE	reported	textfile	0.0124	5.06e-07	14287	TRUE	reported	F7vklU	textfile	2	1	TRUE	NA	0.0017637	31.4825	25.239
T-cell surface glycoprotein CD5 levels	finn-a-F5_SCHZPHR	rs3104373	T	C	T	C	0.0973	0.0256372	0.1469	0.137735	FALSE	FALSE	FALSE	dVkPJu	32632598	0.500758	0.0380771	TRUE	reported	textfile	0.0165	3.7e-09	14735	TRUE	reported	F7vklU	textfile	2	1	TRUE	NA	0.00235442	31.4825	34.7695
T-cell surface glycoprotein CD5 levels	finn-a-F5_SCHZPHR	rs3184504	T	C	T	C	0.1427	0.0135789	0.4764	0.407734	FALSE	FALSE	FALSE	dVkPJu	111446804	0.606176	0.0263393	TRUE	reported	textfile	0.0128	7.29e-29	11784	TRUE	reported	F7vklU	textfile	2	1	TRUE	NA	0.0104371	31.4825	124.267
T-cell surface glycoprotein CD5 levels	finn-a-F5_SCHZPHR	rs367364	T	C	T	C	-0.0828	-0.0233243	0.1538	0.12484	FALSE	FALSE	FALSE	dVkPJu	32052169	0.559586	0.0399762	TRUE	reported	textfile	0.016	2.28e-07	14730	TRUE	reported	F7vklU	textfile	2	1	TRUE	NA	0.0018148	31.4825	26.777
T-cell surface glycoprotein CD5 levels	finn-a-F5_SCHZPHR	rs4073745	A	G	A	G	-0.0683	0.00979182	0.7003	0.701526	FALSE	FALSE	FALSE	dVkPJu	177306340	0.728382	0.0281958	TRUE	reported	textfile	0.0131	1.85e-07	14287	TRUE	reported	F7vklU	textfile	2	1	TRUE	NA	0.00189903	31.4825	27.1793
T-cell surface glycoprotein CD5 levels	finn-a-F5_SCHZPHR	rs4893	A	G	A	G	0.1471	0.0132863	0.9627	0.961772	FALSE	FALSE	FALSE	dVkPJu	48330351	0.841188	0.0663073	TRUE	reported	textfile	0.0313	2.61e-06	14735	TRUE	reported	F7vklU	textfile	2	1	TRUE	NA	0.0014967	31.4825	22.084
T-cell surface glycoprotein CD5 levels	finn-a-F5_SCHZPHR	rs4939490	C	G	C	G	0.1083	-0.00254241	0.6328	0.714629	FALSE	TRUE	FALSE	dVkPJu	61026179	0.929044	0.028551	TRUE	reported	textfile	0.012	1.8e-19	14735	TRUE	reported	F7vklU	textfile	2	1	TRUE	NA	0.00549731	31.4825	81.4396
T-cell surface glycoprotein CD5 levels	finn-a-F5_SCHZPHR	rs60562286	A	T	A	T	-0.1681	-0.068398	0.0327	0.0168956	FALSE	TRUE	FALSE	dVkPJu	112694428	0.487414	0.0984956	TRUE	reported	textfile	0.0352	1.79e-06	14726	TRUE	reported	F7vklU	textfile	2	1	TRUE	NA	0.0015463	31.4825	22.803
T-cell surface glycoprotein CD5 levels	finn-a-F5_SCHZPHR	rs61747728	T	C	T	C	0.1841	-0.0955557	0.0399	0.0628033	FALSE	FALSE	FALSE	dVkPJu	179557079	0.071682	0.0530531	TRUE	reported	textfile	0.0313	4.06e-09	14287	TRUE	reported	F7vklU	textfile	2	1	TRUE	NA	0.00241561	31.4825	34.5906
T-cell surface glycoprotein CD5 levels	finn-a-F5_SCHZPHR	rs61768480	A	G	A	G	0.0695	-0.0300462	0.2776	0.319251	FALSE	FALSE	FALSE	dVkPJu	1167770	0.284135	0.0280524	TRUE	reported	textfile	0.0147	2.27e-06	13670	TRUE	reported	F7vklU	textfile	2	1	TRUE	NA	0.00163251	31.4825	22.3497
T-cell surface glycoprotein CD5 levels	finn-a-F5_SCHZPHR	rs6488973	A	G	A	G	-0.0613	-0.0122048	0.2804	0.335318	FALSE	FALSE	FALSE	dVkPJu	125002699	0.656228	0.0274188	TRUE	reported	textfile	0.0135	5.61e-06	14722	TRUE	reported	F7vklU	textfile	2	1	TRUE	NA	0.00139855	31.4825	20.6155
T-cell surface glycoprotein CD5 levels	finn-a-F5_SCHZPHR	rs674379	C	G	C	G	0.1193	-0.0237104	0.6395	0.673627	FALSE	TRUE	FALSE	dVkPJu	61155089	0.391345	0.027661	TRUE	reported	textfile	0.0126	2.85e-21	12835	TRUE	reported	F7vklU	textfile	2	1	TRUE	NA	0.00693619	31.4825	89.6339
T-cell surface glycoprotein CD5 levels	finn-a-F5_SCHZPHR	rs7012814	A	G	A	G	-0.0533	0.0093705	0.4819	0.509291	FALSE	FALSE	FALSE	dVkPJu	9315848	0.719756	0.0261173	TRUE	reported	textfile	0.0119	7.5e-06	14287	TRUE	reported	F7vklU	textfile	2	1	TRUE	NA	0.0014022	31.4825	20.0586
T-cell surface glycoprotein CD5 levels	finn-a-F5_SCHZPHR	rs7242462	A	G	A	G	-0.1199	-0.0645549	0.8853	0.859714	FALSE	FALSE	FALSE	dVkPJu	48019349	0.0839982	0.0373593	TRUE	reported	textfile	0.0187	1.44e-10	14287	TRUE	reported	F7vklU	textfile	2	1	TRUE	NA	0.00286924	31.4825	41.105
T-cell surface glycoprotein CD5 levels	finn-a-F5_SCHZPHR	rs7295476	A	T	A	T	-0.118	-0.047785	0.0501	0.0326827	FALSE	TRUE	FALSE	dVkPJu	74286482	0.518589	0.0740253	TRUE	reported	textfile	0.0265	8.47e-06	14735	TRUE	reported	F7vklU	textfile	2	1	TRUE	NA	0.00134381	31.4825	19.825
T-cell surface glycoprotein CD5 levels	finn-a-F5_SCHZPHR	rs7298384	A	G	A	G	-0.1418	-0.0108645	0.9625	0.970028	FALSE	FALSE	FALSE	dVkPJu	128657343	0.889296	0.0780526	TRUE	reported	textfile	0.032	9.37e-06	14718	TRUE	reported	F7vklU	textfile	2	1	TRUE	NA	0.00133237	31.4825	19.6333
T-cell surface glycoprotein CD5 levels	finn-a-F5_SCHZPHR	rs74796205	A	G	A	G	0.2987	0.00655921	0.9884	0.976962	FALSE	FALSE	FALSE	dVkPJu	66474634	0.940832	0.0883709	TRUE	reported	textfile	0.0657	5.46e-06	13800	TRUE	reported	F7vklU	textfile	2	1	TRUE	NA	0.00149558	31.4825	20.667
T-cell surface glycoprotein CD5 levels	finn-a-F5_SCHZPHR	rs78808574	A	G	A	G	-0.118	-0.0315594	0.9449	0.950349	FALSE	FALSE	FALSE	dVkPJu	127688260	0.59435	0.0592617	TRUE	reported	textfile	0.0265	8.47e-06	14287	TRUE	reported	F7vklU	textfile	2	1	TRUE	NA	0.00138589	31.4825	19.8249
T-cell surface glycoprotein CD6 isoform levels	finn-a-F5_SCHZPHR	rs10792322	T	C	T	C	-0.0662	0.0308256	0.3002	0.287313	FALSE	FALSE	FALSE	Em7epL	61994080	0.282703	0.0286945	TRUE	reported	textfile	0.0126	1.49e-07	14734	TRUE	reported	5UkCFM	textfile	2	1	TRUE	NA	0.00187	118.935	27.6004
T-cell surface glycoprotein CD6 isoform levels	finn-a-F5_SCHZPHR	rs10843957	A	T	A	T	0.0529	0.0232476	0.5922	0.583546	FALSE	TRUE	FALSE	Em7epL	31494371	0.374705	0.0261888	TRUE	reported	textfile	0.0117	6.14e-06	14725	TRUE	reported	5UkCFM	textfile	2	1	TRUE	NA	0.00138638	118.935	20.44
T-cell surface glycoprotein CD6 isoform levels	finn-a-F5_SCHZPHR	rs11230555	A	C	A	C	-0.6032	0.0633618	0.2215	0.179266	FALSE	FALSE	FALSE	Em7epL	60995662	0.0617803	0.0339219	TRUE	reported	textfile	0.0134	1e-200	14287	TRUE	reported	5UkCFM	textfile	2	1	TRUE	NA	0.124214	118.935	2026.06
T-cell surface glycoprotein CD6 isoform levels	finn-a-F5_SCHZPHR	rs116557290	A	G	A	G	0.1439	-0.0639143	0.0401	0.0275736	FALSE	FALSE	FALSE	Em7epL	26724273	0.430962	0.0811561	TRUE	reported	textfile	0.0325	9.52e-06	14735	TRUE	reported	5UkCFM	textfile	2	1	TRUE	NA	0.0013287	118.935	19.6018
T-cell surface glycoprotein CD6 isoform levels	finn-a-F5_SCHZPHR	rs12074680	A	G	A	G	-0.1855	-0.0793988	0.0301	0.02313	FALSE	FALSE	FALSE	Em7epL	194330462	0.359743	0.0866935	TRUE	reported	textfile	0.0392	2.22e-06	12404	TRUE	reported	5UkCFM	textfile	2	1	TRUE	NA	0.00180207	118.935	22.3896
T-cell surface glycoprotein CD6 isoform levels	finn-a-F5_SCHZPHR	rs143374617	T	C	T	C	0.1766	-0.0597017	0.0397	0.0370144	FALSE	FALSE	FALSE	Em7epL	4267464	0.37516	0.0673189	TRUE	reported	textfile	0.0329	7.97e-08	14733	TRUE	reported	5UkCFM	textfile	2	1	TRUE	NA	0.00195187	118.935	28.8092
T-cell surface glycoprotein CD6 isoform levels	finn-a-F5_SCHZPHR	rs144764321	A	G	A	G	-0.2823	0.0797312	0.0168	0.0194313	FALSE	FALSE	FALSE	Em7epL	60632308	0.39346	0.0934322	TRUE	reported	textfile	0.0621	5.47e-06	14287	TRUE	reported	5UkCFM	textfile	2	1	TRUE	NA	0.00144434	118.935	20.6623
T-cell surface glycoprotein CD6 isoform levels	finn-a-F5_SCHZPHR	rs1483572	A	C	A	C	0.0602	0.0362465	0.3374	0.326636	FALSE	FALSE	FALSE	Em7epL	78723008	0.18872	0.027577	TRUE	reported	textfile	0.0124	1.2e-06	14287	TRUE	reported	5UkCFM	textfile	2	1	TRUE	NA	0.001647	118.935	23.5662
T-cell surface glycoprotein CD6 isoform levels	finn-a-F5_SCHZPHR	rs150354514	C	G	C	G	-0.3633	-0.0206118	0.9897	0.966508	FALSE	TRUE	FALSE	Em7epL	7065342	0.772601	0.0713274	TRUE	reported	textfile	0.0813	7.87e-06	11336	TRUE	reported	5UkCFM	textfile	2	1	TRUE	NA	0.00175843	118.935	19.9652
T-cell surface glycoprotein CD6 isoform levels	finn-a-F5_SCHZPHR	rs200729584	A	AT	A	AT	0.3331	-0.0911127	0.9834	0.995384	FALSE	FALSE	FALSE	Em7epL	112112939	0.634506	0.191657	TRUE	reported	textfile	0.0646	2.52e-07	10407	TRUE	reported	5UkCFM	textfile	2	1	TRUE	NA	0.0025483	118.935	26.5828
T-cell surface glycoprotein CD6 isoform levels	finn-a-F5_SCHZPHR	rs2237995	A	G	A	G	-0.3633	-0.0185292	0.0784	0.0513118	FALSE	FALSE	FALSE	Em7epL	60981784	0.748204	0.0577218	TRUE	reported	textfile	0.0218	2.35e-62	14725	TRUE	reported	5UkCFM	textfile	2	1	TRUE	NA	0.0185118	118.935	277.689
T-cell surface glycoprotein CD6 isoform levels	finn-a-F5_SCHZPHR	rs28509311	A	G	A	G	-0.2416	-0.0748979	0.9722	0.989649	FALSE	FALSE	FALSE	Em7epL	134243411	0.544044	0.123449	TRUE	reported	textfile	0.0533	5.82e-06	9406	TRUE	reported	5UkCFM	textfile	2	1	TRUE	NA	0.00217965	118.935	20.5422
T-cell surface glycoprotein CD6 isoform levels	finn-a-F5_SCHZPHR	rs35086654	T	C	T	C	-0.2416	0.280014	0.017	0.00352434	FALSE	FALSE	FALSE	Em7epL	172603027	0.221151	0.228868	TRUE	reported	textfile	0.0517	2.97e-06	13800	TRUE	reported	5UkCFM	textfile	2	1	TRUE	NA	0.00157996	118.935	21.8348
T-cell surface glycoprotein CD6 isoform levels	finn-a-F5_SCHZPHR	rs35634144	C	G	C	G	0.1752	-0.0340642	0.9711	0.990849	FALSE	TRUE	FALSE	Em7epL	37242181	0.810532	0.142088	TRUE	reported	textfile	0.0376	3.17e-06	14237	TRUE	reported	5UkCFM	textfile	2	1	TRUE	NA	0.00152269	118.935	21.7086
T-cell surface glycoprotein CD6 isoform levels	finn-a-F5_SCHZPHR	rs4902621	C	G	C	G	0.0685	-0.023257	0.1762	0.195159	FALSE	TRUE	FALSE	Em7epL	68636843	0.474511	0.0325201	TRUE	reported	textfile	0.0154	8.67e-06	14725	TRUE	reported	5UkCFM	textfile	2	1	TRUE	NA	0.00134184	118.935	19.7825
T-cell surface glycoprotein CD6 isoform levels	finn-a-F5_SCHZPHR	rs56294840	A	G	A	G	0.0776	-0.00883987	0.858	0.871344	FALSE	FALSE	FALSE	Em7epL	55779893	0.820177	0.0388878	TRUE	reported	textfile	0.0171	5.68e-06	14287	TRUE	reported	5UkCFM	textfile	2	1	TRUE	NA	0.00143934	118.935	20.5907
T-cell surface glycoprotein CD6 isoform levels	finn-a-F5_SCHZPHR	rs597808	A	G	A	G	0.116	0.0124977	0.4779	0.413701	FALSE	FALSE	FALSE	Em7epL	111535554	0.634489	0.0262878	TRUE	reported	textfile	0.0134	4.86e-18	11335	TRUE	reported	5UkCFM	textfile	2	1	TRUE	NA	0.00656785	118.935	74.9255
T-cell surface glycoprotein CD6 isoform levels	finn-a-F5_SCHZPHR	rs60988380	T	C	T	C	0.0955	-0.00896743	0.1058	0.109927	FALSE	FALSE	FALSE	Em7epL	33117956	0.827504	0.0411532	TRUE	reported	textfile	0.0193	7.49e-07	14735	TRUE	reported	5UkCFM	textfile	2	1	TRUE	NA	0.0016589	118.935	24.4812
T-cell surface glycoprotein CD6 isoform levels	finn-a-F5_SCHZPHR	rs72969761	A	T	A	T	-0.1796	0.0456455	0.97	0.94588	FALSE	TRUE	FALSE	Em7epL	227073760	0.433414	0.0582687	TRUE	reported	textfile	0.0376	1.78e-06	14710	TRUE	reported	5UkCFM	textfile	2	1	TRUE	NA	0.00154864	118.935	22.8128
T-cell surface glycoprotein CD6 isoform levels	finn-a-F5_SCHZPHR	rs74886615	A	T	A	T	0.0688	-0.0260037	0.6149	0.655299	FALSE	TRUE	FALSE	Em7epL	82178448	0.341247	0.0273233	TRUE	reported	textfile	0.0129	9.64e-08	12404	TRUE	reported	5UkCFM	textfile	2	1	TRUE	NA	0.00228792	118.935	28.4399
T-cell surface glycoprotein CD6 isoform levels	finn-a-F5_SCHZPHR	rs78007268	A	G	A	G	0.2645	0.0267002	0.0124	0.0188991	FALSE	FALSE	FALSE	Em7epL	29361478	0.775506	0.0936258	TRUE	reported	textfile	0.0593	8.18e-06	14248	TRUE	reported	5UkCFM	textfile	2	1	TRUE	NA	0.00139438	118.935	19.8921
T-cell surface glycoprotein CD6 isoform levels	finn-a-F5_SCHZPHR	rs8051133	A	G	A	G	-0.1079	-0.0065518	0.0691	0.0460341	FALSE	FALSE	FALSE	Em7epL	86452431	0.916967	0.0628444	TRUE	reported	textfile	0.0236	4.83e-06	14729	TRUE	reported	5UkCFM	textfile	2	1	TRUE	NA	0.0014172	118.935	20.9007
T-cell surface glycoprotein CD6 isoform levels	finn-a-F5_SCHZPHR	rs841332	A	G	A	G	-0.0721	0.0258916	0.8286	0.804655	FALSE	FALSE	FALSE	Em7epL	94705904	0.424273	0.0324037	TRUE	reported	textfile	0.0154	2.84e-06	14727	TRUE	reported	5UkCFM	textfile	2	1	TRUE	NA	0.00148617	118.935	21.9164
T-cell surface glycoprotein CD6 isoform levels	finn-a-F5_SCHZPHR	rs9691968	A	C	A	C	0.0646	0.0507661	0.2505	0.215236	FALSE	FALSE	FALSE	Em7epL	153938295	0.107453	0.0315367	TRUE	reported	textfile	0.0134	1.43e-06	14735	TRUE	reported	5UkCFM	textfile	2	1	TRUE	NA	0.00157478	118.935	23.2379
CUB domain-containing protein 1 levels	finn-a-F5_SCHZPHR	rs10044847	C	G	C	G	-0.0781	0.00584688	0.8283	0.82134	FALSE	TRUE	FALSE	zD4EVa	2103277	0.863561	0.0340246	TRUE	reported	textfile	0.0156	5.55e-07	14719	TRUE	reported	NHrt9Z	textfile	2	1	TRUE	NA	0.00169995	40.8444	25.0607
CUB domain-containing protein 1 levels	finn-a-F5_SCHZPHR	rs10465082	T	C	T	C	-0.0504	0.0158959	0.5023	0.509672	FALSE	FALSE	FALSE	zD4EVa	35993941	0.538892	0.0258685	TRUE	reported	textfile	0.0112	6.8e-06	14733	TRUE	reported	NHrt9Z	textfile	2	1	TRUE	NA	0.00137258	40.8444	20.2473
CUB domain-containing protein 1 levels	finn-a-F5_SCHZPHR	rs10964983	C	G	C	G	-0.0616	0.0158212	0.5862	0.587832	FALSE	TRUE	FALSE	zD4EVa	21413804	0.548752	0.0263848	TRUE	reported	textfile	0.0114	6.53e-08	14724	TRUE	reported	NHrt9Z	textfile	2	1	TRUE	NA	0.00197909	40.8444	29.1939
CUB domain-containing protein 1 levels	finn-a-F5_SCHZPHR	rs111476793	A	G	A	G	0.0895	-0.0379448	0.1339	0.104943	FALSE	FALSE	FALSE	zD4EVa	53085329	0.376564	0.0429121	TRUE	reported	textfile	0.0182	8.76e-07	12790	TRUE	reported	NHrt9Z	textfile	2	1	TRUE	NA	0.00188718	40.8444	24.1788
CUB domain-containing protein 1 levels	finn-a-F5_SCHZPHR	rs111984955	C	G	C	G	0.2058	-0.288219	0.9817	0.98042	FALSE	TRUE	FALSE	zD4EVa	15838441	0.00129405	0.0895843	TRUE	reported	textfile	0.0461	8.04e-06	14725	TRUE	reported	NHrt9Z	textfile	2	1	TRUE	NA	0.00135159	40.8444	19.9264
CUB domain-containing protein 1 levels	finn-a-F5_SCHZPHR	rs115009171	A	G	A	G	0.4223	0.585717	0.0078	0.000275458	FALSE	FALSE	FALSE	zD4EVa	622484	0.590313	1.08792	TRUE	reported	textfile	0.0932	5.87e-06	10300	TRUE	reported	NHrt9Z	textfile	2	1	TRUE	NA	0.00198934	40.8444	20.527
CUB domain-containing protein 1 levels	finn-a-F5_SCHZPHR	rs118116993	A	T	A	T	0.0957	0.0168278	0.0969	0.13139	FALSE	TRUE	FALSE	zD4EVa	161905806	0.660088	0.0382632	TRUE	reported	textfile	0.0197	1.19e-06	14286	TRUE	reported	NHrt9Z	textfile	2	1	TRUE	NA	0.00164916	40.8444	23.5956
CUB domain-containing protein 1 levels	finn-a-F5_SCHZPHR	rs11864674	A	C	A	C	0.2029	0.0501635	0.0186	0.0126922	FALSE	FALSE	FALSE	zD4EVa	66357846	0.671004	0.118096	TRUE	reported	textfile	0.0458	9.42e-06	14246	TRUE	reported	NHrt9Z	textfile	2	1	TRUE	NA	0.00137576	40.8444	19.6233
CUB domain-containing protein 1 levels	finn-a-F5_SCHZPHR	rs12290068	A	G	A	G	0.1221	0.00137288	0.3187	0.297661	FALSE	FALSE	FALSE	zD4EVa	126391669	0.961413	0.0283772	TRUE	reported	textfile	0.0122	1.4e-23	14726	TRUE	reported	NHrt9Z	textfile	2	1	TRUE	NA	0.00675589	40.8444	100.15
CUB domain-containing protein 1 levels	finn-a-F5_SCHZPHR	rs12928188	A	T	A	T	-0.0658	-0.070491	0.2312	0.17864	FALSE	TRUE	FALSE	zD4EVa	79149850	0.0366598	0.0337352	TRUE	reported	textfile	0.0134	9.09e-07	14715	TRUE	reported	NHrt9Z	textfile	2	1	TRUE	NA	0.00163595	40.8444	24.1092
CUB domain-containing protein 1 levels	finn-a-F5_SCHZPHR	rs1463919	A	C	A	C	0.0507	-0.0490532	0.4982	0.49527	FALSE	FALSE	FALSE	zD4EVa	90764767	0.0583754	0.0259147	TRUE	reported	textfile	0.0113	7.23e-06	14285	TRUE	reported	NHrt9Z	textfile	2	1	TRUE	NA	0.00140724	40.8444	20.1279
CUB domain-containing protein 1 levels	finn-a-F5_SCHZPHR	rs146583535	A	G	A	G	0.4557	-0.0256771	0.0265	0.033453	FALSE	FALSE	FALSE	zD4EVa	18781209	0.718828	0.0713203	TRUE	reported	textfile	0.0968	2.51e-06	8372	TRUE	reported	NHrt9Z	textfile	2	1	TRUE	NA	0.00264016	40.8444	22.1566
CUB domain-containing protein 1 levels	finn-a-F5_SCHZPHR	rs17078000	A	G	A	G	0.0609	0.00712489	0.7179	0.764988	FALSE	FALSE	FALSE	zD4EVa	84341765	0.818709	0.0310851	TRUE	reported	textfile	0.0128	1.96e-06	14286	TRUE	reported	NHrt9Z	textfile	2	1	TRUE	NA	0.00158204	40.8444	22.6336
CUB domain-containing protein 1 levels	finn-a-F5_SCHZPHR	rs17607930	A	G	A	G	0.1654	-0.0351198	0.9669	0.981425	FALSE	FALSE	FALSE	zD4EVa	60435968	0.713709	0.0957255	TRUE	reported	textfile	0.037	7.81e-06	14286	TRUE	reported	NHrt9Z	textfile	2	1	TRUE	NA	0.00139685	40.8444	19.9805
CUB domain-containing protein 1 levels	finn-a-F5_SCHZPHR	rs184033839	A	C	A	C	-0.2509	-0.106816	0.0133	0.00467107	FALSE	FALSE	FALSE	zD4EVa	90322901	0.575224	0.190616	TRUE	reported	textfile	0.0514	1.05e-06	14246	TRUE	reported	NHrt9Z	textfile	2	1	TRUE	NA	0.00166977	40.8444	23.824
CUB domain-containing protein 1 levels	finn-a-F5_SCHZPHR	rs191929998	A	G	A	G	-0.1938	-0.116053	0.9581	0.978621	FALSE	FALSE	FALSE	zD4EVa	31456325	0.196026	0.0897577	TRUE	reported	textfile	0.0409	2.15e-06	9844	TRUE	reported	NHrt9Z	textfile	2	1	TRUE	NA	0.00227562	40.8444	22.4477
CUB domain-containing protein 1 levels	finn-a-F5_SCHZPHR	rs2276862	C	G	C	G	0.303	-0.0468331	0.8212	0.806558	FALSE	TRUE	FALSE	zD4EVa	45146293	0.154989	0.0329317	TRUE	reported	textfile	0.0146	1.14e-95	14730	TRUE	reported	NHrt9Z	textfile	2	1	TRUE	NA	0.0284093	40.8444	430.646
CUB domain-containing protein 1 levels	finn-a-F5_SCHZPHR	rs2742145	A	G	A	G	0.2325	0.0887348	0.0213	0.0629005	FALSE	FALSE	FALSE	zD4EVa	35897720	0.093888	0.0529685	TRUE	reported	textfile	0.051	5.14e-06	11538	TRUE	reported	NHrt9Z	textfile	2	1	TRUE	NA	0.00179802	40.8444	20.7793
CUB domain-containing protein 1 levels	finn-a-F5_SCHZPHR	rs28535751	T	C	T	C	-0.0541	0.023446	0.6294	0.651351	FALSE	FALSE	FALSE	zD4EVa	58543931	0.390345	0.0272949	TRUE	reported	textfile	0.0118	4.55e-06	14733	TRUE	reported	NHrt9Z	textfile	2	1	TRUE	NA	0.00142469	40.8444	21.017
CUB domain-containing protein 1 levels	finn-a-F5_SCHZPHR	rs2990246	C	G	C	G	-0.0566	-0.0180087	0.4028	0.498877	FALSE	TRUE	TRUE	zD4EVa	155227811	0.488473	0.0259964	TRUE	reported	textfile	0.012	2.4e-06	14286	TRUE	reported	NHrt9Z	textfile	2	1	FALSE	NA	0.00155483	40.8444	22.2438
CUB domain-containing protein 1 levels	finn-a-F5_SCHZPHR	rs34027772	T	C	T	C	0.0757	-0.00106721	0.2607	0.310423	FALSE	FALSE	FALSE	zD4EVa	43382467	0.969655	0.0280542	TRUE	reported	textfile	0.0143	1.2e-07	12403	TRUE	reported	NHrt9Z	textfile	2	1	TRUE	NA	0.00225431	40.8444	28.0188
CUB domain-containing protein 1 levels	finn-a-F5_SCHZPHR	rs35176543	T	G	T	G	0.0894	0.0276103	0.0924	0.187709	FALSE	FALSE	FALSE	zD4EVa	17535367	0.406672	0.0332749	TRUE	reported	textfile	0.0201	8.68e-06	14286	TRUE	reported	NHrt9Z	textfile	2	1	TRUE	NA	0.00138284	40.8444	19.7798
CUB domain-containing protein 1 levels	finn-a-F5_SCHZPHR	rs35478654	T	C	T	C	-0.148	0.00525568	0.0367	0.0417387	FALSE	FALSE	FALSE	zD4EVa	58468030	0.9347	0.0641465	TRUE	reported	textfile	0.0312	2.1e-06	14725	TRUE	reported	NHrt9Z	textfile	2	1	TRUE	NA	0.00152579	40.8444	22.4986
CUB domain-containing protein 1 levels	finn-a-F5_SCHZPHR	rs4804148	T	C	T	C	-0.0619	0.00641167	0.7187	0.698278	FALSE	FALSE	FALSE	zD4EVa	11160191	0.82035	0.0282334	TRUE	reported	textfile	0.0125	7.35e-07	14734	TRUE	reported	NHrt9Z	textfile	2	1	TRUE	NA	0.00166157	40.8444	24.519
CUB domain-containing protein 1 levels	finn-a-F5_SCHZPHR	rs5010503	A	T	A	T	-0.1578	0.0297368	0.0675	0.010368	FALSE	TRUE	FALSE	zD4EVa	19549436	0.816412	0.128086	TRUE	reported	textfile	0.0352	7.36e-06	12404	TRUE	reported	NHrt9Z	textfile	2	1	TRUE	NA	0.00161757	40.8444	20.0936
CUB domain-containing protein 1 levels	finn-a-F5_SCHZPHR	rs59752567	T	G	T	G	-0.0923	-0.0140689	0.0938	0.0561167	FALSE	FALSE	FALSE	zD4EVa	58499217	0.801675	0.0560114	TRUE	reported	textfile	0.0204	6.05e-06	14730	TRUE	reported	NHrt9Z	textfile	2	1	TRUE	NA	0.00138783	40.8444	20.4684
CUB domain-containing protein 1 levels	finn-a-F5_SCHZPHR	rs59872649	A	G	A	G	-0.1093	0.0191638	0.0652	0.0931965	FALSE	FALSE	FALSE	zD4EVa	147672815	0.663719	0.0440764	TRUE	reported	textfile	0.0232	2.46e-06	14734	TRUE	reported	NHrt9Z	textfile	2	1	TRUE	NA	0.00150415	40.8444	22.1925
CUB domain-containing protein 1 levels	finn-a-F5_SCHZPHR	rs61782461	T	C	T	C	-0.2176	-0.0181825	0.9829	0.993442	FALSE	FALSE	FALSE	zD4EVa	101338773	0.909986	0.160827	TRUE	reported	textfile	0.0471	3.84e-06	14286	TRUE	reported	NHrt9Z	textfile	2	1	TRUE	NA	0.00149182	40.8444	21.341
CUB domain-containing protein 1 levels	finn-a-F5_SCHZPHR	rs6452820	A	G	A	G	-0.0738	-0.0222626	0.8367	0.796879	FALSE	FALSE	FALSE	zD4EVa	73115508	0.492454	0.0324334	TRUE	reported	textfile	0.0159	3.46e-06	14286	TRUE	reported	NHrt9Z	textfile	2	1	TRUE	NA	0.00150575	40.8444	21.5406
CUB domain-containing protein 1 levels	finn-a-F5_SCHZPHR	rs672806	A	G	A	G	0.0816	-0.0111233	0.4097	0.396183	FALSE	FALSE	FALSE	zD4EVa	126318510	0.675212	0.026547	TRUE	reported	textfile	0.0116	2e-12	14286	TRUE	reported	NHrt9Z	textfile	2	1	TRUE	NA	0.00345185	40.8444	49.477
CUB domain-containing protein 1 levels	finn-a-F5_SCHZPHR	rs6991332	T	C	T	C	-0.0579	0.000611549	0.6455	0.646817	FALSE	FALSE	FALSE	zD4EVa	61024994	0.981961	0.0270469	TRUE	reported	textfile	0.0119	1.14e-06	14286	TRUE	reported	NHrt9Z	textfile	2	1	TRUE	NA	0.00165437	40.8444	23.6702
CUB domain-containing protein 1 levels	finn-a-F5_SCHZPHR	rs74811341	T	C	T	C	-0.1323	-0.131207	0.0513	0.0538615	FALSE	FALSE	FALSE	zD4EVa	40564574	0.0239629	0.0581149	TRUE	reported	textfile	0.0277	1.79e-06	14734	TRUE	reported	NHrt9Z	textfile	2	1	TRUE	NA	0.00154585	40.8444	22.8087
CUB domain-containing protein 1 levels	finn-a-F5_SCHZPHR	rs7506429	A	C	A	C	0.0737	-0.0545831	0.7965	0.800275	FALSE	FALSE	FALSE	zD4EVa	22411356	0.0956886	0.0327604	TRUE	reported	textfile	0.0144	3.09e-07	14286	TRUE	reported	NHrt9Z	textfile	2	1	TRUE	NA	0.00183022	40.8444	26.1908
CUB domain-containing protein 1 levels	finn-a-F5_SCHZPHR	rs75892552	T	G	T	G	-0.1259	-0.0300196	0.0544	0.0655858	FALSE	FALSE	FALSE	zD4EVa	37661400	0.575025	0.0535427	TRUE	reported	textfile	0.0279	6.41e-06	14286	TRUE	reported	NHrt9Z	textfile	2	1	TRUE	NA	0.00142336	40.8444	20.3602
CUB domain-containing protein 1 levels	finn-a-F5_SCHZPHR	rs7618923	T	C	T	C	-0.1738	0.051981	0.1811	0.186526	FALSE	FALSE	FALSE	zD4EVa	45089233	0.117964	0.0332492	TRUE	reported	textfile	0.0151	1.18e-30	14286	TRUE	reported	NHrt9Z	textfile	2	1	TRUE	NA	0.00918811	40.8444	132.46
CUB domain-containing protein 1 levels	finn-a-F5_SCHZPHR	rs9272226	T	C	T	C	-0.0933	-0.0132255	0.6505	0.66084	FALSE	FALSE	FALSE	zD4EVa	32634619	0.630819	0.0275202	TRUE	reported	textfile	0.0118	2.64e-15	14733	TRUE	reported	NHrt9Z	textfile	2	1	TRUE	NA	0.00422541	40.8444	62.5087
Macrophage colony-stimulating factor 1 levels	finn-a-F5_SCHZPHR	rs10042665	C	G	C	G	0.0583	-0.00789853	0.3043	0.328323	FALSE	TRUE	FALSE	DEbJrC	79479276	0.773993	0.027506	TRUE	reported	textfile	0.0122	1.76e-06	14727	TRUE	reported	c5QKwz	textfile	2	1	TRUE	NA	0.00154821	27.7375	22.8328
Macrophage colony-stimulating factor 1 levels	finn-a-F5_SCHZPHR	rs115370595	A	G	A	G	-0.2277	-0.0830159	0.9815	0.990048	FALSE	FALSE	FALSE	DEbJrC	139727401	0.539968	0.135456	TRUE	reported	textfile	0.0496	4.42e-06	13799	TRUE	reported	c5QKwz	textfile	2	1	TRUE	NA	0.00152494	27.7375	21.0717
Macrophage colony-stimulating factor 1 levels	finn-a-F5_SCHZPHR	rs116039112	A	G	A	G	0.2238	0.0160109	0.016	0.020334	FALSE	FALSE	FALSE	DEbJrC	153517575	0.861066	0.0914816	TRUE	reported	textfile	0.0504	8.98e-06	14286	TRUE	reported	c5QKwz	textfile	2	1	TRUE	NA	0.00137832	27.7375	19.7151
Macrophage colony-stimulating factor 1 levels	finn-a-F5_SCHZPHR	rs116443177	T	C	T	C	0.0827	-0.0567977	0.1595	0.176253	FALSE	FALSE	FALSE	DEbJrC	27541255	0.0980302	0.0343296	TRUE	reported	textfile	0.0173	1.75e-06	12403	TRUE	reported	c5QKwz	textfile	2	1	TRUE	NA	0.00183905	27.7375	22.848
Macrophage colony-stimulating factor 1 levels	finn-a-F5_SCHZPHR	rs11685487	T	C	T	C	0.0944	-0.0379896	0.1197	0.121764	FALSE	FALSE	FALSE	DEbJrC	8635190	0.344271	0.0401684	TRUE	reported	textfile	0.0196	1.46e-06	14286	TRUE	reported	c5QKwz	textfile	2	1	TRUE	NA	0.00162113	27.7375	23.1938
Macrophage colony-stimulating factor 1 levels	finn-a-F5_SCHZPHR	rs117591817	C	G	C	G	-0.1989	0.0729724	0.0348	0.0287466	FALSE	TRUE	FALSE	DEbJrC	58364206	0.348483	0.0778343	TRUE	reported	textfile	0.0435	4.82e-06	14286	TRUE	reported	c5QKwz	textfile	2	1	TRUE	NA	0.00146132	27.7375	20.904
Macrophage colony-stimulating factor 1 levels	finn-a-F5_SCHZPHR	rs11806838	T	C	T	C	0.0674	-0.0727726	0.185	0.238492	FALSE	FALSE	FALSE	DEbJrC	190550228	0.0164896	0.0303486	TRUE	reported	textfile	0.0152	9.24e-06	14286	TRUE	reported	c5QKwz	textfile	2	1	TRUE	NA	0.00137444	27.7375	19.6595
Macrophage colony-stimulating factor 1 levels	finn-a-F5_SCHZPHR	rs12549430	A	G	A	G	-0.061	-2.4197e-05	0.738	0.748629	FALSE	FALSE	FALSE	DEbJrC	79803028	0.999352	0.0298061	TRUE	reported	textfile	0.0135	6.23e-06	14286	TRUE	reported	c5QKwz	textfile	2	1	TRUE	NA	0.00142712	27.7375	20.4142
Macrophage colony-stimulating factor 1 levels	finn-a-F5_SCHZPHR	rs142421172	A	G	A	G	0.1439	-0.0946894	0.044	0.0659663	FALSE	FALSE	FALSE	DEbJrC	179712952	0.0710199	0.0524495	TRUE	reported	textfile	0.031	3.45e-06	12840	TRUE	reported	c5QKwz	textfile	2	1	TRUE	NA	0.00167535	27.7375	21.5442
Macrophage colony-stimulating factor 1 levels	finn-a-F5_SCHZPHR	rs142902162	T	C	T	C	0.3234	0.0476109	0.0106	0.00923468	FALSE	FALSE	FALSE	DEbJrC	75086526	0.727567	0.13667	TRUE	reported	textfile	0.0723	7.71e-06	12898	TRUE	reported	c5QKwz	textfile	2	1	TRUE	NA	0.00154884	27.7375	20.0049
Macrophage colony-stimulating factor 1 levels	finn-a-F5_SCHZPHR	rs1605333	C	G	C	G	-0.0601	-0.0139715	0.6484	0.620245	FALSE	TRUE	FALSE	DEbJrC	57994449	0.60188	0.0267808	TRUE	reported	textfile	0.0124	1.25e-06	13237	TRUE	reported	c5QKwz	textfile	2	1	TRUE	NA	0.00177152	27.7375	23.4877
Macrophage colony-stimulating factor 1 levels	finn-a-F5_SCHZPHR	rs17610659	T	C	T	C	0.1684	-0.0121331	0.4821	0.509218	FALSE	FALSE	FALSE	DEbJrC	109960674	0.64031	0.025966	TRUE	reported	textfile	0.0118	3.31e-46	14286	TRUE	reported	c5QKwz	textfile	2	1	TRUE	NA	0.014056	27.7375	203.638
Macrophage colony-stimulating factor 1 levels	finn-a-F5_SCHZPHR	rs17638424	A	T	A	T	0.1034	-0.0109929	0.9329	0.948044	FALSE	TRUE	FALSE	DEbJrC	3048455	0.849587	0.0579654	TRUE	reported	textfile	0.023	6.94e-06	14715	TRUE	reported	c5QKwz	textfile	2	1	TRUE	NA	0.0013716	27.7375	20.2081
Macrophage colony-stimulating factor 1 levels	finn-a-F5_SCHZPHR	rs17734417	T	C	T	C	-0.1225	0.0238318	0.9466	0.954294	FALSE	FALSE	FALSE	DEbJrC	57994886	0.702686	0.0624365	TRUE	reported	textfile	0.0265	3.79e-06	14723	TRUE	reported	c5QKwz	textfile	2	1	TRUE	NA	0.00144929	27.7375	21.3659
Macrophage colony-stimulating factor 1 levels	finn-a-F5_SCHZPHR	rs188348611	A	T	A	T	0.1847	0.0781363	0.9719	0.974208	FALSE	TRUE	FALSE	DEbJrC	47522032	0.356559	0.0847517	TRUE	reported	textfile	0.0412	7.36e-06	12354	TRUE	reported	c5QKwz	textfile	2	1	TRUE	NA	0.00162415	27.7375	20.0941
Macrophage colony-stimulating factor 1 levels	finn-a-F5_SCHZPHR	rs28673875	A	T	A	T	-0.2096	-0.109508	0.9801	0.981559	FALSE	TRUE	FALSE	DEbJrC	45398597	0.255737	0.0963538	TRUE	reported	textfile	0.046	5.2e-06	14236	TRUE	reported	c5QKwz	textfile	2	1	TRUE	NA	0.00145628	27.7375	20.759
Macrophage colony-stimulating factor 1 levels	finn-a-F5_SCHZPHR	rs34674345	T	C	T	C	-0.2243	0.162368	0.9814	0.966667	FALSE	FALSE	FALSE	DEbJrC	63495017	0.0245522	0.0722158	TRUE	reported	textfile	0.0503	8.22e-06	14286	TRUE	reported	c5QKwz	textfile	2	1	TRUE	NA	0.00138998	27.7375	19.8821
Macrophage colony-stimulating factor 1 levels	finn-a-F5_SCHZPHR	rs3934571	T	C	T	C	-0.0802	0.0622726	0.1143	0.0874499	FALSE	FALSE	FALSE	DEbJrC	174802896	0.172396	0.0456362	TRUE	reported	textfile	0.018	8.37e-06	14732	TRUE	reported	c5QKwz	textfile	2	1	TRUE	NA	0.00134573	27.7375	19.8493
Macrophage colony-stimulating factor 1 levels	finn-a-F5_SCHZPHR	rs7227917	A	G	A	G	-0.0872	-0.064639	0.8823	0.859707	FALSE	FALSE	FALSE	DEbJrC	48019814	0.0836142	0.0373616	TRUE	reported	textfile	0.0185	2.43e-06	14286	TRUE	reported	c5QKwz	textfile	2	1	TRUE	NA	0.00155276	27.7375	22.2141
Macrophage colony-stimulating factor 1 levels	finn-a-F5_SCHZPHR	rs72783071	T	C	T	C	-0.199	-0.0224283	0.0231	0.0155696	FALSE	FALSE	FALSE	DEbJrC	60404059	0.83262	0.106123	TRUE	reported	textfile	0.0414	1.53e-06	14247	TRUE	reported	c5QKwz	textfile	2	1	TRUE	NA	0.00161912	27.7375	23.1017
Macrophage colony-stimulating factor 1 levels	finn-a-F5_SCHZPHR	rs72997796	C	G	C	G	0.0888	0.0414332	0.1075	0.0954523	FALSE	TRUE	FALSE	DEbJrC	1414396	0.354594	0.044758	TRUE	reported	textfile	0.0192	3.75e-06	14286	TRUE	reported	c5QKwz	textfile	2	1	TRUE	NA	0.00149508	27.7375	21.3876
Macrophage colony-stimulating factor 1 levels	finn-a-F5_SCHZPHR	rs74849049	T	G	T	G	-0.0914	-0.0185143	0.8992	0.896784	FALSE	FALSE	FALSE	DEbJrC	171713145	0.660246	0.0421189	TRUE	reported	textfile	0.02	4.88e-06	14286	TRUE	reported	c5QKwz	textfile	2	1	TRUE	NA	0.00145978	27.7375	20.882
Macrophage colony-stimulating factor 1 levels	finn-a-F5_SCHZPHR	rs75305583	T	C	T	C	-0.1493	-0.00207746	0.0382	0.0258424	FALSE	FALSE	FALSE	DEbJrC	182540186	0.980672	0.0857508	TRUE	reported	textfile	0.0329	5.68e-06	14286	TRUE	reported	c5QKwz	textfile	2	1	TRUE	NA	0.00143943	27.7375	20.5905
Macrophage colony-stimulating factor 1 levels	finn-a-F5_SCHZPHR	rs7538029	A	C	A	C	0.0775	0.00604996	0.2211	0.277951	FALSE	FALSE	FALSE	DEbJrC	109932073	0.834594	0.0289731	TRUE	reported	textfile	0.0165	2.64e-06	11335	TRUE	reported	c5QKwz	textfile	2	1	TRUE	NA	0.00194254	27.7375	22.0576
Macrophage colony-stimulating factor 1 levels	finn-a-F5_SCHZPHR	rs75869070	A	G	A	G	0.1151	0.0109219	0.936	0.963504	FALSE	FALSE	FALSE	DEbJrC	78227265	0.877568	0.070897	TRUE	reported	textfile	0.0239	1.47e-06	14715	TRUE	reported	c5QKwz	textfile	2	1	TRUE	NA	0.00157366	27.7375	23.1897
Macrophage colony-stimulating factor 1 levels	finn-a-F5_SCHZPHR	rs76421506	A	G	A	G	0.0778	0.0223976	0.853	0.852819	FALSE	FALSE	FALSE	DEbJrC	115576833	0.548757	0.0373528	TRUE	reported	textfile	0.0168	3.64e-06	14286	TRUE	reported	c5QKwz	textfile	2	1	TRUE	NA	0.00149892	27.7375	21.4427
Macrophage colony-stimulating factor 1 levels	finn-a-F5_SCHZPHR	rs7825914	A	G	A	G	0.054	-0.0147527	0.3028	0.315821	FALSE	FALSE	FALSE	DEbJrC	19732501	0.595853	0.0278156	TRUE	reported	textfile	0.0122	9.59e-06	14732	TRUE	reported	c5QKwz	textfile	2	1	TRUE	NA	0.00132809	27.7375	19.5888
Macrophage colony-stimulating factor 1 levels	finn-a-F5_SCHZPHR	rs846654	T	C	T	C	-0.0519	-0.0135918	0.5786	0.490821	FALSE	FALSE	FALSE	DEbJrC	10506485	0.601805	0.0260477	TRUE	reported	textfile	0.0114	5.3e-06	14707	TRUE	reported	c5QKwz	textfile	2	1	TRUE	NA	0.00140731	27.7375	20.7236
Cystatin D levels	finn-a-F5_SCHZPHR	rs10065995	T	C	T	C	-0.0536	0.00132417	0.6595	0.699924	FALSE	FALSE	FALSE	n6Xtqx	10214897	0.962662	0.0282864	TRUE	reported	textfile	0.0121	9.43e-06	14723	TRUE	reported	C32x8c	textfile	2	1	TRUE	NA	0.00133102	69.383	19.62
Cystatin D levels	finn-a-F5_SCHZPHR	rs11054069	T	C	T	C	0.1674	0.0305234	0.7421	0.724347	FALSE	FALSE	FALSE	n6Xtqx	10905518	0.289436	0.028813	TRUE	reported	textfile	0.013	6.07e-38	14724	TRUE	reported	C32x8c	textfile	2	1	TRUE	NA	0.0111361	69.383	165.793
Cystatin D levels	finn-a-F5_SCHZPHR	rs111613686	A	G	A	G	-0.2439	0.24986	0.0187	0.0206686	FALSE	FALSE	FALSE	n6Xtqx	4963756	0.00371801	0.0861245	TRUE	reported	textfile	0.0537	5.57e-06	13801	TRUE	reported	C32x8c	textfile	2	1	TRUE	NA	0.00149251	69.383	20.6259
Cystatin D levels	finn-a-F5_SCHZPHR	rs11696133	T	C	T	C	-0.6554	-0.00794909	0.8166	0.847849	FALSE	FALSE	FALSE	n6Xtqx	23829871	0.825511	0.0360564	TRUE	reported	textfile	0.0149	1e-200	14288	TRUE	reported	C32x8c	textfile	2	1	TRUE	NA	0.119265	69.383	1934.55
Cystatin D levels	finn-a-F5_SCHZPHR	rs12294339	T	C	T	C	0.0702	-0.0345782	0.3671	0.325187	FALSE	FALSE	FALSE	n6Xtqx	34838652	0.210787	0.0276315	TRUE	reported	textfile	0.0118	2.7e-09	14726	TRUE	reported	C32x8c	textfile	2	1	TRUE	NA	0.00239763	69.383	35.3876
Cystatin D levels	finn-a-F5_SCHZPHR	rs12924891	T	C	T	C	0.2573	0.222915	0.0141	0.00141499	FALSE	FALSE	FALSE	n6Xtqx	66784072	0.551276	0.374113	TRUE	reported	textfile	0.0571	6.6e-06	13422	TRUE	reported	C32x8c	textfile	2	1	TRUE	NA	0.00151054	69.383	20.3022
Cystatin D levels	finn-a-F5_SCHZPHR	rs13127297	A	G	A	G	0.0545	0.00599464	0.4095	0.355457	FALSE	FALSE	FALSE	n6Xtqx	23897887	0.825181	0.027139	TRUE	reported	textfile	0.0117	3.19e-06	14730	TRUE	reported	C32x8c	textfile	2	1	TRUE	NA	0.00147089	69.383	21.6951
Cystatin D levels	finn-a-F5_SCHZPHR	rs13397003	T	G	T	G	0.0701	-0.044076	0.7748	0.829848	FALSE	FALSE	FALSE	n6Xtqx	62413752	0.201668	0.0345203	TRUE	reported	textfile	0.0141	6.64e-07	14732	TRUE	reported	C32x8c	textfile	2	1	TRUE	NA	0.00167497	69.383	24.7138
Cystatin D levels	finn-a-F5_SCHZPHR	rs138248604	A	G	A	G	0.2257	-0.0381226	0.0336	0.0421725	FALSE	FALSE	FALSE	n6Xtqx	172853956	0.552342	0.0641519	TRUE	reported	textfile	0.0508	8.87e-06	14731	TRUE	reported	C32x8c	textfile	2	1	TRUE	NA	0.0013382	69.383	19.7368
Cystatin D levels	finn-a-F5_SCHZPHR	rs139918398	T	C	T	C	0.3373	-0.06359	0.0111	0.00489473	FALSE	FALSE	FALSE	n6Xtqx	96743942	0.728387	0.183113	TRUE	reported	textfile	0.0676	6.05e-07	13457	TRUE	reported	C32x8c	textfile	2	1	TRUE	NA	0.00184667	69.383	24.8929
Cystatin D levels	finn-a-F5_SCHZPHR	rs140505821	A	G	A	G	0.3276	-0.199176	0.0089	0.0140449	FALSE	FALSE	FALSE	n6Xtqx	21942037	0.0712312	0.110408	TRUE	reported	textfile	0.0691	2.13e-06	13381	TRUE	reported	C32x8c	textfile	2	1	TRUE	NA	0.00167693	69.383	22.4733
Cystatin D levels	finn-a-F5_SCHZPHR	rs141179525	T	C	T	C	-0.2583	0.120824	0.9784	0.985738	FALSE	FALSE	FALSE	n6Xtqx	24091095	0.272672	0.110147	TRUE	reported	textfile	0.0447	7.54e-09	14735	TRUE	reported	C32x8c	textfile	2	1	TRUE	NA	0.002261	69.383	33.3868
Cystatin D levels	finn-a-F5_SCHZPHR	rs141192864	T	C	T	C	0.1016	-0.0819394	0.0812	0.0884133	FALSE	FALSE	FALSE	n6Xtqx	31228409	0.0734446	0.0457747	TRUE	reported	textfile	0.0213	1.84e-06	14728	TRUE	reported	C32x8c	textfile	2	1	TRUE	NA	0.00154246	69.383	22.7494
Cystatin D levels	finn-a-F5_SCHZPHR	rs142441613	G	GGCCCCGCGGA	G	GGCCCCGCGGA	-0.0938	0.0439846	0.8748	0.926695	FALSE	FALSE	FALSE	n6Xtqx	78032419	0.375344	0.0496157	TRUE	reported	textfile	0.0202	3.42e-06	10894	TRUE	reported	C32x8c	textfile	2	1	TRUE	NA	0.00197541	69.383	21.5587
Cystatin D levels	finn-a-F5_SCHZPHR	rs145343977	T	C	T	C	0.2679	-0.0253072	0.0156	0.0397803	FALSE	FALSE	FALSE	n6Xtqx	97965424	0.70327	0.0664388	TRUE	reported	textfile	0.0597	7.21e-06	14288	TRUE	reported	C32x8c	textfile	2	1	TRUE	NA	0.00140739	69.383	20.1343
Cystatin D levels	finn-a-F5_SCHZPHR	rs145735210	T	C	T	C	0.2031	-0.0566341	0.0213	0.017328	FALSE	FALSE	FALSE	n6Xtqx	22723122	0.567447	0.0990425	TRUE	reported	textfile	0.0454	7.69e-06	14242	TRUE	reported	C32x8c	textfile	2	1	TRUE	NA	0.00140323	69.383	20.01
Cystatin D levels	finn-a-F5_SCHZPHR	rs1477229	T	C	T	C	-0.0612	-0.00219869	0.2323	0.214995	FALSE	FALSE	FALSE	n6Xtqx	131770814	0.944747	0.0317245	TRUE	reported	textfile	0.0136	6.8e-06	14735	TRUE	reported	C32x8c	textfile	2	1	TRUE	NA	0.00137239	69.383	20.2473
Cystatin D levels	finn-a-F5_SCHZPHR	rs150547	A	C	A	C	0.0548	-0.0202561	0.4071	0.379691	FALSE	FALSE	FALSE	n6Xtqx	59897604	0.446139	0.0265874	TRUE	reported	textfile	0.0119	4.12e-06	14288	TRUE	reported	C32x8c	textfile	2	1	TRUE	NA	0.00148201	69.383	21.2034
Cystatin D levels	finn-a-F5_SCHZPHR	rs1536565	A	G	A	G	-0.1244	-0.0143791	0.9481	0.917475	FALSE	FALSE	FALSE	n6Xtqx	101954986	0.758256	0.0467202	TRUE	reported	textfile	0.0264	2.45e-06	14735	TRUE	reported	C32x8c	textfile	2	1	TRUE	NA	0.00150463	69.383	22.2011
Cystatin D levels	finn-a-F5_SCHZPHR	rs1555472	A	C	A	C	0.1411	0.0284145	0.2118	0.289156	FALSE	FALSE	FALSE	n6Xtqx	23976544	0.319048	0.0285167	TRUE	reported	textfile	0.0155	8.77e-20	12403	TRUE	reported	C32x8c	textfile	2	1	TRUE	NA	0.006637	69.383	82.8554
Cystatin D levels	finn-a-F5_SCHZPHR	rs17154027	A	G	A	G	-0.0558	0.0144668	0.6302	0.628715	FALSE	FALSE	FALSE	n6Xtqx	11856343	0.591575	0.0269623	TRUE	reported	textfile	0.0121	4e-06	14288	TRUE	reported	C32x8c	textfile	2	1	TRUE	NA	0.00148621	69.383	21.2636
Cystatin D levels	finn-a-F5_SCHZPHR	rs2791713	A	G	A	G	0.0532	-0.0223272	0.4536	0.362469	FALSE	FALSE	FALSE	n6Xtqx	206980536	0.405922	0.026865	TRUE	reported	textfile	0.0117	5.44e-06	14288	TRUE	reported	C32x8c	textfile	2	1	TRUE	NA	0.00144495	69.383	20.6724
Cystatin D levels	finn-a-F5_SCHZPHR	rs34074361	A	G	A	G	0.0814	-0.0562761	0.1953	0.13725	FALSE	FALSE	FALSE	n6Xtqx	23483674	0.137253	0.0378684	TRUE	reported	textfile	0.0145	1.98e-08	14736	TRUE	reported	C32x8c	textfile	2	1	TRUE	NA	0.00213405	69.383	31.5104
Cystatin D levels	finn-a-F5_SCHZPHR	rs35936034	T	C	T	C	0.0628	-0.0103938	0.2106	0.173206	FALSE	FALSE	FALSE	n6Xtqx	70600510	0.763031	0.0344732	TRUE	reported	textfile	0.0142	9.75e-06	14718	TRUE	reported	C32x8c	textfile	2	1	TRUE	NA	0.00132714	69.383	19.5562
Cystatin D levels	finn-a-F5_SCHZPHR	rs3889401	A	G	A	G	0.0885	0.0474842	0.8624	0.818604	FALSE	FALSE	FALSE	n6Xtqx	7051169	0.158933	0.0337085	TRUE	reported	textfile	0.0191	3.6e-06	11759	TRUE	reported	C32x8c	textfile	2	1	TRUE	NA	0.00182246	69.383	21.4657
Cystatin D levels	finn-a-F5_SCHZPHR	rs4507745	T	C	T	C	0.057	0.0438943	0.6482	0.661037	FALSE	FALSE	FALSE	n6Xtqx	55230493	0.109455	0.0274228	TRUE	reported	textfile	0.0122	2.98e-06	13866	TRUE	reported	C32x8c	textfile	2	1	TRUE	NA	0.00157179	69.383	21.8257
Cystatin D levels	finn-a-F5_SCHZPHR	rs470841	T	C	T	C	0.0568	-0.0181903	0.6369	0.650901	FALSE	FALSE	FALSE	n6Xtqx	26706717	0.503268	0.0271757	TRUE	reported	textfile	0.0119	1.81e-06	14736	TRUE	reported	C32x8c	textfile	2	1	TRUE	NA	0.00154366	69.383	22.7795
Cystatin D levels	finn-a-F5_SCHZPHR	rs4756151	A	C	A	C	-0.094	0.0195142	0.1273	0.130894	FALSE	FALSE	FALSE	n6Xtqx	34473811	0.610979	0.0383626	TRUE	reported	textfile	0.0172	4.63e-08	14736	TRUE	reported	C32x8c	textfile	2	1	TRUE	NA	0.00202274	69.383	29.8634
Cystatin D levels	finn-a-F5_SCHZPHR	rs4766797	A	G	A	G	-0.0574	-0.00106696	0.4935	0.489286	FALSE	FALSE	FALSE	n6Xtqx	116612782	0.967082	0.0258541	TRUE	reported	textfile	0.0117	9.3e-07	14288	TRUE	reported	C32x8c	textfile	2	1	TRUE	NA	0.0016817	69.383	24.0653
Cystatin D levels	finn-a-F5_SCHZPHR	rs4813529	T	G	T	G	-0.0726	-0.0455352	0.3362	0.355457	FALSE	FALSE	FALSE	n6Xtqx	24711292	0.0923868	0.0270569	TRUE	reported	textfile	0.012	1.45e-09	14714	TRUE	reported	C32x8c	textfile	2	1	TRUE	NA	0.00248142	69.383	36.5975
Cystatin D levels	finn-a-F5_SCHZPHR	rs516316	C	G	C	G	0.0845	-0.0288596	0.4441	0.375109	FALSE	TRUE	TRUE	n6Xtqx	48702888	0.279199	0.0266695	TRUE	reported	textfile	0.0115	2.01e-13	14734	TRUE	reported	C32x8c	textfile	2	1	FALSE	NA	0.00365097	69.383	53.9832
Cystatin D levels	finn-a-F5_SCHZPHR	rs58679828	A	G	A	G	0.1808	0.00386494	0.0225	0.0306258	FALSE	FALSE	FALSE	n6Xtqx	66344287	0.958781	0.0747813	TRUE	reported	textfile	0.0407	8.9e-06	14736	TRUE	reported	C32x8c	textfile	2	1	TRUE	NA	0.00133736	69.383	19.731
Cystatin D levels	finn-a-F5_SCHZPHR	rs60586299	T	C	T	C	-0.0654	-0.0410151	0.3077	0.243981	FALSE	FALSE	FALSE	n6Xtqx	3479425	0.178988	0.0305199	TRUE	reported	textfile	0.0134	1.06e-06	14288	TRUE	reported	C32x8c	textfile	2	1	TRUE	NA	0.00166437	69.383	23.8169
Cystatin D levels	finn-a-F5_SCHZPHR	rs62436191	A	G	A	G	0.1194	0.13339	0.0762	0.0445849	FALSE	FALSE	FALSE	n6Xtqx	146488178	0.0322419	0.062291	TRUE	reported	textfile	0.0234	3.35e-07	14288	TRUE	reported	C32x8c	textfile	2	1	TRUE	NA	0.00181893	69.383	26.0325
Cystatin D levels	finn-a-F5_SCHZPHR	rs67020211	T	G	T	G	0.079	-0.0166737	0.4609	0.408242	FALSE	FALSE	FALSE	n6Xtqx	63347445	0.526838	0.0263474	TRUE	reported	textfile	0.0115	6.44e-12	14734	TRUE	reported	C32x8c	textfile	2	1	TRUE	NA	0.00319263	69.383	47.1845
Cystatin D levels	finn-a-F5_SCHZPHR	rs697699	A	C	A	C	0.1098	0.0228235	0.0675	0.068558	FALSE	FALSE	FALSE	n6Xtqx	52746513	0.661732	0.052165	TRUE	reported	textfile	0.0237	3.61e-06	14288	TRUE	reported	C32x8c	textfile	2	1	TRUE	NA	0.00149998	69.383	21.4609
Cystatin D levels	finn-a-F5_SCHZPHR	rs7275493	T	C	T	C	-0.0572	0.0262628	0.6243	0.676372	FALSE	FALSE	FALSE	n6Xtqx	16677677	0.350872	0.0281518	TRUE	reported	textfile	0.0119	1.53e-06	14727	TRUE	reported	C32x8c	textfile	2	1	TRUE	NA	0.0015664	69.383	23.1014
Cystatin D levels	finn-a-F5_SCHZPHR	rs72980022	A	G	A	G	0.0607	0.00451602	0.2813	0.295518	FALSE	FALSE	FALSE	n6Xtqx	232988477	0.873557	0.0283772	TRUE	reported	textfile	0.0126	1.45e-06	14721	TRUE	reported	C32x8c	textfile	2	1	TRUE	NA	0.00157404	69.383	23.2048
Cystatin D levels	finn-a-F5_SCHZPHR	rs76753488	A	C	A	C	0.1171	-0.0440401	0.9478	0.938391	FALSE	FALSE	FALSE	n6Xtqx	36381916	0.409491	0.0533955	TRUE	reported	textfile	0.0263	8.49e-06	14736	TRUE	reported	C32x8c	textfile	2	1	TRUE	NA	0.0013435	69.383	19.8218
Cystatin D levels	finn-a-F5_SCHZPHR	rs77121303	A	G	A	G	-0.2516	-0.0894884	0.983	0.99178	FALSE	FALSE	FALSE	n6Xtqx	37234039	0.526077	0.141147	TRUE	reported	textfile	0.0532	2.25e-06	13383	TRUE	reported	C32x8c	textfile	2	1	TRUE	NA	0.00166847	69.383	22.3632
Cystatin D levels	finn-a-F5_SCHZPHR	rs77556255	T	C	T	C	-0.3228	0.0851778	0.98	0.993947	FALSE	FALSE	FALSE	n6Xtqx	43646372	0.6392	0.181687	TRUE	reported	textfile	0.0723	8.02e-06	9731	TRUE	reported	C32x8c	textfile	2	1	TRUE	NA	0.0020443	69.383	19.9297
Cystatin D levels	finn-a-F5_SCHZPHR	rs78295068	A	G	A	G	0.0777	0.0515465	0.167	0.20238	FALSE	FALSE	FALSE	n6Xtqx	61380480	0.107505	0.0320262	TRUE	reported	textfile	0.0173	7.08e-06	12404	TRUE	reported	C32x8c	textfile	2	1	TRUE	NA	0.00162361	69.383	20.1688
Cystatin D levels	finn-a-F5_SCHZPHR	rs79359257	T	C	T	C	0.073	-0.0238038	0.8152	0.8356	FALSE	FALSE	FALSE	n6Xtqx	110030873	0.499497	0.0352502	TRUE	reported	textfile	0.0156	2.88e-06	14288	TRUE	reported	C32x8c	textfile	2	1	TRUE	NA	0.00153024	69.383	21.8945
Cystatin D levels	finn-a-F5_SCHZPHR	rs930735	A	G	A	G	0.0579	-0.0326138	0.547	0.507009	FALSE	FALSE	FALSE	n6Xtqx	202216851	0.2074	0.0258686	TRUE	reported	textfile	0.0114	3.8e-07	14734	TRUE	reported	C32x8c	textfile	2	1	TRUE	NA	0.0017477	69.383	25.7922
Cystatin D levels	finn-a-F5_SCHZPHR	rs9327707	T	C	T	C	0.059	0.00029756	0.3955	0.433237	FALSE	FALSE	FALSE	n6Xtqx	135176965	0.99091	0.0261188	TRUE	reported	textfile	0.0118	5.73e-07	14710	TRUE	reported	C32x8c	textfile	2	1	TRUE	NA	0.00169664	69.383	24.9966
Cystatin D levels	finn-a-F5_SCHZPHR	rs9455923	A	G	A	G	0.0537	0.020114	0.4261	0.488649	FALSE	FALSE	FALSE	n6Xtqx	167945076	0.436307	0.0258388	TRUE	reported	textfile	0.0115	3.02e-06	14734	TRUE	reported	C32x8c	textfile	2	1	TRUE	NA	0.00147771	69.383	21.8019
Cystatin D levels	finn-a-F5_SCHZPHR	rs962720	T	C	T	C	0.0558	0.0177793	0.5837	0.550011	FALSE	FALSE	FALSE	n6Xtqx	106728119	0.494419	0.0260199	TRUE	reported	textfile	0.0119	2.74e-06	14287	TRUE	reported	C32x8c	textfile	2	1	TRUE	NA	0.00153662	69.383	21.9844
Fractalkine levels	finn-a-F5_SCHZPHR	rs10778675	A	C	A	C	0.0792	0.0305419	0.1687	0.152243	FALSE	FALSE	FALSE	j7cONS	79511778	0.39682	0.0360455	TRUE	reported	textfile	0.0158	5.37e-07	14295	TRUE	reported	cb090S	textfile	2	1	TRUE	NA	0.00175465	33.4021	25.1232
Fractalkine levels	finn-a-F5_SCHZPHR	rs111472651	C	G	C	G	-0.1191	-0.0349717	0.9355	0.950359	FALSE	TRUE	FALSE	j7cONS	43890649	0.561322	0.0602047	TRUE	reported	textfile	0.0248	1.57e-06	14728	TRUE	reported	cb090S	textfile	2	1	TRUE	NA	0.0015635	33.4021	23.0601
Fractalkine levels	finn-a-F5_SCHZPHR	rs114359340	A	G	A	G	-0.1881	-0.0493765	0.9747	0.987523	FALSE	FALSE	FALSE	j7cONS	6472257	0.679797	0.119631	TRUE	reported	textfile	0.0405	3.41e-06	13651	TRUE	reported	cb090S	textfile	2	1	TRUE	NA	0.00157767	33.4021	21.5677
Fractalkine levels	finn-a-F5_SCHZPHR	rs11682107	A	G	A	G	-0.0675	0.064601	0.5568	0.544097	FALSE	FALSE	FALSE	j7cONS	113077945	0.0131311	0.0260467	TRUE	reported	textfile	0.0126	8.45e-08	12412	TRUE	reported	cb090S	textfile	2	1	TRUE	NA	0.00230686	33.4021	28.6944
Fractalkine levels	finn-a-F5_SCHZPHR	rs117698194	A	G	A	G	-0.1996	0.280823	0.0224	0.0125838	FALSE	FALSE	FALSE	j7cONS	85114263	0.0182125	0.118929	TRUE	reported	textfile	0.0432	3.83e-06	13859	TRUE	reported	cb090S	textfile	2	1	TRUE	NA	0.00153799	33.4021	21.3447
Fractalkine levels	finn-a-F5_SCHZPHR	rs12331618	A	G	A	G	-0.0582	-0.0162663	0.4914	0.425019	FALSE	FALSE	FALSE	j7cONS	186218785	0.534174	0.0261665	TRUE	reported	textfile	0.0114	3.3e-07	14729	TRUE	reported	cb090S	textfile	2	1	TRUE	NA	0.00176642	33.4021	26.0602
Fractalkine levels	finn-a-F5_SCHZPHR	rs13167439	T	C	T	C	-0.0903	0.0261149	0.89	0.881959	FALSE	FALSE	FALSE	j7cONS	121060371	0.514784	0.04009	TRUE	reported	textfile	0.0193	2.89e-06	14295	TRUE	reported	cb090S	textfile	2	1	TRUE	NA	0.00152902	33.4021	21.8877
Fractalkine levels	finn-a-F5_SCHZPHR	rs16904321	A	G	A	G	-0.0867	-0.0107348	0.8632	0.835568	FALSE	FALSE	FALSE	j7cONS	130623541	0.762484	0.0355199	TRUE	reported	textfile	0.0193	7.05e-06	14295	TRUE	reported	cb090S	textfile	2	1	TRUE	NA	0.0014097	33.4021	20.1773
Fractalkine levels	finn-a-F5_SCHZPHR	rs1976172	C	G	C	G	-0.0569	0.00826279	0.3525	0.380029	FALSE	TRUE	FALSE	j7cONS	1218798	0.756716	0.0266717	TRUE	reported	textfile	0.012	2.12e-06	14732	TRUE	reported	cb090S	textfile	2	1	TRUE	NA	0.00152384	33.4021	22.4804
Fractalkine levels	finn-a-F5_SCHZPHR	rs2442752	T	C	T	C	-0.0589	0.00733914	0.6177	0.654819	FALSE	FALSE	FALSE	j7cONS	31383987	0.786702	0.0271221	TRUE	reported	textfile	0.0117	4.8e-07	14743	TRUE	reported	cb090S	textfile	2	1	TRUE	NA	0.00171604	33.4021	25.3396
Fractalkine levels	finn-a-F5_SCHZPHR	rs2731674	T	G	T	G	-0.0681	-0.0259018	0.274	0.2601	FALSE	FALSE	FALSE	j7cONS	177412889	0.380098	0.0295104	TRUE	reported	textfile	0.0128	1.04e-07	14740	TRUE	reported	cb090S	textfile	2	1	TRUE	NA	0.00191665	33.4021	28.3019
Fractalkine levels	finn-a-F5_SCHZPHR	rs2736723	A	T	A	T	0.0597	-0.00287785	0.4243	0.386371	FALSE	TRUE	TRUE	j7cONS	30484399	0.913825	0.0265939	TRUE	reported	textfile	0.012	6.52e-07	14295	TRUE	reported	cb090S	textfile	2	1	FALSE	NA	0.00172843	33.4021	24.7472
Fractalkine levels	finn-a-F5_SCHZPHR	rs35026817	T	G	T	G	0.0633	-0.00568242	0.3327	0.301832	FALSE	FALSE	FALSE	j7cONS	70087441	0.840586	0.0282505	TRUE	reported	textfile	0.0122	2.12e-07	14740	TRUE	reported	cb090S	textfile	2	1	TRUE	NA	0.00182305	33.4021	26.9171
Fractalkine levels	finn-a-F5_SCHZPHR	rs36067349	T	C	T	C	0.0666	-0.0032373	0.8038	0.820232	FALSE	FALSE	FALSE	j7cONS	22871769	0.927001	0.0353345	TRUE	reported	textfile	0.015	9e-06	14294	TRUE	reported	cb090S	textfile	2	1	TRUE	NA	0.00137725	33.4021	19.7108
Fractalkine levels	finn-a-F5_SCHZPHR	rs3732378	A	G	A	G	0.0941	-0.028526	0.1671	0.15903	FALSE	FALSE	FALSE	j7cONS	39265671	0.420722	0.0354285	TRUE	reported	textfile	0.0154	9.94e-10	14740	TRUE	reported	cb090S	textfile	2	1	TRUE	NA	0.00252663	33.4021	37.3318
Fractalkine levels	finn-a-F5_SCHZPHR	rs55896747	T	C	T	C	0.1129	0.0370568	0.9372	0.961098	FALSE	FALSE	FALSE	j7cONS	57474683	0.587243	0.0682653	TRUE	reported	textfile	0.0244	3.71e-06	14734	TRUE	reported	cb090S	textfile	2	1	TRUE	NA	0.00145097	33.4021	21.4067
Fractalkine levels	finn-a-F5_SCHZPHR	rs56397903	A	G	A	G	0.1968	0.046758	0.9744	0.955364	FALSE	FALSE	FALSE	j7cONS	26883762	0.44631	0.0613959	TRUE	reported	textfile	0.0424	3.46e-06	14743	TRUE	reported	cb090S	textfile	2	1	TRUE	NA	0.00145914	33.4021	21.5407
Fractalkine levels	finn-a-F5_SCHZPHR	rs56675723	T	C	T	C	0.0666	-0.0720858	0.7791	0.778542	FALSE	FALSE	FALSE	j7cONS	121070416	0.0205589	0.0311252	TRUE	reported	textfile	0.0149	7.83e-06	12412	TRUE	reported	cb090S	textfile	2	1	TRUE	NA	0.00160707	33.4021	19.9759
Fractalkine levels	finn-a-F5_SCHZPHR	rs635634	T	C	T	C	-0.1145	0.0356747	0.1884	0.202275	FALSE	FALSE	FALSE	j7cONS	133279427	0.265961	0.0320697	TRUE	reported	textfile	0.0166	5.29e-12	11792	TRUE	reported	cb090S	textfile	2	1	TRUE	NA	0.00401845	33.4021	47.5687
Fractalkine levels	finn-a-F5_SCHZPHR	rs671623	C	G	C	G	0.2041	0.0257426	0.424	0.389264	FALSE	TRUE	TRUE	j7cONS	57378890	0.330279	0.0264419	TRUE	reported	textfile	0.0118	4.99e-67	14295	TRUE	reported	cb090S	textfile	2	1	FALSE	NA	0.0204995	33.4021	299.131
Fractalkine levels	finn-a-F5_SCHZPHR	rs6937696	T	C	T	C	-0.0811	0.032856	0.651	0.644163	FALSE	FALSE	FALSE	j7cONS	32450241	0.226704	0.0271786	TRUE	reported	textfile	0.012	1.4e-11	14742	TRUE	reported	cb090S	textfile	2	1	TRUE	NA	0.00308873	33.4021	45.6689
Fractalkine levels	finn-a-F5_SCHZPHR	rs712137	A	C	A	C	0.0563	0.0317565	0.6601	0.728083	FALSE	FALSE	FALSE	j7cONS	40987482	0.27589	0.0291452	TRUE	reported	textfile	0.012	2.71e-06	14737	TRUE	reported	cb090S	textfile	2	1	TRUE	NA	0.00149141	33.4021	22.0087
Fractalkine levels	finn-a-F5_SCHZPHR	rs71451021	A	C	A	C	-0.165	-0.0107119	0.9728	0.980756	FALSE	FALSE	FALSE	j7cONS	18877816	0.91028	0.0950604	TRUE	reported	textfile	0.0362	5.16e-06	14740	TRUE	reported	cb090S	textfile	2	1	TRUE	NA	0.00140748	33.4021	20.7726
Fractalkine levels	finn-a-F5_SCHZPHR	rs72704449	T	C	T	C	-0.1358	0.0917394	0.9547	0.935373	FALSE	FALSE	FALSE	j7cONS	179504138	0.0799006	0.0523849	TRUE	reported	textfile	0.0298	5.19e-06	14295	TRUE	reported	cb090S	textfile	2	1	TRUE	NA	0.00145062	33.4021	20.7638
Fractalkine levels	finn-a-F5_SCHZPHR	rs72985859	T	C	T	C	0.1351	-0.0720247	0.0806	0.0436251	FALSE	FALSE	FALSE	j7cONS	231389663	0.255535	0.0633458	TRUE	reported	textfile	0.0292	3.72e-06	8297	TRUE	reported	cb090S	textfile	2	1	TRUE	NA	0.00257339	33.4021	21.4013
Fractalkine levels	finn-a-F5_SCHZPHR	rs73007244	T	C	T	C	0.0813	0.0125281	0.1321	0.111339	FALSE	FALSE	FALSE	j7cONS	61707531	0.764772	0.0418693	TRUE	reported	textfile	0.0179	5.57e-06	14295	TRUE	reported	cb090S	textfile	2	1	TRUE	NA	0.001441	33.4021	20.626
Fractalkine levels	finn-a-F5_SCHZPHR	rs73137770	C	G	C	G	0.2442	-0.242311	0.9812	0.987759	FALSE	TRUE	FALSE	j7cONS	53953242	0.0417378	0.119006	TRUE	reported	textfile	0.0529	3.91e-06	13808	TRUE	reported	cb090S	textfile	2	1	TRUE	NA	0.00154092	33.4021	21.3067
Fractalkine levels	finn-a-F5_SCHZPHR	rs77819349	C	G	C	G	0.1196	-0.0929992	0.9371	0.981653	FALSE	TRUE	FALSE	j7cONS	79271758	0.350138	0.0995365	TRUE	reported	textfile	0.0263	5.43e-06	14295	TRUE	reported	cb090S	textfile	2	1	TRUE	NA	0.00144457	33.4021	20.6771
Fractalkine levels	finn-a-F5_SCHZPHR	rs77915710	A	G	A	G	-0.1436	0.0437401	0.0402	0.0117952	FALSE	FALSE	FALSE	j7cONS	172130717	0.722916	0.123363	TRUE	reported	textfile	0.0304	2.32e-06	14742	TRUE	reported	cb090S	textfile	2	1	TRUE	NA	0.00151129	33.4021	22.3102
Fractalkine levels	finn-a-F5_SCHZPHR	rs78751841	A	G	A	G	-0.1935	-0.132981	0.9764	0.980268	FALSE	FALSE	FALSE	j7cONS	57149362	0.149683	0.0923062	TRUE	reported	textfile	0.0433	7.87e-06	14723	TRUE	reported	cb090S	textfile	2	1	TRUE	NA	0.00135457	33.4021	19.9677
Fractalkine levels	finn-a-F5_SCHZPHR	rs8052631	A	G	A	G	-0.1511	-0.0118889	0.9463	0.954396	FALSE	FALSE	FALSE	j7cONS	57133318	0.850814	0.0632121	TRUE	reported	textfile	0.027	2.19e-08	14295	TRUE	reported	cb090S	textfile	2	1	TRUE	NA	0.00218608	33.4021	31.3142
Fractalkine levels	finn-a-F5_SCHZPHR	rs9981489	T	C	T	C	0.1127	0.0444552	0.0652	0.0844338	FALSE	FALSE	FALSE	j7cONS	24125953	0.344014	0.0469796	TRUE	reported	textfile	0.0254	9.12e-06	14295	TRUE	reported	cb090S	textfile	2	1	TRUE	NA	0.0013753	33.4021	19.6843
C-X-C motif chemokine 1 levels	finn-a-F5_SCHZPHR	rs10508556	T	C	T	C	0.0518	-0.0267059	0.4633	0.436531	FALSE	FALSE	FALSE	4fxtoJ	17996413	0.305733	0.0260745	TRUE	reported	textfile	0.0116	7.99e-06	14735	TRUE	reported	zO5ogG	textfile	2	1	TRUE	NA	0.00135147	42.8621	19.9381
C-X-C motif chemokine 1 levels	finn-a-F5_SCHZPHR	rs10734292	A	G	A	G	0.123	0.048431	0.067	0.048747	FALSE	FALSE	FALSE	4fxtoJ	20464855	0.426634	0.0609221	TRUE	reported	textfile	0.0267	4.09e-06	11776	TRUE	reported	zO5ogG	textfile	2	1	TRUE	NA	0.0017989	42.8621	21.2185
C-X-C motif chemokine 1 levels	finn-a-F5_SCHZPHR	rs118090102	T	G	T	G	-0.2573	0.0626932	0.0166	0.00427029	FALSE	FALSE	FALSE	4fxtoJ	28646462	0.763305	0.208184	TRUE	reported	textfile	0.0582	9.83e-06	12935	TRUE	reported	zO5ogG	textfile	2	1	TRUE	NA	0.00150873	42.8621	19.5419
C-X-C motif chemokine 1 levels	finn-a-F5_SCHZPHR	rs11880837	A	G	A	G	0.0583	-0.000926166	0.3161	0.361855	FALSE	FALSE	FALSE	4fxtoJ	14697641	0.972615	0.0269791	TRUE	reported	textfile	0.0127	4.42e-06	14288	TRUE	reported	zO5ogG	textfile	2	1	TRUE	NA	0.00147271	42.8621	21.0702
C-X-C motif chemokine 1 levels	finn-a-F5_SCHZPHR	rs1366946	T	C	T	C	-0.3134	0.052647	0.7638	0.773207	FALSE	FALSE	FALSE	4fxtoJ	73872752	0.0889529	0.0309515	TRUE	reported	textfile	0.0134	5.65e-121	14730	TRUE	reported	zO5ogG	textfile	2	1	TRUE	NA	0.0358055	42.8621	546.927
C-X-C motif chemokine 1 levels	finn-a-F5_SCHZPHR	rs141276323	C	G	C	G	0.1982	-0.133176	0.0196	0.00528118	FALSE	TRUE	FALSE	4fxtoJ	89786431	0.484519	0.190509	TRUE	reported	textfile	0.0444	8.05e-06	14728	TRUE	reported	zO5ogG	textfile	2	1	TRUE	NA	0.00135117	42.8621	19.9243
C-X-C motif chemokine 1 levels	finn-a-F5_SCHZPHR	rs144620567	T	C	T	C	0.1891	0.0765157	0.9761	0.982696	FALSE	FALSE	FALSE	4fxtoJ	115843390	0.439438	0.0989672	TRUE	reported	textfile	0.0426	9.04e-06	14730	TRUE	reported	zO5ogG	textfile	2	1	TRUE	NA	0.00133592	42.8621	19.7018
C-X-C motif chemokine 1 levels	finn-a-F5_SCHZPHR	rs144747179	T	C	T	C	0.2626	0.527804	0.0157	0.0016585	FALSE	FALSE	FALSE	4fxtoJ	159967716	0.110217	0.330452	TRUE	reported	textfile	0.0582	6.42e-06	12591	TRUE	reported	zO5ogG	textfile	2	1	TRUE	NA	0.00161429	42.8621	20.3552
C-X-C motif chemokine 1 levels	finn-a-F5_SCHZPHR	rs146204850	T	C	T	C	0.2706	-0.0214324	0.0138	0.0202778	FALSE	FALSE	FALSE	4fxtoJ	13854867	0.815563	0.0918842	TRUE	reported	textfile	0.0601	6.72e-06	13801	TRUE	reported	zO5ogG	textfile	2	1	TRUE	NA	0.00146676	42.8621	20.2695
C-X-C motif chemokine 1 levels	finn-a-F5_SCHZPHR	rs147772671	T	TA	T	TA	0.195	-0.146184	0.9688	0.983577	FALSE	FALSE	FALSE	4fxtoJ	13513261	0.156354	0.103132	TRUE	reported	textfile	0.0437	8.11e-06	11328	TRUE	reported	zO5ogG	textfile	2	1	TRUE	NA	0.00175465	42.8621	19.9081
C-X-C motif chemokine 1 levels	finn-a-F5_SCHZPHR	rs150441545	A	C	A	C	-0.0719	0.0515791	0.8268	0.808099	FALSE	FALSE	FALSE	4fxtoJ	34622321	0.115995	0.0328152	TRUE	reported	textfile	0.0158	5.35e-06	14288	TRUE	reported	zO5ogG	textfile	2	1	TRUE	NA	0.00144725	42.8621	20.7054
C-X-C motif chemokine 1 levels	finn-a-F5_SCHZPHR	rs2122155	A	G	A	G	-0.0538	0.00877542	0.5637	0.538906	FALSE	FALSE	FALSE	4fxtoJ	58823796	0.736582	0.0260875	TRUE	reported	textfile	0.0117	4.26e-06	14717	TRUE	reported	zO5ogG	textfile	2	1	TRUE	NA	0.00143466	42.8621	21.1414
C-X-C motif chemokine 1 levels	finn-a-F5_SCHZPHR	rs2280441	A	G	A	G	-0.1443	-0.0234309	0.0405	0.02326	FALSE	FALSE	FALSE	4fxtoJ	80948328	0.78317	0.085144	TRUE	reported	textfile	0.0312	3.75e-06	14735	TRUE	reported	zO5ogG	textfile	2	1	TRUE	NA	0.00144958	42.8621	21.3877
C-X-C motif chemokine 1 levels	finn-a-F5_SCHZPHR	rs2835916	C	G	C	G	-0.0564	0.0642725	0.3876	0.394319	FALSE	TRUE	FALSE	4fxtoJ	37730118	0.0154032	0.0265286	TRUE	reported	textfile	0.012	2.6e-06	14735	TRUE	reported	zO5ogG	textfile	2	1	TRUE	NA	0.00149691	42.8621	22.087
C-X-C motif chemokine 1 levels	finn-a-F5_SCHZPHR	rs374636704	T	G	T	G	0.3935	0.656784	0.009	0.00068233	FALSE	FALSE	FALSE	4fxtoJ	177945615	0.189588	0.500675	TRUE	reported	textfile	0.0869	5.95e-06	8911	TRUE	reported	zO5ogG	textfile	2	1	TRUE	NA	0.00229575	42.8621	20.4999
C-X-C motif chemokine 1 levels	finn-a-F5_SCHZPHR	rs4474574	T	C	T	C	-0.365	-0.380226	0.0146	0.000487	FALSE	FALSE	FALSE	4fxtoJ	37280116	0.553622	0.641904	TRUE	reported	textfile	0.0779	2.79e-06	9555	TRUE	reported	zO5ogG	textfile	2	1	TRUE	NA	0.00229236	42.8621	21.9493
C-X-C motif chemokine 1 levels	finn-a-F5_SCHZPHR	rs6700633	T	C	T	C	-0.1886	0.164169	0.9791	0.960439	FALSE	FALSE	FALSE	4fxtoJ	211266475	0.0136861	0.0665892	TRUE	reported	textfile	0.042	7.11e-06	14726	TRUE	reported	zO5ogG	textfile	2	1	TRUE	NA	0.00136743	42.8621	20.1616
C-X-C motif chemokine 1 levels	finn-a-F5_SCHZPHR	rs67797811	C	G	C	G	0.0822	0.0599651	0.1691	0.119365	FALSE	TRUE	FALSE	4fxtoJ	4396102	0.146742	0.0413228	TRUE	reported	textfile	0.0179	4.39e-06	14288	TRUE	reported	zO5ogG	textfile	2	1	TRUE	NA	0.00147376	42.8621	21.0852
C-X-C motif chemokine 1 levels	finn-a-F5_SCHZPHR	rs6807587	A	G	A	G	0.0577	-0.0267855	0.2947	0.339313	FALSE	FALSE	FALSE	4fxtoJ	45228537	0.326416	0.0272943	TRUE	reported	textfile	0.0128	6.55e-06	14733	TRUE	reported	zO5ogG	textfile	2	1	TRUE	NA	0.00137734	42.8621	20.3176
C-X-C motif chemokine 1 levels	finn-a-F5_SCHZPHR	rs74377501	G	GATCAGAAA	G	GATCAGAAA	0.1456	-0.0220102	0.9231	0.927002	FALSE	FALSE	FALSE	4fxtoJ	73661658	0.659581	0.0499675	TRUE	reported	textfile	0.0265	3.92e-08	10894	TRUE	reported	zO5ogG	textfile	2	1	TRUE	NA	0.00276339	42.8621	30.1822
C-X-C motif chemokine 1 levels	finn-a-F5_SCHZPHR	rs75883619	T	C	T	C	-0.2241	0.0513795	0.9769	0.970324	FALSE	FALSE	FALSE	4fxtoJ	191743490	0.501413	0.0764273	TRUE	reported	textfile	0.0502	8.04e-06	14736	TRUE	reported	zO5ogG	textfile	2	1	TRUE	NA	0.00135055	42.8621	19.9259
C-X-C motif chemokine 1 levels	finn-a-F5_SCHZPHR	rs7700661	A	G	A	G	0.0556	-0.00196076	0.3196	0.359209	FALSE	FALSE	FALSE	4fxtoJ	123069827	0.941944	0.0269234	TRUE	reported	textfile	0.0124	7.33e-06	14719	TRUE	reported	zO5ogG	textfile	2	1	TRUE	NA	0.00136407	42.8621	20.1024
C-X-C motif chemokine 1 levels	finn-a-F5_SCHZPHR	rs8136931	A	G	A	G	-0.1533	0.00375232	0.0337	0.0203338	FALSE	FALSE	FALSE	4fxtoJ	32635353	0.967674	0.0925897	TRUE	reported	textfile	0.0344	8.33e-06	14736	TRUE	reported	zO5ogG	textfile	2	1	TRUE	NA	0.00134587	42.8621	19.8568
C-X-C motif chemokine 1 levels	finn-a-F5_SCHZPHR	rs937341	T	G	T	G	0.066	0.00907654	0.7719	0.751232	FALSE	FALSE	FALSE	4fxtoJ	124608884	0.764786	0.0303358	TRUE	reported	textfile	0.0146	6.17e-06	14288	TRUE	reported	zO5ogG	textfile	2	1	TRUE	NA	0.0014282	42.8621	20.4325
C-X-C motif chemokine 10 levels	finn-a-F5_SCHZPHR	rs10481754	T	C	T	C	-0.0548	0.0111684	0.4567	0.449515	FALSE	FALSE	FALSE	CymOoJ	81581575	0.669459	0.0261621	TRUE	reported	textfile	0.0119	4.12e-06	14296	TRUE	reported	DOXCXg	textfile	2	1	TRUE	NA	0.00148118	30.6675	21.2034
C-X-C motif chemokine 10 levels	finn-a-F5_SCHZPHR	rs1077965	A	G	A	G	-0.0546	-0.0131087	0.5648	0.558222	FALSE	FALSE	FALSE	CymOoJ	79772995	0.614813	0.0260499	TRUE	reported	textfile	0.0118	3.71e-06	14731	TRUE	reported	DOXCXg	textfile	2	1	TRUE	NA	0.0014513	30.6675	21.4073
C-X-C motif chemokine 10 levels	finn-a-F5_SCHZPHR	rs112202639	A	G	A	G	-0.1609	-0.0351169	0.9671	0.955904	FALSE	FALSE	FALSE	CymOoJ	44100719	0.581583	0.0637247	TRUE	reported	textfile	0.0336	1.68e-06	14744	TRUE	reported	DOXCXg	textfile	2	1	TRUE	NA	0.0015529	30.6675	22.9284
C-X-C motif chemokine 10 levels	finn-a-F5_SCHZPHR	rs115140093	T	C	T	C	-0.5186	0.0826917	0.9732	0.981671	FALSE	FALSE	FALSE	CymOoJ	75989520	0.382419	0.0946728	TRUE	reported	textfile	0.042	5.02e-35	14744	TRUE	reported	DOXCXg	textfile	2	1	TRUE	NA	0.0102349	30.6675	152.443
C-X-C motif chemokine 10 levels	finn-a-F5_SCHZPHR	rs11645285	C	G	C	G	-0.1096	-0.0286086	0.9073	0.937311	FALSE	TRUE	FALSE	CymOoJ	5013232	0.592337	0.0534288	TRUE	reported	textfile	0.0242	5.93e-06	11345	TRUE	reported	DOXCXg	textfile	2	1	TRUE	NA	0.00180468	30.6675	20.5076
C-X-C motif chemokine 10 levels	finn-a-F5_SCHZPHR	rs117298099	A	G	A	G	0.1456	0.118768	0.0363	0.0170623	FALSE	FALSE	FALSE	CymOoJ	152405490	0.242585	0.101637	TRUE	reported	textfile	0.0325	7.46e-06	14725	TRUE	reported	DOXCXg	textfile	2	1	TRUE	NA	0.00136116	30.6675	20.0677
C-X-C motif chemokine 10 levels	finn-a-F5_SCHZPHR	rs11825923	T	C	T	C	0.1921	0.0881024	0.0237	0.0176648	FALSE	FALSE	FALSE	CymOoJ	116135797	0.375942	0.0995059	TRUE	reported	textfile	0.0421	5.04e-06	14247	TRUE	reported	DOXCXg	textfile	2	1	TRUE	NA	0.00145926	30.6675	20.8175
C-X-C motif chemokine 10 levels	finn-a-F5_SCHZPHR	rs12155428	T	C	T	C	-0.1765	0.131933	0.0284	0.00655769	FALSE	FALSE	FALSE	CymOoJ	3385669	0.434505	0.168819	TRUE	reported	textfile	0.0375	2.52e-06	14733	TRUE	reported	DOXCXg	textfile	2	1	TRUE	NA	0.00150135	30.6675	22.1497
C-X-C motif chemokine 10 levels	finn-a-F5_SCHZPHR	rs12174864	A	G	A	G	-0.0582	0.0287508	0.6254	0.59812	FALSE	FALSE	FALSE	CymOoJ	87847689	0.2757	0.0263762	TRUE	reported	textfile	0.0121	1.51e-06	14295	TRUE	reported	DOXCXg	textfile	2	1	TRUE	NA	0.0016158	30.6675	23.1321
C-X-C motif chemokine 10 levels	finn-a-F5_SCHZPHR	rs12476448	T	C	T	C	0.0536	0.0339311	0.4864	0.464585	FALSE	FALSE	FALSE	CymOoJ	14260350	0.190929	0.0259445	TRUE	reported	textfile	0.0115	3.15e-06	14737	TRUE	reported	DOXCXg	textfile	2	1	TRUE	NA	0.00147192	30.6675	21.7208
C-X-C motif chemokine 10 levels	finn-a-F5_SCHZPHR	rs12629593	T	G	T	G	-0.0879	-0.0340434	0.1209	0.0836722	FALSE	FALSE	FALSE	CymOoJ	54070151	0.472263	0.0473614	TRUE	reported	textfile	0.0182	1.37e-06	14744	TRUE	reported	DOXCXg	textfile	2	1	TRUE	NA	0.00157955	30.6675	23.3226
C-X-C motif chemokine 10 levels	finn-a-F5_SCHZPHR	rs12646113	T	C	T	C	0.0977	-0.0270988	0.246	0.250251	FALSE	FALSE	FALSE	CymOoJ	76254092	0.367151	0.0300489	TRUE	reported	textfile	0.0136	6.78e-13	14743	TRUE	reported	DOXCXg	textfile	2	1	TRUE	NA	0.00348825	30.6675	51.6003
C-X-C motif chemokine 10 levels	finn-a-F5_SCHZPHR	rs143796249	C	G	C	G	-0.2858	0.040732	0.012	0.0314283	FALSE	TRUE	FALSE	CymOoJ	4150061	0.584436	0.0744759	TRUE	reported	textfile	0.062	4.03e-06	14296	TRUE	reported	DOXCXg	textfile	2	1	TRUE	NA	0.00148416	30.6675	21.2462
C-X-C motif chemokine 10 levels	finn-a-F5_SCHZPHR	rs144219691	A	AC	A	AC	0.0645	-0.0293281	0.6875	0.74025	FALSE	FALSE	FALSE	CymOoJ	35467685	0.32095	0.0295496	TRUE	reported	textfile	0.0145	8.66e-06	10894	TRUE	reported	DOXCXg	textfile	2	1	TRUE	NA	0.00181304	30.6675	19.7835
C-X-C motif chemokine 10 levels	finn-a-F5_SCHZPHR	rs150519056	T	C	T	C	-0.1841	0.0346616	0.9688	0.966721	FALSE	FALSE	FALSE	CymOoJ	50336392	0.628969	0.0717367	TRUE	reported	textfile	0.0376	9.77e-07	13661	TRUE	reported	DOXCXg	textfile	2	1	TRUE	NA	0.00175181	30.6675	23.97
C-X-C motif chemokine 10 levels	finn-a-F5_SCHZPHR	rs1563171	A	G	A	G	0.0592	-0.0226559	0.7042	0.691861	FALSE	FALSE	FALSE	CymOoJ	3844183	0.417545	0.0279465	TRUE	reported	textfile	0.0127	3.14e-06	14740	TRUE	reported	DOXCXg	textfile	2	1	TRUE	NA	0.00147197	30.6675	21.7259
C-X-C motif chemokine 10 levels	finn-a-F5_SCHZPHR	rs2164693	A	G	A	G	-0.1736	0.0108873	0.9625	0.93149	FALSE	FALSE	FALSE	CymOoJ	139129594	0.83226	0.0514026	TRUE	reported	textfile	0.0393	9.99e-06	14296	TRUE	reported	DOXCXg	textfile	2	1	TRUE	NA	0.00136304	30.6675	19.5098
C-X-C motif chemokine 10 levels	finn-a-F5_SCHZPHR	rs2349689	A	G	A	G	-0.0789	0.0465284	0.2555	0.210028	FALSE	FALSE	FALSE	CymOoJ	61091171	0.15816	0.0329688	TRUE	reported	textfile	0.0164	1.5e-06	14296	TRUE	reported	DOXCXg	textfile	2	1	TRUE	NA	0.0016164	30.6675	23.1422
C-X-C motif chemokine 10 levels	finn-a-F5_SCHZPHR	rs2523495	T	C	T	C	0.1095	-0.10473	0.1048	0.0918072	FALSE	FALSE	FALSE	CymOoJ	31410201	0.0237159	0.0463057	TRUE	reported	textfile	0.0196	2.31e-08	14743	TRUE	reported	DOXCXg	textfile	2	1	TRUE	NA	0.00211257	30.6675	31.2074
C-X-C motif chemokine 10 levels	finn-a-F5_SCHZPHR	rs3184504	T	C	T	C	0.1138	0.0135789	0.4756	0.407734	FALSE	FALSE	FALSE	CymOoJ	111446804	0.606176	0.0263393	TRUE	reported	textfile	0.0131	3.72e-18	11793	TRUE	reported	DOXCXg	textfile	2	1	TRUE	NA	0.00635839	30.6675	75.4516
C-X-C motif chemokine 10 levels	finn-a-F5_SCHZPHR	rs3846056	A	G	A	G	-0.0559	0.0261326	0.3248	0.27665	FALSE	FALSE	FALSE	CymOoJ	134508450	0.368161	0.0290387	TRUE	reported	textfile	0.0124	6.54e-06	14296	TRUE	reported	DOXCXg	textfile	2	1	TRUE	NA	0.00141954	30.6675	20.3198
C-X-C motif chemokine 10 levels	finn-a-F5_SCHZPHR	rs4367871	T	C	T	C	-0.0567	-0.0362591	0.5587	0.545834	FALSE	FALSE	FALSE	CymOoJ	1802865	0.164877	0.0261072	TRUE	reported	textfile	0.0119	1.89e-06	14296	TRUE	reported	DOXCXg	textfile	2	1	TRUE	NA	0.00158551	30.6675	22.6992
C-X-C motif chemokine 10 levels	finn-a-F5_SCHZPHR	rs4804148	T	C	T	C	-0.0629	0.00641167	0.7227	0.698278	FALSE	FALSE	FALSE	CymOoJ	11160191	0.82035	0.0282334	TRUE	reported	textfile	0.013	1.31e-06	14744	TRUE	reported	DOXCXg	textfile	2	1	TRUE	NA	0.0015853	30.6675	23.4075
C-X-C motif chemokine 10 levels	finn-a-F5_SCHZPHR	rs55732300	A	G	A	G	0.1175	0.056944	0.929	0.963991	FALSE	FALSE	FALSE	CymOoJ	74020377	0.424138	0.0712457	TRUE	reported	textfile	0.025	2.6e-06	14730	TRUE	reported	DOXCXg	textfile	2	1	TRUE	NA	0.00149741	30.6675	22.087
C-X-C motif chemokine 10 levels	finn-a-F5_SCHZPHR	rs59465157	A	G	A	G	0.1295	-0.0167596	0.0442	0.0289391	FALSE	FALSE	FALSE	CymOoJ	116405111	0.831769	0.0788936	TRUE	reported	textfile	0.0287	6.42e-06	14744	TRUE	reported	DOXCXg	textfile	2	1	TRUE	NA	0.00137899	30.6675	20.3571
C-X-C motif chemokine 10 levels	finn-a-F5_SCHZPHR	rs61811733	C	G	C	G	-0.1436	-0.107902	0.9616	0.960165	FALSE	TRUE	FALSE	CymOoJ	181174311	0.102094	0.0660038	TRUE	reported	textfile	0.0324	9.33e-06	14738	TRUE	reported	DOXCXg	textfile	2	1	TRUE	NA	0.00133107	30.6675	19.6408
C-X-C motif chemokine 10 levels	finn-a-F5_SCHZPHR	rs62208309	T	C	T	C	-0.1371	0.0656439	0.0542	0.0414696	FALSE	FALSE	FALSE	CymOoJ	53326016	0.324312	0.0666007	TRUE	reported	textfile	0.0309	9.13e-06	14296	TRUE	reported	DOXCXg	textfile	2	1	TRUE	NA	0.00137514	30.6675	19.6833
C-X-C motif chemokine 10 levels	finn-a-F5_SCHZPHR	rs72651343	T	C	T	C	-0.6096	0.107367	0.9892	0.993109	FALSE	FALSE	FALSE	CymOoJ	75887063	0.4974	0.158222	TRUE	reported	textfile	0.0619	6.98e-23	14257	TRUE	reported	DOXCXg	textfile	2	1	TRUE	NA	0.00675672	30.6675	96.9723
C-X-C motif chemokine 10 levels	finn-a-F5_SCHZPHR	rs72682331	A	G	A	G	0.1089	-0.0650039	0.0979	0.0987765	FALSE	FALSE	FALSE	CymOoJ	111983379	0.134862	0.043475	TRUE	reported	textfile	0.0209	1.88e-07	14731	TRUE	reported	DOXCXg	textfile	2	1	TRUE	NA	0.00183963	30.6675	27.1459
C-X-C motif chemokine 10 levels	finn-a-F5_SCHZPHR	rs741344	A	G	A	G	-0.06	-0.00257872	0.7036	0.620231	FALSE	FALSE	FALSE	CymOoJ	68203306	0.923352	0.0268024	TRUE	reported	textfile	0.013	3.92e-06	14296	TRUE	reported	DOXCXg	textfile	2	1	TRUE	NA	0.00148783	30.6675	21.2988
C-X-C motif chemokine 10 levels	finn-a-F5_SCHZPHR	rs74956615	A	T	A	T	-0.1358	0.0823153	0.0495	0.0349244	FALSE	TRUE	FALSE	CymOoJ	10317045	0.251432	0.0717734	TRUE	reported	textfile	0.0294	3.86e-06	13671	TRUE	reported	DOXCXg	textfile	2	1	TRUE	NA	0.00155821	30.6675	21.3325
C-X-C motif chemokine 10 levels	finn-a-F5_SCHZPHR	rs76484468	T	C	T	C	-0.2168	0.0875149	0.9792	0.991543	FALSE	FALSE	FALSE	CymOoJ	226695108	0.557838	0.149328	TRUE	reported	textfile	0.0482	6.86e-06	14744	TRUE	reported	DOXCXg	textfile	2	1	TRUE	NA	0.00137029	30.6675	20.2286
C-X-C motif chemokine 10 levels	finn-a-F5_SCHZPHR	rs820963	C	G	C	G	-0.0539	-0.00213038	0.3617	0.365599	FALSE	TRUE	FALSE	CymOoJ	57517733	0.936712	0.0268299	TRUE	reported	textfile	0.0122	9.96e-06	14732	TRUE	reported	DOXCXg	textfile	2	1	TRUE	NA	0.00132319	30.6675	19.5164
C-X-C motif chemokine 11 levels	finn-a-F5_SCHZPHR	rs10733789	T	C	T	C	-0.0815	-0.00817448	0.6875	0.702224	FALSE	FALSE	FALSE	4E8ZVg	63188924	0.771621	0.0281631	TRUE	reported	textfile	0.0127	1.39e-10	14287	TRUE	reported	6jkVwK	textfile	2	1	TRUE	NA	0.0028742	30.1114	41.1763
C-X-C motif chemokine 11 levels	finn-a-F5_SCHZPHR	rs10876335	C	G	C	G	0.0607	-0.0186651	0.3069	0.295536	FALSE	TRUE	FALSE	4E8ZVg	52756756	0.507666	0.0281748	TRUE	reported	textfile	0.0133	5.02e-06	13240	TRUE	reported	6jkVwK	textfile	2	1	TRUE	NA	0.00157074	30.1114	20.8261
C-X-C motif chemokine 11 levels	finn-a-F5_SCHZPHR	rs10898158	A	G	A	G	0.0609	-0.029005	0.6028	0.711495	FALSE	FALSE	FALSE	4E8ZVg	83843069	0.314313	0.0288259	TRUE	reported	textfile	0.0121	4.83e-07	14288	TRUE	reported	6jkVwK	textfile	2	1	TRUE	NA	0.0017698	30.1114	25.3281
C-X-C motif chemokine 11 levels	finn-a-F5_SCHZPHR	rs111787182	A	C	A	C	-0.1445	-0.0636511	0.951	0.942765	FALSE	FALSE	FALSE	4E8ZVg	158118941	0.260718	0.056594	TRUE	reported	textfile	0.0314	4.19e-06	13224	TRUE	reported	6jkVwK	textfile	2	1	TRUE	NA	0.00159889	30.1114	21.1744
C-X-C motif chemokine 11 levels	finn-a-F5_SCHZPHR	rs112884138	T	C	T	C	-0.0976	-0.0170712	0.0892	0.0467869	FALSE	FALSE	FALSE	4E8ZVg	133441205	0.784068	0.0622989	TRUE	reported	textfile	0.0209	3.01e-06	14728	TRUE	reported	6jkVwK	textfile	2	1	TRUE	NA	0.0014785	30.1114	21.8046
C-X-C motif chemokine 11 levels	finn-a-F5_SCHZPHR	rs114013730	A	G	A	G	0.3893	0.281732	0.9892	0.995454	FALSE	FALSE	FALSE	4E8ZVg	111687045	0.179763	0.210015	TRUE	reported	textfile	0.0853	5.02e-06	11961	TRUE	reported	6jkVwK	textfile	2	1	TRUE	NA	0.00173839	30.1114	20.8256
C-X-C motif chemokine 11 levels	finn-a-F5_SCHZPHR	rs115344667	T	C	T	C	-0.1344	0.0929953	0.9568	0.976192	FALSE	FALSE	FALSE	4E8ZVg	78173187	0.29139	0.0881408	TRUE	reported	textfile	0.0302	8.57e-06	14736	TRUE	reported	6jkVwK	textfile	2	1	TRUE	NA	0.00134221	30.1114	19.8028
C-X-C motif chemokine 11 levels	finn-a-F5_SCHZPHR	rs116470923	T	C	T	C	-0.1975	0.0910328	0.0216	0.00558906	FALSE	FALSE	FALSE	4E8ZVg	76453240	0.612926	0.179942	TRUE	reported	textfile	0.0427	3.74e-06	14736	TRUE	reported	6jkVwK	textfile	2	1	TRUE	NA	0.00144967	30.1114	21.3904
C-X-C motif chemokine 11 levels	finn-a-F5_SCHZPHR	rs12433317	A	G	A	G	0.0571	-0.023147	0.4282	0.428418	FALSE	FALSE	FALSE	4E8ZVg	50308758	0.379029	0.0263128	TRUE	reported	textfile	0.012	1.95e-06	14288	TRUE	reported	6jkVwK	textfile	2	1	TRUE	NA	0.00158216	30.1114	22.6386
C-X-C motif chemokine 11 levels	finn-a-F5_SCHZPHR	rs12998222	T	C	T	C	0.2339	-0.283678	0.9855	0.997842	FALSE	FALSE	FALSE	4E8ZVg	152640679	0.339325	0.296889	TRUE	reported	textfile	0.0528	9.43e-06	13801	TRUE	reported	6jkVwK	textfile	2	1	TRUE	NA	0.00141992	30.1114	19.6214
C-X-C motif chemokine 11 levels	finn-a-F5_SCHZPHR	rs144908342	A	G	A	G	-0.1763	-0.172411	0.0292	0.0140106	FALSE	FALSE	FALSE	4E8ZVg	73109368	0.121683	0.111395	TRUE	reported	textfile	0.0394	7.65e-06	14727	TRUE	reported	6jkVwK	textfile	2	1	TRUE	NA	0.00135771	30.1114	20.0195
C-X-C motif chemokine 11 levels	finn-a-F5_SCHZPHR	rs146418170	G	GTGCT	G	GTGCT	0.1109	0.0809795	0.9117	0.96827	FALSE	FALSE	FALSE	4E8ZVg	45882362	0.280308	0.0750069	TRUE	reported	textfile	0.0245	6e-06	10894	TRUE	reported	6jkVwK	textfile	2	1	TRUE	NA	0.00187727	30.1114	20.4857
C-X-C motif chemokine 11 levels	finn-a-F5_SCHZPHR	rs147096628	A	C	A	C	-0.239	-0.0112674	0.0224	0.0111906	FALSE	FALSE	FALSE	4E8ZVg	55332156	0.928175	0.124999	TRUE	reported	textfile	0.0529	6.24e-06	12935	TRUE	reported	6jkVwK	textfile	2	1	TRUE	NA	0.00157555	30.1114	20.4088
C-X-C motif chemokine 11 levels	finn-a-F5_SCHZPHR	rs148828177	T	C	T	C	-0.1509	0.101149	0.0385	0.0199121	FALSE	FALSE	FALSE	4E8ZVg	239323117	0.286754	0.0949519	TRUE	reported	textfile	0.034	9.07e-06	14732	TRUE	reported	6jkVwK	textfile	2	1	TRUE	NA	0.0013353	30.1114	19.6953
C-X-C motif chemokine 11 levels	finn-a-F5_SCHZPHR	rs17466177	T	C	T	C	-0.1822	-0.130734	0.9741	0.989762	FALSE	FALSE	FALSE	4E8ZVg	222679130	0.335838	0.135839	TRUE	reported	textfile	0.0409	8.4e-06	14723	TRUE	reported	6jkVwK	textfile	2	1	TRUE	NA	0.00134607	30.1114	19.8423
C-X-C motif chemokine 11 levels	finn-a-F5_SCHZPHR	rs17824652	T	C	T	C	0.1168	-0.0786835	0.9406	0.945041	FALSE	FALSE	FALSE	4E8ZVg	43359273	0.166473	0.0568677	TRUE	reported	textfile	0.0258	5.98e-06	14288	TRUE	reported	6jkVwK	textfile	2	1	TRUE	NA	0.00143236	30.1114	20.4921
C-X-C motif chemokine 11 levels	finn-a-F5_SCHZPHR	rs185516256	T	C	T	C	0.1566	-0.097193	0.9575	0.975606	FALSE	FALSE	FALSE	4E8ZVg	51076003	0.250313	0.0845458	TRUE	reported	textfile	0.0349	7.22e-06	14288	TRUE	reported	6jkVwK	textfile	2	1	TRUE	NA	0.00140718	30.1114	20.1313
C-X-C motif chemokine 11 levels	finn-a-F5_SCHZPHR	rs2013836	A	C	A	C	0.1383	0.104859	0.0402	0.0398317	FALSE	FALSE	FALSE	4E8ZVg	181173660	0.109267	0.0654758	TRUE	reported	textfile	0.0309	7.62e-06	14732	TRUE	reported	6jkVwK	textfile	2	1	TRUE	NA	0.00135792	30.1114	20.0294
C-X-C motif chemokine 11 levels	finn-a-F5_SCHZPHR	rs2245786	A	G	A	G	-0.0599	-0.014775	0.6525	0.660518	FALSE	FALSE	FALSE	4E8ZVg	4814736	0.590429	0.027452	TRUE	reported	textfile	0.0131	4.82e-06	14721	TRUE	reported	6jkVwK	textfile	2	1	TRUE	NA	0.00141826	30.1114	20.9051
C-X-C motif chemokine 11 levels	finn-a-F5_SCHZPHR	rs2678131	T	C	T	C	-0.1497	0.00529044	0.0348	0.0396805	FALSE	FALSE	FALSE	4E8ZVg	42697847	0.937533	0.0675052	TRUE	reported	textfile	0.033	5.72e-06	14720	TRUE	reported	6jkVwK	textfile	2	1	TRUE	NA	0.00139605	30.1114	20.5758
C-X-C motif chemokine 11 levels	finn-a-F5_SCHZPHR	rs2894233	A	G	A	G	-0.2236	0.116143	0.9724	0.981371	FALSE	FALSE	FALSE	4E8ZVg	32043901	0.256487	0.102353	TRUE	reported	textfile	0.047	1.96e-06	11917	TRUE	reported	6jkVwK	textfile	2	1	TRUE	NA	0.00189564	30.1114	22.6295
C-X-C motif chemokine 11 levels	finn-a-F5_SCHZPHR	rs3184504	T	C	T	C	0.1236	0.0135789	0.4764	0.407734	FALSE	FALSE	FALSE	4E8ZVg	111446804	0.606176	0.0263393	TRUE	reported	textfile	0.0132	7.7e-21	11785	TRUE	reported	6jkVwK	textfile	2	1	TRUE	NA	0.00738483	30.1114	87.6628
C-X-C motif chemokine 11 levels	finn-a-F5_SCHZPHR	rs374784992	A	G	A	G	0.1349	-0.0638592	0.9402	0.924134	FALSE	FALSE	FALSE	4E8ZVg	118663884	0.191756	0.0489191	TRUE	reported	textfile	0.0297	5.57e-06	11760	TRUE	reported	6jkVwK	textfile	2	1	TRUE	NA	0.00175123	30.1114	20.6271
C-X-C motif chemokine 11 levels	finn-a-F5_SCHZPHR	rs4748380	T	C	T	C	0.0901	-0.0452044	0.1188	0.094773	FALSE	FALSE	FALSE	4E8ZVg	17548682	0.309276	0.04446	TRUE	reported	textfile	0.019	2.12e-06	14732	TRUE	reported	6jkVwK	textfile	2	1	TRUE	NA	0.00152412	30.1114	22.4845
C-X-C motif chemokine 11 levels	finn-a-F5_SCHZPHR	rs59148364	A	G	A	G	0.1821	-0.0356612	0.0278	0.0365172	FALSE	FALSE	FALSE	4E8ZVg	76209649	0.6106	0.0700316	TRUE	reported	textfile	0.0378	1.45e-06	14721	TRUE	reported	6jkVwK	textfile	2	1	TRUE	NA	0.00157404	30.1114	23.2048
C-X-C motif chemokine 11 levels	finn-a-F5_SCHZPHR	rs60141220	A	G	A	G	-0.0777	0.00213796	0.1703	0.155951	FALSE	FALSE	FALSE	4E8ZVg	26069250	0.952547	0.0359273	TRUE	reported	textfile	0.0165	2.49e-06	13221	TRUE	reported	6jkVwK	textfile	2	1	TRUE	NA	0.00167449	30.1114	22.1722
C-X-C motif chemokine 11 levels	finn-a-F5_SCHZPHR	rs62291421	C	G	C	G	0.2674	0.00972386	0.9763	0.994077	FALSE	TRUE	FALSE	4E8ZVg	188297544	0.954442	0.170206	TRUE	reported	textfile	0.0518	2.44e-07	12305	TRUE	reported	6jkVwK	textfile	2	1	TRUE	NA	0.00216094	30.1114	26.6436
C-X-C motif chemokine 11 levels	finn-a-F5_SCHZPHR	rs6827617	A	G	A	G	-0.1724	0.0120353	0.6041	0.559818	FALSE	FALSE	FALSE	4E8ZVg	75994993	0.645929	0.0261964	TRUE	reported	textfile	0.0118	2.42e-48	14718	TRUE	reported	6jkVwK	textfile	2	1	TRUE	NA	0.0142958	30.1114	213.428
C-X-C motif chemokine 11 levels	finn-a-F5_SCHZPHR	rs7009937	T	C	T	C	0.1175	0.00830084	0.9321	0.947013	FALSE	FALSE	FALSE	4E8ZVg	95164568	0.888728	0.0593282	TRUE	reported	textfile	0.025	2.6e-06	14288	TRUE	reported	6jkVwK	textfile	2	1	TRUE	NA	0.00154367	30.1114	22.0869
C-X-C motif chemokine 11 levels	finn-a-F5_SCHZPHR	rs7222922	T	C	T	C	-0.0882	0.0540004	0.1205	0.0948562	FALSE	FALSE	FALSE	4E8ZVg	36008654	0.225915	0.0445935	TRUE	reported	textfile	0.0182	1.26e-06	14726	TRUE	reported	6jkVwK	textfile	2	1	TRUE	NA	0.00159227	30.1114	23.482
C-X-C motif chemokine 11 levels	finn-a-F5_SCHZPHR	rs72747175	A	G	A	G	0.1535	-0.0526745	0.9608	0.964395	FALSE	FALSE	FALSE	4E8ZVg	18009747	0.446928	0.0692588	TRUE	reported	textfile	0.0326	2.49e-06	14730	TRUE	reported	6jkVwK	textfile	2	1	TRUE	NA	0.00150288	30.1114	22.1678
C-X-C motif chemokine 11 levels	finn-a-F5_SCHZPHR	rs72925566	A	G	A	G	-0.0973	0.0123453	0.1651	0.174027	FALSE	FALSE	FALSE	4E8ZVg	88789252	0.717167	0.0340796	TRUE	reported	textfile	0.0185	1.44e-07	11337	TRUE	reported	6jkVwK	textfile	2	1	TRUE	NA	0.00243403	30.1114	27.657
C-X-C motif chemokine 11 levels	finn-a-F5_SCHZPHR	rs7475335	A	C	A	C	-0.0646	0.00391999	0.3172	0.300287	FALSE	FALSE	FALSE	4E8ZVg	102583671	0.889153	0.0281254	TRUE	reported	textfile	0.0124	1.89e-07	14735	TRUE	reported	6jkVwK	textfile	2	1	TRUE	NA	0.00183854	30.1114	27.1371
C-X-C motif chemokine 11 levels	finn-a-F5_SCHZPHR	rs75612655	T	C	T	C	0.5352	1.59161	0.0084	0.000426016	FALSE	FALSE	FALSE	4E8ZVg	101950967	0.0189369	0.678212	TRUE	reported	textfile	0.0705	3.16e-14	12935	TRUE	reported	6jkVwK	textfile	2	1	TRUE	NA	0.00443565	30.1114	57.6218
C-X-C motif chemokine 11 levels	finn-a-F5_SCHZPHR	rs7750544	T	C	T	C	-0.0773	-0.00247362	0.165	0.124945	FALSE	FALSE	FALSE	4E8ZVg	153856349	0.949771	0.0392677	TRUE	reported	textfile	0.0164	2.44e-06	13644	TRUE	reported	6jkVwK	textfile	2	1	TRUE	NA	0.00162563	30.1114	22.213
C-X-C motif chemokine 11 levels	finn-a-F5_SCHZPHR	rs77516076	C	G	C	G	0.1915	0.0333053	0.0233	0.0142756	FALSE	TRUE	FALSE	4E8ZVg	49687085	0.757623	0.107922	TRUE	reported	textfile	0.0432	9.3e-06	14730	TRUE	reported	6jkVwK	textfile	2	1	TRUE	NA	0.00133226	30.1114	19.6477
C-X-C motif chemokine 11 levels	finn-a-F5_SCHZPHR	rs78632565	T	C	T	C	0.1082	0.0317686	0.9152	0.901721	FALSE	FALSE	FALSE	4E8ZVg	70070670	0.465182	0.0434983	TRUE	reported	textfile	0.0214	4.28e-07	14722	TRUE	reported	6jkVwK	textfile	2	1	TRUE	NA	0.00173343	30.1114	25.5604
C-X-C motif chemokine 11 levels	finn-a-F5_SCHZPHR	rs79378014	A	T	A	T	-0.1549	-0.0990767	0.0325	0.0139853	FALSE	TRUE	FALSE	4E8ZVg	114661915	0.37627	0.111978	TRUE	reported	textfile	0.0341	5.56e-06	14734	TRUE	reported	6jkVwK	textfile	2	1	TRUE	NA	0.00139851	30.1114	20.6317
C-X-C motif chemokine 5 levels	finn-a-F5_SCHZPHR	rs10403201	A	G	A	G	-0.0601	0.0135878	0.2925	0.246203	FALSE	FALSE	FALSE	Q56SHA	14653998	0.650058	0.02995	TRUE	reported	textfile	0.0127	2.22e-06	14730	TRUE	reported	LPxiUu	textfile	2	1	TRUE	NA	0.00151803	72.3737	22.3915
C-X-C motif chemokine 5 levels	finn-a-F5_SCHZPHR	rs10821552	A	C	A	C	-0.1132	0.0152693	0.3353	0.387846	FALSE	FALSE	FALSE	Q56SHA	134074870	0.56376	0.026451	TRUE	reported	textfile	0.0156	3.97e-13	9841	TRUE	reported	LPxiUu	textfile	2	1	TRUE	NA	0.00532215	72.3737	52.6448
C-X-C motif chemokine 5 levels	finn-a-F5_SCHZPHR	rs11734099	A	G	A	G	0.0769	-0.0592093	0.1845	0.185325	FALSE	FALSE	FALSE	Q56SHA	6889708	0.0738227	0.0331201	TRUE	reported	textfile	0.0153	5e-07	14731	TRUE	reported	LPxiUu	textfile	2	1	TRUE	NA	0.00171196	72.3737	25.2587
C-X-C motif chemokine 5 levels	finn-a-F5_SCHZPHR	rs11779495	A	G	A	G	0.1153	-0.00396103	0.0709	0.0469096	FALSE	FALSE	FALSE	Q56SHA	80945789	0.948689	0.0615518	TRUE	reported	textfile	0.0253	5.18e-06	14288	TRUE	reported	LPxiUu	textfile	2	1	TRUE	NA	0.00145149	72.3737	20.7662
C-X-C motif chemokine 5 levels	finn-a-F5_SCHZPHR	rs141437550	T	TA	T	TA	-0.107	0.038249	0.9061	0.902773	FALSE	FALSE	FALSE	Q56SHA	124591682	0.380005	0.0435693	TRUE	reported	textfile	0.0229	2.98e-06	11330	TRUE	reported	LPxiUu	textfile	2	1	TRUE	NA	0.00192323	72.3737	21.8283
C-X-C motif chemokine 5 levels	finn-a-F5_SCHZPHR	rs146553494	A	G	A	G	0.1844	-0.103211	0.0265	0.0131149	FALSE	FALSE	FALSE	Q56SHA	184132422	0.381631	0.11797	TRUE	reported	textfile	0.0377	1e-06	14733	TRUE	reported	LPxiUu	textfile	2	1	TRUE	NA	0.00162122	72.3737	23.921
C-X-C motif chemokine 5 levels	finn-a-F5_SCHZPHR	rs2004100	T	C	T	C	0.0675	-0.0229233	0.2492	0.2248	FALSE	FALSE	FALSE	Q56SHA	143472561	0.466083	0.0314507	TRUE	reported	textfile	0.0147	4.39e-06	13224	TRUE	reported	LPxiUu	textfile	2	1	TRUE	NA	0.00159191	72.3737	21.0818
C-X-C motif chemokine 5 levels	finn-a-F5_SCHZPHR	rs2647400	C	G	C	G	0.0631	-0.0338162	0.2784	0.352988	FALSE	TRUE	FALSE	Q56SHA	75642283	0.213208	0.0271661	TRUE	reported	textfile	0.013	1.21e-06	14734	TRUE	reported	LPxiUu	textfile	2	1	TRUE	NA	0.00159646	72.3737	23.5566
C-X-C motif chemokine 5 levels	finn-a-F5_SCHZPHR	rs28750249	T	G	T	G	-0.118	0.00717048	0.945	0.951209	FALSE	FALSE	FALSE	Q56SHA	23805438	0.905746	0.0605587	TRUE	reported	textfile	0.0266	9.16e-06	14735	TRUE	reported	LPxiUu	textfile	2	1	TRUE	NA	0.00133374	72.3737	19.6762
C-X-C motif chemokine 5 levels	finn-a-F5_SCHZPHR	rs3183927	A	G	A	G	-0.0619	0.0429452	0.6436	0.591255	FALSE	FALSE	FALSE	Q56SHA	97922475	0.102961	0.026336	TRUE	reported	textfile	0.0121	3.13e-07	14725	TRUE	reported	LPxiUu	textfile	2	1	TRUE	NA	0.00177412	72.3737	26.1669
C-X-C motif chemokine 5 levels	finn-a-F5_SCHZPHR	rs425535	T	C	T	C	0.5063	-0.00249495	0.1127	0.110872	FALSE	FALSE	FALSE	Q56SHA	73998280	0.95183	0.0413014	TRUE	reported	textfile	0.0181	3.52e-172	14731	TRUE	reported	LPxiUu	textfile	2	1	TRUE	NA	0.0504371	72.3737	782.348
C-X-C motif chemokine 5 levels	finn-a-F5_SCHZPHR	rs4279906	T	C	T	C	0.2082	-0.1543	0.0209	0.040131	FALSE	FALSE	FALSE	Q56SHA	211303721	0.0195677	0.0660945	TRUE	reported	textfile	0.042	7.15e-07	14717	TRUE	reported	LPxiUu	textfile	2	1	TRUE	NA	0.00166694	72.3737	24.5699
C-X-C motif chemokine 5 levels	finn-a-F5_SCHZPHR	rs59312158	A	G	A	G	-0.19	0.121139	0.0309	0.0174057	FALSE	FALSE	FALSE	Q56SHA	88515937	0.226487	0.10016	TRUE	reported	textfile	0.0385	8.01e-07	13672	TRUE	reported	LPxiUu	textfile	2	1	TRUE	NA	0.0017782	72.3737	24.3513
C-X-C motif chemokine 5 levels	finn-a-F5_SCHZPHR	rs6993770	A	T	A	T	-0.1058	0.0529854	0.7312	0.776899	FALSE	TRUE	FALSE	Q56SHA	105569300	0.0911801	0.031367	TRUE	reported	textfile	0.0135	4.61e-15	14288	TRUE	reported	LPxiUu	textfile	2	1	TRUE	NA	0.00428025	72.3737	61.4106
C-X-C motif chemokine 5 levels	finn-a-F5_SCHZPHR	rs7090111	C	G	C	G	-0.1734	0.00677355	0.5834	0.614878	FALSE	TRUE	FALSE	Q56SHA	63318234	0.799391	0.0266533	TRUE	reported	textfile	0.0117	1.08e-49	14735	TRUE	reported	LPxiUu	textfile	2	1	TRUE	NA	0.0146876	72.3737	219.618
C-X-C motif chemokine 5 levels	finn-a-F5_SCHZPHR	rs7197943	A	C	A	C	0.0552	-0.0577784	0.6522	0.675595	FALSE	FALSE	FALSE	Q56SHA	64192298	0.0364552	0.0276211	TRUE	reported	textfile	0.0123	7.2e-06	14719	TRUE	reported	LPxiUu	textfile	2	1	TRUE	NA	0.00136646	72.3737	20.1377
C-X-C motif chemokine 5 levels	finn-a-F5_SCHZPHR	rs7636889	A	G	A	G	-0.0768	0.0227787	0.7593	0.799043	FALSE	FALSE	FALSE	Q56SHA	56840005	0.481584	0.0323672	TRUE	reported	textfile	0.0137	2.07e-08	14733	TRUE	reported	LPxiUu	textfile	2	1	TRUE	NA	0.00212846	72.3737	31.4212
C-X-C motif chemokine 5 levels	finn-a-F5_SCHZPHR	rs7781261	A	G	A	G	-0.0675	-0.0356275	0.8155	0.841138	FALSE	FALSE	FALSE	Q56SHA	112352629	0.313775	0.0353682	TRUE	reported	textfile	0.0151	7.81e-06	14728	TRUE	reported	LPxiUu	textfile	2	1	TRUE	NA	0.00135494	72.3737	19.98
C-X-C motif chemokine 5 levels	finn-a-F5_SCHZPHR	rs79649467	T	G	T	G	-0.1721	0.0388217	0.0605	0.0919568	FALSE	FALSE	FALSE	Q56SHA	74015135	0.389751	0.0451378	TRUE	reported	textfile	0.0276	4.5e-10	14288	TRUE	reported	LPxiUu	textfile	2	1	TRUE	NA	0.00271389	72.3737	38.8761
C-X-C motif chemokine 5 levels	finn-a-F5_SCHZPHR	rs916776	T	G	T	G	0.0546	0.0102612	0.3883	0.439336	FALSE	FALSE	FALSE	Q56SHA	26801195	0.695812	0.0262448	TRUE	reported	textfile	0.0122	7.63e-06	14287	TRUE	reported	LPxiUu	textfile	2	1	TRUE	NA	0.00139996	72.3737	20.0265
C-X-C motif chemokine 5 levels	finn-a-F5_SCHZPHR	rs9429422	T	C	T	C	0.0601	0.0019954	0.2633	0.313256	FALSE	FALSE	FALSE	Q56SHA	111924504	0.942716	0.0277691	TRUE	reported	textfile	0.0135	8.51e-06	14288	TRUE	reported	LPxiUu	textfile	2	1	TRUE	NA	0.00138519	72.3737	19.8162
Interleukin-20 receptor subunit alpha levels	finn-a-F5_SCHZPHR	rs113105910	A	G	A	G	-0.2425	0.00188024	0.0165	0.0296287	FALSE	FALSE	FALSE	X6I6vG	5294743	0.980557	0.0771512	TRUE	reported	textfile	0.0538	6.56e-06	11786	TRUE	reported	ELUNPb	textfile	2	1	TRUE	NA	0.00172086	21.5461	20.3135
Interleukin-20 receptor subunit alpha levels	finn-a-F5_SCHZPHR	rs113153423	A	G	A	G	0.1913	-0.0812134	0.972	0.980822	FALSE	FALSE	FALSE	X6I6vG	138975057	0.404198	0.097361	TRUE	reported	textfile	0.0407	2.6e-06	11792	TRUE	reported	ELUNPb	textfile	2	1	TRUE	NA	0.00187	21.5461	22.0886
Interleukin-20 receptor subunit alpha levels	finn-a-F5_SCHZPHR	rs113563938	A	T	A	T	0.3176	-0.0241144	0.9871	0.995309	FALSE	TRUE	FALSE	X6I6vG	12520928	0.905053	0.202166	TRUE	reported	textfile	0.0676	2.62e-06	11344	TRUE	reported	ELUNPb	textfile	2	1	TRUE	NA	0.00194204	21.5461	22.0694
Interleukin-20 receptor subunit alpha levels	finn-a-F5_SCHZPHR	rs115680168	T	C	T	C	-0.3364	-0.33133	0.0177	0.00115719	FALSE	FALSE	FALSE	X6I6vG	163814054	0.399388	0.39317	TRUE	reported	textfile	0.0757	8.84e-06	7586	TRUE	reported	ELUNPb	textfile	2	1	TRUE	NA	0.00259644	21.5461	19.7427
Interleukin-20 receptor subunit alpha levels	finn-a-F5_SCHZPHR	rs11987533	A	G	A	G	0.1171	-0.0120633	0.1374	0.151127	FALSE	FALSE	FALSE	X6I6vG	35296721	0.73713	0.0359395	TRUE	reported	textfile	0.0198	3.34e-09	11344	TRUE	reported	ELUNPb	textfile	2	1	TRUE	NA	0.00307383	21.5461	34.9709
Interleukin-20 receptor subunit alpha levels	finn-a-F5_SCHZPHR	rs12056343	T	G	T	G	-0.0761	-0.00452492	0.7494	0.720548	FALSE	FALSE	FALSE	X6I6vG	78928499	0.87559	0.0289016	TRUE	reported	textfile	0.0166	4.55e-06	9894	TRUE	reported	ELUNPb	textfile	2	1	TRUE	NA	0.00211963	21.5461	21.0119
Interleukin-20 receptor subunit alpha levels	finn-a-F5_SCHZPHR	rs12138611	C	G	C	G	0.119	0.0282382	0.1039	0.132261	FALSE	TRUE	FALSE	X6I6vG	168211636	0.465875	0.0387245	TRUE	reported	textfile	0.0256	3.34e-06	11344	TRUE	reported	ELUNPb	textfile	2	1	TRUE	NA	0.00190117	21.5461	21.6042
Interleukin-20 receptor subunit alpha levels	finn-a-F5_SCHZPHR	rs143067549	T	C	T	C	-0.4166	-0.113194	0.0114	0.00253508	FALSE	FALSE	FALSE	X6I6vG	46131893	0.697482	0.291195	TRUE	reported	textfile	0.091	4.69e-06	7315	TRUE	reported	ELUNPb	textfile	2	1	TRUE	NA	0.00285693	21.5461	20.9526
Interleukin-20 receptor subunit alpha levels	finn-a-F5_SCHZPHR	rs149111746	A	G	A	G	0.2357	0.0705743	0.0208	0.0212328	FALSE	FALSE	FALSE	X6I6vG	61311661	0.433587	0.0901254	TRUE	reported	textfile	0.0511	3.98e-06	11783	TRUE	reported	ELUNPb	textfile	2	1	TRUE	NA	0.00180235	21.5461	21.2718
Interleukin-20 receptor subunit alpha levels	finn-a-F5_SCHZPHR	rs188200783	T	C	T	C	-0.2004	-0.159725	0.0429	0.0307389	FALSE	FALSE	FALSE	X6I6vG	22203071	0.0361693	0.0762403	TRUE	reported	textfile	0.0449	8.07e-06	8974	TRUE	reported	ELUNPb	textfile	2	1	TRUE	NA	0.0022149	21.5461	19.9162
Interleukin-20 receptor subunit alpha levels	finn-a-F5_SCHZPHR	rs2064077	T	C	T	C	0.1072	-0.0213351	0.083	0.0755003	FALSE	FALSE	FALSE	X6I6vG	171247758	0.666408	0.0494918	TRUE	reported	textfile	0.0241	8.66e-06	11790	TRUE	reported	ELUNPb	textfile	2	1	TRUE	NA	0.00167538	21.5461	19.7825
Interleukin-20 receptor subunit alpha levels	finn-a-F5_SCHZPHR	rs2883991	T	C	T	C	0.08	-0.0713608	0.8477	0.841356	FALSE	FALSE	FALSE	X6I6vG	52811461	0.0430765	0.0352753	TRUE	reported	textfile	0.0181	9.88e-06	11789	TRUE	reported	ELUNPb	textfile	2	1	TRUE	NA	0.00165435	21.5461	19.5321
Interleukin-20 receptor subunit alpha levels	finn-a-F5_SCHZPHR	rs28846828	T	C	T	C	-0.0765	0.0153074	0.4228	0.364717	FALSE	FALSE	FALSE	X6I6vG	153110334	0.571485	0.0270514	TRUE	reported	textfile	0.0154	6.78e-07	8817	TRUE	reported	ELUNPb	textfile	2	1	TRUE	NA	0.00279092	21.5461	24.6708
Interleukin-20 receptor subunit alpha levels	finn-a-F5_SCHZPHR	rs4667792	T	C	T	C	-0.0606	0.00923206	0.5471	0.616595	FALSE	FALSE	FALSE	X6I6vG	165161844	0.730656	0.0268176	TRUE	reported	textfile	0.0135	7.16e-06	11344	TRUE	reported	ELUNPb	textfile	2	1	TRUE	NA	0.00177313	21.5461	20.1466
Interleukin-20 receptor subunit alpha levels	finn-a-F5_SCHZPHR	rs59446445	A	G	A	G	0.1741	0.126086	0.0321	0.0214994	FALSE	FALSE	FALSE	X6I6vG	155197884	0.172876	0.0925045	TRUE	reported	textfile	0.038	4.61e-06	11790	TRUE	reported	ELUNPb	textfile	2	1	TRUE	NA	0.00177723	21.5461	20.9873
Interleukin-20 receptor subunit alpha levels	finn-a-F5_SCHZPHR	rs6842116	C	G	C	G	-0.0925	0.059204	0.8324	0.817849	FALSE	TRUE	FALSE	X6I6vG	6908080	0.0793999	0.0337502	TRUE	reported	textfile	0.0204	5.78e-06	11344	TRUE	reported	ELUNPb	textfile	2	1	TRUE	NA	0.00180913	21.5461	20.5564
Interleukin-20 receptor subunit alpha levels	finn-a-F5_SCHZPHR	rs71476058	A	T	A	T	-0.2711	-0.272491	0.0278	0.0130578	FALSE	TRUE	FALSE	X6I6vG	109515959	0.0226105	0.119516	TRUE	reported	textfile	0.0606	7.69e-06	7943	TRUE	reported	ELUNPb	textfile	2	1	TRUE	NA	0.00251325	21.5461	20.008
Interleukin-20 receptor subunit alpha levels	finn-a-F5_SCHZPHR	rs72785422	T	C	T	C	0.0897	-0.0201757	0.8313	0.860052	FALSE	FALSE	FALSE	X6I6vG	14194707	0.592345	0.0376806	TRUE	reported	textfile	0.0195	4.22e-06	11343	TRUE	reported	ELUNPb	textfile	2	1	TRUE	NA	0.00186199	21.5461	21.1563
Interleukin-20 receptor subunit alpha levels	finn-a-F5_SCHZPHR	rs74032581	A	T	A	T	-0.1343	0.0682004	0.9366	0.93934	FALSE	TRUE	FALSE	X6I6vG	83485736	0.211097	0.0545362	TRUE	reported	textfile	0.0298	6.58e-06	11344	TRUE	reported	ELUNPb	textfile	2	1	TRUE	NA	0.00178721	21.5461	20.3069
Interleukin-20 receptor subunit alpha levels	finn-a-F5_SCHZPHR	rs9817113	T	C	T	C	0.1541	0.0258627	0.0446	0.0205247	FALSE	FALSE	FALSE	X6I6vG	151460605	0.772312	0.0893816	TRUE	reported	textfile	0.0346	8.44e-06	11790	TRUE	reported	ELUNPb	textfile	2	1	TRUE	NA	0.00167961	21.5461	19.8326
Interleukin-22 receptor subunit alpha-1 levels	finn-a-F5_SCHZPHR	rs114416525	A	G	A	G	0.2819	-0.109938	0.0142	0.00736359	FALSE	FALSE	FALSE	A2GWFF	100025807	0.463277	0.14989	TRUE	reported	textfile	0.0619	5.26e-06	11345	TRUE	reported	XpxPKD	textfile	2	1	TRUE	NA	0.00182478	21.2846	20.7363
Interleukin-22 receptor subunit alpha-1 levels	finn-a-F5_SCHZPHR	rs11607326	A	T	A	T	-0.0919	0.0187805	0.1246	0.0985422	FALSE	TRUE	FALSE	A2GWFF	83853392	0.66955	0.0440065	TRUE	reported	textfile	0.0206	8.15e-06	11345	TRUE	reported	XpxPKD	textfile	2	1	TRUE	NA	0.00175118	21.2846	19.8985
Interleukin-22 receptor subunit alpha-1 levels	finn-a-F5_SCHZPHR	rs117263973	A	G	A	G	0.3467	0.335348	0.0109	0.00603037	FALSE	FALSE	FALSE	A2GWFF	40923228	0.0571874	0.176325	TRUE	reported	textfile	0.0752	4.02e-06	10858	TRUE	reported	XpxPKD	textfile	2	1	TRUE	NA	0.00195377	21.2846	21.2516
Interleukin-22 receptor subunit alpha-1 levels	finn-a-F5_SCHZPHR	rs117636462	A	G	A	G	0.3671	0.284751	0.9915	0.996879	FALSE	FALSE	FALSE	A2GWFF	16781178	0.259464	0.252515	TRUE	reported	textfile	0.0828	9.27e-06	10858	TRUE	reported	XpxPKD	textfile	2	1	TRUE	NA	0.00180706	21.2846	19.653
Interleukin-22 receptor subunit alpha-1 levels	finn-a-F5_SCHZPHR	rs11777386	A	G	A	G	-0.1003	0.00134997	0.0953	0.113393	FALSE	FALSE	FALSE	A2GWFF	51855115	0.973541	0.0407017	TRUE	reported	textfile	0.0224	7.55e-06	11779	TRUE	reported	XpxPKD	textfile	2	1	TRUE	NA	0.00169926	21.2846	20.0462
Interleukin-22 receptor subunit alpha-1 levels	finn-a-F5_SCHZPHR	rs12240324	A	G	A	G	0.2203	0.0668265	0.9713	0.95729	FALSE	FALSE	FALSE	A2GWFF	44173889	0.286682	0.0627227	TRUE	reported	textfile	0.047	2.77e-06	11793	TRUE	reported	XpxPKD	textfile	2	1	TRUE	NA	0.00185952	21.2846	21.9664
Interleukin-22 receptor subunit alpha-1 levels	finn-a-F5_SCHZPHR	rs13169282	A	G	A	G	-0.0709	0.00878373	0.2216	0.185248	FALSE	FALSE	FALSE	A2GWFF	144877155	0.792715	0.0334253	TRUE	reported	textfile	0.0158	7.21e-06	11783	TRUE	reported	XpxPKD	textfile	2	1	TRUE	NA	0.00170601	21.2846	20.1328
Interleukin-22 receptor subunit alpha-1 levels	finn-a-F5_SCHZPHR	rs13257574	T	C	T	C	0.2714	0.109858	0.0167	0.00958783	FALSE	FALSE	FALSE	A2GWFF	86473536	0.408449	0.132899	TRUE	reported	textfile	0.0584	3.36e-06	11306	TRUE	reported	XpxPKD	textfile	2	1	TRUE	NA	0.00190659	21.2846	21.5932
Interleukin-22 receptor subunit alpha-1 levels	finn-a-F5_SCHZPHR	rs143949731	T	C	T	C	0.1655	0.0934747	0.0384	0.0178698	FALSE	FALSE	FALSE	A2GWFF	24753748	0.333339	0.0966236	TRUE	reported	textfile	0.0366	6.13e-06	11782	TRUE	reported	XpxPKD	textfile	2	1	TRUE	NA	0.00173245	21.2846	20.4437
Interleukin-22 receptor subunit alpha-1 levels	finn-a-F5_SCHZPHR	rs146501549	CCCA	C	CCCA	C	0.0731	0.000898371	0.4392	0.491093	FALSE	FALSE	FALSE	A2GWFF	164478218	0.972394	0.0259597	TRUE	reported	textfile	0.0163	7.3e-06	7943	TRUE	reported	XpxPKD	textfile	2	1	TRUE	NA	0.00252567	21.2846	20.1071
Interleukin-22 receptor subunit alpha-1 levels	finn-a-F5_SCHZPHR	rs1473089	A	C	A	C	0.2679	0.014842	0.0253	0.00260884	FALSE	FALSE	FALSE	A2GWFF	26141460	0.956231	0.270429	TRUE	reported	textfile	0.0561	1.79e-06	10916	TRUE	reported	XpxPKD	textfile	2	1	TRUE	NA	0.00208473	21.2846	22.8003
Interleukin-22 receptor subunit alpha-1 levels	finn-a-F5_SCHZPHR	rs17256492	T	C	T	C	-0.0751	0.0208252	0.7694	0.840104	FALSE	FALSE	FALSE	A2GWFF	61928189	0.561824	0.0358972	TRUE	reported	textfile	0.0162	3.56e-06	11345	TRUE	reported	XpxPKD	textfile	2	1	TRUE	NA	0.0018907	21.2846	21.4869
Interleukin-22 receptor subunit alpha-1 levels	finn-a-F5_SCHZPHR	rs187050106	T	C	T	C	0.4278	-0.262676	0.0081	0.00347829	FALSE	FALSE	FALSE	A2GWFF	55632681	0.231999	0.219771	TRUE	reported	textfile	0.0964	9.09e-06	8488	TRUE	reported	XpxPKD	textfile	2	1	TRUE	NA	0.00231481	21.2846	19.6891
Interleukin-22 receptor subunit alpha-1 levels	finn-a-F5_SCHZPHR	rs187651556	T	C	T	C	-0.3827	-0.517468	0.9838	0.999374	FALSE	FALSE	FALSE	A2GWFF	29158275	0.451538	0.687343	TRUE	reported	textfile	0.0859	8.38e-06	6752	TRUE	reported	XpxPKD	textfile	2	1	TRUE	NA	0.00293105	21.2846	19.8428
Interleukin-22 receptor subunit alpha-1 levels	finn-a-F5_SCHZPHR	rs3181361	T	C	T	C	0.27	-0.00633156	0.0163	0.0102952	FALSE	FALSE	FALSE	A2GWFF	114905169	0.961632	0.131616	TRUE	reported	textfile	0.0582	3.5e-06	11345	TRUE	reported	XpxPKD	textfile	2	1	TRUE	NA	0.00189345	21.2846	21.5182
Interleukin-22 receptor subunit alpha-1 levels	finn-a-F5_SCHZPHR	rs4466	A	G	A	G	0.0906	0.0495561	0.1324	0.199817	FALSE	FALSE	FALSE	A2GWFF	35327838	0.123391	0.0321648	TRUE	reported	textfile	0.0203	8.08e-06	11792	TRUE	reported	XpxPKD	textfile	2	1	TRUE	NA	0.00168634	21.2846	19.9155
Interleukin-22 receptor subunit alpha-1 levels	finn-a-F5_SCHZPHR	rs4811167	T	C	T	C	0.0632	-0.0241809	0.5504	0.574256	FALSE	FALSE	FALSE	A2GWFF	51385215	0.356701	0.026236	TRUE	reported	textfile	0.0134	2.4e-06	11793	TRUE	reported	XpxPKD	textfile	2	1	TRUE	NA	0.0018827	21.2846	22.2408
Interleukin-22 receptor subunit alpha-1 levels	finn-a-F5_SCHZPHR	rs56282088	A	G	A	G	0.2815	-0.289467	0.0165	0.00265442	FALSE	FALSE	FALSE	A2GWFF	80590101	0.265768	0.260111	TRUE	reported	textfile	0.0571	8.23e-07	10919	TRUE	reported	XpxPKD	textfile	2	1	TRUE	NA	0.00222094	21.2846	24.2999
Interleukin-22 receptor subunit alpha-1 levels	finn-a-F5_SCHZPHR	rs75590335	A	G	A	G	0.1722	-0.0733073	0.0376	0.0456119	FALSE	FALSE	FALSE	A2GWFF	156110593	0.246538	0.0632614	TRUE	reported	textfile	0.037	3.25e-06	11345	TRUE	reported	XpxPKD	textfile	2	1	TRUE	NA	0.00190559	21.2846	21.6564
Interleukin-22 receptor subunit alpha-1 levels	finn-a-F5_SCHZPHR	rs78594373	T	C	T	C	-0.1271	0.0521257	0.0671	0.0455845	FALSE	FALSE	FALSE	A2GWFF	85092921	0.399423	0.0618591	TRUE	reported	textfile	0.0273	3.23e-06	11767	TRUE	reported	XpxPKD	textfile	2	1	TRUE	NA	0.00183866	21.2846	21.6717
Interleukin-22 receptor subunit alpha-1 levels	finn-a-F5_SCHZPHR	rs79229049	A	T	A	T	-0.2102	0.0809399	0.9695	0.982707	FALSE	TRUE	FALSE	A2GWFF	81525425	0.419081	0.100171	TRUE	reported	textfile	0.0412	3.36e-07	11781	TRUE	reported	XpxPKD	textfile	2	1	TRUE	NA	0.0022046	21.2846	26.0254
Interleukin-24 levels	finn-a-F5_SCHZPHR	rs11256610	A	G	A	G	0.3005	0.302882	0.0145	0.0014476	FALSE	FALSE	FALSE	HvFaNy	6080380	0.35075	0.324585	TRUE	reported	textfile	0.0641	2.76e-06	10850	TRUE	reported	yO6HLp	textfile	2	1	TRUE	NA	0.00202146	21.494	21.9732
Interleukin-24 levels	finn-a-F5_SCHZPHR	rs116790447	T	C	T	C	0.1729	-0.066055	0.0521	0.0390042	FALSE	FALSE	FALSE	HvFaNy	18604828	0.32353	0.0669094	TRUE	reported	textfile	0.0371	3.16e-06	9453	TRUE	reported	yO6HLp	textfile	2	1	TRUE	NA	0.00229232	21.494	21.7145
Interleukin-24 levels	finn-a-F5_SCHZPHR	rs117613902	A	G	A	G	-0.3	-0.109427	0.9862	0.996313	FALSE	FALSE	FALSE	HvFaNy	97275462	0.615328	0.217774	TRUE	reported	textfile	0.0657	4.97e-06	10850	TRUE	reported	yO6HLp	textfile	2	1	TRUE	NA	0.001918	21.494	20.8464
Interleukin-24 levels	finn-a-F5_SCHZPHR	rs12275648	T	C	T	C	-0.0696	0.0144034	0.3114	0.23741	FALSE	FALSE	FALSE	HvFaNy	129188104	0.634924	0.0303351	TRUE	reported	textfile	0.0155	7.11e-06	10277	TRUE	reported	yO6HLp	textfile	2	1	TRUE	NA	0.00195811	21.494	20.1591
Interleukin-24 levels	finn-a-F5_SCHZPHR	rs12588414	A	G	A	G	0.0753	-0.0640044	0.2361	0.188221	FALSE	FALSE	FALSE	HvFaNy	104110479	0.0558187	0.0334673	TRUE	reported	textfile	0.0169	8.37e-06	10273	TRUE	reported	yO6HLp	textfile	2	1	TRUE	NA	0.00192877	21.494	19.8487
Interleukin-24 levels	finn-a-F5_SCHZPHR	rs143986178	A	G	A	G	0.2969	-0.393456	0.0144	0.00277981	FALSE	FALSE	FALSE	HvFaNy	24695221	0.115012	0.249645	TRUE	reported	textfile	0.0644	4.02e-06	10850	TRUE	reported	yO6HLp	textfile	2	1	TRUE	NA	0.0019551	21.494	21.2505
Interleukin-24 levels	finn-a-F5_SCHZPHR	rs145295031	A	T	A	T	0.3063	0.0844904	0.014	0.012642	FALSE	TRUE	FALSE	HvFaNy	9919470	0.477713	0.119003	TRUE	reported	textfile	0.0647	2.2e-06	11287	TRUE	reported	yO6HLp	textfile	2	1	TRUE	NA	0.00198173	21.494	22.4083
Interleukin-24 levels	finn-a-F5_SCHZPHR	rs145450029	T	G	T	G	-0.2153	0.101592	0.0246	0.0234634	FALSE	FALSE	FALSE	HvFaNy	77220992	0.245901	0.0875516	TRUE	reported	textfile	0.0484	8.65e-06	11784	TRUE	reported	yO6HLp	textfile	2	1	TRUE	NA	0.00167639	21.494	19.7844
Interleukin-24 levels	finn-a-F5_SCHZPHR	rs145660089	T	C	T	C	0.2004	-0.126226	0.0274	0.013778	FALSE	FALSE	FALSE	HvFaNy	94744147	0.294029	0.120293	TRUE	reported	textfile	0.0446	7.01e-06	11779	TRUE	reported	yO6HLp	textfile	2	1	TRUE	NA	0.00171109	21.494	20.1861
Interleukin-24 levels	finn-a-F5_SCHZPHR	rs145891540	T	G	T	G	0.1913	-0.0598205	0.0315	0.0168187	FALSE	FALSE	FALSE	HvFaNy	93455622	0.567879	0.104732	TRUE	reported	textfile	0.0422	5.81e-06	11772	TRUE	reported	yO6HLp	textfile	2	1	TRUE	NA	0.0017426	21.494	20.5462
Interleukin-24 levels	finn-a-F5_SCHZPHR	rs167018	A	G	A	G	0.0657	-0.0220752	0.4443	0.4596	FALSE	FALSE	FALSE	HvFaNy	155830396	0.398543	0.0261485	TRUE	reported	textfile	0.0136	1.36e-06	11336	TRUE	reported	yO6HLp	textfile	2	1	TRUE	NA	0.00205447	21.494	23.3333
Interleukin-24 levels	finn-a-F5_SCHZPHR	rs2165910	A	G	A	G	0.0674	-0.0306006	0.7371	0.731589	FALSE	FALSE	FALSE	HvFaNy	7919508	0.294517	0.0291917	TRUE	reported	textfile	0.015	7.01e-06	11768	TRUE	reported	yO6HLp	textfile	2	1	TRUE	NA	0.00171273	21.494	20.1866
Interleukin-24 levels	finn-a-F5_SCHZPHR	rs2341294	A	G	A	G	-0.1318	0.0272042	0.0716	0.0829319	FALSE	FALSE	FALSE	HvFaNy	149852745	0.563317	0.0470725	TRUE	reported	textfile	0.028	2.51e-06	9900	TRUE	reported	yO6HLp	textfile	2	1	TRUE	NA	0.0022331	21.494	22.1527
Interleukin-24 levels	finn-a-F5_SCHZPHR	rs60306270	A	G	A	G	-0.0886	0.0620627	0.1398	0.0865574	FALSE	FALSE	FALSE	HvFaNy	49541253	0.176567	0.0459247	TRUE	reported	textfile	0.0191	3.51e-06	11781	TRUE	reported	yO6HLp	textfile	2	1	TRUE	NA	0.00182317	21.494	21.5143
Interleukin-24 levels	finn-a-F5_SCHZPHR	rs61997688	T	C	T	C	-0.0757	0.0509749	0.8019	0.862772	FALSE	FALSE	FALSE	HvFaNy	56932190	0.176057	0.0376756	TRUE	reported	textfile	0.017	8.47e-06	11772	TRUE	reported	yO6HLp	textfile	2	1	TRUE	NA	0.00168156	21.494	19.8253
Interleukin-24 levels	finn-a-F5_SCHZPHR	rs73169406	A	G	A	G	0.111	0.0401468	0.1327	0.104706	FALSE	FALSE	FALSE	HvFaNy	48265297	0.345921	0.0425947	TRUE	reported	textfile	0.0207	8.22e-08	11337	TRUE	reported	yO6HLp	textfile	2	1	TRUE	NA	0.00252992	21.494	28.7494
Interleukin-24 levels	finn-a-F5_SCHZPHR	rs7401175	A	T	A	T	0.0892	0.0163858	0.2392	0.163981	FALSE	TRUE	FALSE	HvFaNy	85557828	0.646285	0.0357044	TRUE	reported	textfile	0.0195	4.78e-06	7943	TRUE	reported	yO6HLp	textfile	2	1	TRUE	NA	0.00262744	21.494	20.9195
Interleukin-2 receptor subunit beta levels	finn-a-F5_SCHZPHR	rs111358562	A	C	A	C	-0.1638	0.0303963	0.3346	0.613265	FALSE	FALSE	FALSE	AgaFme	30402306	0.262791	0.027144	TRUE	reported	textfile	0.0368	8.54e-06	8817	TRUE	reported	4ylrqM	textfile	2	1	TRUE	NA	0.002242	21.5072	19.8077
Interleukin-2 receptor subunit beta levels	finn-a-F5_SCHZPHR	rs11153066	T	C	T	C	0.0615	-0.0248018	0.5833	0.520956	FALSE	FALSE	FALSE	AgaFme	107525440	0.340759	0.0260341	TRUE	reported	textfile	0.0137	7.15e-06	11343	TRUE	reported	4ylrqM	textfile	2	1	TRUE	NA	0.00177341	21.5072	20.148
Interleukin-2 receptor subunit beta levels	finn-a-F5_SCHZPHR	rs111805691	A	G	A	G	-0.1278	0.0689983	0.0648	0.051229	FALSE	FALSE	FALSE	AgaFme	13097977	0.249184	0.059877	TRUE	reported	textfile	0.0286	7.88e-06	11344	TRUE	reported	4ylrqM	textfile	2	1	TRUE	NA	0.00175711	21.5072	19.9643
Interleukin-2 receptor subunit beta levels	finn-a-F5_SCHZPHR	rs115890206	A	G	A	G	0.232	0.0656424	0.9786	0.994301	FALSE	FALSE	FALSE	AgaFme	170386979	0.698001	0.169172	TRUE	reported	textfile	0.0502	3.81e-06	10403	TRUE	reported	4ylrqM	textfile	2	1	TRUE	NA	0.00204889	21.5072	21.3543
Interleukin-2 receptor subunit beta levels	finn-a-F5_SCHZPHR	rs116007066	A	G	A	G	-0.2101	-0.00317208	0.025	0.0235042	FALSE	FALSE	FALSE	AgaFme	135834088	0.9709	0.0869551	TRUE	reported	textfile	0.0441	1.9e-06	10295	TRUE	reported	4ylrqM	textfile	2	1	TRUE	NA	0.00219985	21.5072	22.6929
Interleukin-2 receptor subunit beta levels	finn-a-F5_SCHZPHR	rs116068903	T	C	T	C	0.2831	-0.0313307	0.0151	0.0056049	FALSE	FALSE	FALSE	AgaFme	67033038	0.859737	0.177301	TRUE	reported	textfile	0.0636	8.54e-06	10470	TRUE	reported	4ylrqM	textfile	2	1	TRUE	NA	0.00188885	21.5072	19.8099
Interleukin-2 receptor subunit beta levels	finn-a-F5_SCHZPHR	rs11630708	T	C	T	C	-0.2102	-0.0954486	0.9766	0.969176	FALSE	FALSE	FALSE	AgaFme	83996576	0.196747	0.073941	TRUE	reported	textfile	0.0443	2.09e-06	11788	TRUE	reported	4ylrqM	textfile	2	1	TRUE	NA	0.00190629	21.5072	22.5105
Interleukin-2 receptor subunit beta levels	finn-a-F5_SCHZPHR	rs116381951	T	C	T	C	0.2794	-0.159822	0.9817	0.995462	FALSE	FALSE	FALSE	AgaFme	177469993	0.379753	0.181956	TRUE	reported	textfile	0.063	9.21e-06	9983	TRUE	reported	4ylrqM	textfile	2	1	TRUE	NA	0.00196633	21.5072	19.6646
Interleukin-2 receptor subunit beta levels	finn-a-F5_SCHZPHR	rs117538197	T	C	T	C	0.1213	-0.122246	0.0695	0.0510297	FALSE	FALSE	FALSE	AgaFme	4604136	0.0394712	0.0593647	TRUE	reported	textfile	0.0261	3.36e-06	11774	TRUE	reported	4ylrqM	textfile	2	1	TRUE	NA	0.00183114	21.5072	21.5957
Interleukin-2 receptor subunit beta levels	finn-a-F5_SCHZPHR	rs13001788	T	C	T	C	0.2769	-0.241884	0.9745	0.98674	FALSE	FALSE	FALSE	AgaFme	31671770	0.0425804	0.119284	TRUE	reported	textfile	0.0557	6.65e-07	8243	TRUE	reported	4ylrqM	textfile	2	1	TRUE	NA	0.00298917	21.5072	24.7076
Interleukin-2 receptor subunit beta levels	finn-a-F5_SCHZPHR	rs141460846	T	C	T	C	-0.2471	-0.137578	0.9783	0.982405	FALSE	FALSE	FALSE	AgaFme	40448482	0.159113	0.0977074	TRUE	reported	textfile	0.0535	3.86e-06	11304	TRUE	reported	4ylrqM	textfile	2	1	TRUE	NA	0.00188359	21.5072	21.3285
Interleukin-2 receptor subunit beta levels	finn-a-F5_SCHZPHR	rs1472270	C	G	C	G	0.0704	-0.0203837	0.346	0.343644	FALSE	TRUE	FALSE	AgaFme	98492531	0.455014	0.0272844	TRUE	reported	textfile	0.0144	1.01e-06	11344	TRUE	reported	4ylrqM	textfile	2	1	TRUE	NA	0.00210252	21.5072	23.897
Interleukin-2 receptor subunit beta levels	finn-a-F5_SCHZPHR	rs147955591	A	C	A	C	-0.0739	-0.0260322	0.2186	0.276854	FALSE	FALSE	FALSE	AgaFme	119524484	0.369626	0.0290158	TRUE	reported	textfile	0.0166	8.52e-06	11344	TRUE	reported	4ylrqM	textfile	2	1	TRUE	NA	0.00174401	21.5072	19.8151
Interleukin-2 receptor subunit beta levels	finn-a-F5_SCHZPHR	rs17549820	T	C	T	C	0.0631	-0.0515349	0.5622	0.573001	FALSE	FALSE	FALSE	AgaFme	107197144	0.0497611	0.0262664	TRUE	reported	textfile	0.0129	1e-06	11791	TRUE	reported	4ylrqM	textfile	2	1	TRUE	NA	0.00202511	21.5072	23.9224
Interleukin-2 receptor subunit beta levels	finn-a-F5_SCHZPHR	rs199629395	T	TA	T	TA	-0.2288	-0.0815435	0.9611	0.939327	FALSE	FALSE	FALSE	AgaFme	22599323	0.134012	0.054418	TRUE	reported	textfile	0.0454	4.66e-07	7943	TRUE	reported	4ylrqM	textfile	2	1	TRUE	NA	0.00318735	21.5072	25.3917
Interleukin-2 receptor subunit beta levels	finn-a-F5_SCHZPHR	rs2157876	T	G	T	G	-0.1133	0.0384108	0.0879	0.0984163	FALSE	FALSE	FALSE	AgaFme	111154576	0.377155	0.0434929	TRUE	reported	textfile	0.0239	2.13e-06	11343	TRUE	reported	4ylrqM	textfile	2	1	TRUE	NA	0.00197732	21.5072	22.4692
Interleukin-2 receptor subunit beta levels	finn-a-F5_SCHZPHR	rs2281533	C	G	C	G	-0.1844	0.0266087	0.0481	0.0722194	FALSE	TRUE	FALSE	AgaFme	6123121	0.59869	0.0505595	TRUE	reported	textfile	0.0404	5.01e-06	11776	TRUE	reported	4ylrqM	textfile	2	1	TRUE	NA	0.00176601	21.5072	20.8298
Interleukin-2 receptor subunit beta levels	finn-a-F5_SCHZPHR	rs301439	C	G	C	G	-0.0643	0.0186501	0.6412	0.727154	FALSE	TRUE	FALSE	AgaFme	4589802	0.52147	0.0290916	TRUE	reported	textfile	0.0144	8e-06	11344	TRUE	reported	4ylrqM	textfile	2	1	TRUE	NA	0.00175456	21.5072	19.9352
Interleukin-2 receptor subunit beta levels	finn-a-F5_SCHZPHR	rs34246740	T	C	T	C	-0.0721	0.0469451	0.2619	0.189553	FALSE	FALSE	FALSE	AgaFme	36176683	0.15896	0.033328	TRUE	reported	textfile	0.0156	3.8e-06	11344	TRUE	reported	4ylrqM	textfile	2	1	TRUE	NA	0.00187948	21.5072	21.3572
Interleukin-2 receptor subunit beta levels	finn-a-F5_SCHZPHR	rs55757846	A	G	A	G	-0.1021	0.0486023	0.8947	0.893257	FALSE	FALSE	FALSE	AgaFme	25223145	0.248191	0.0420889	TRUE	reported	textfile	0.0231	9.87e-06	11344	TRUE	reported	4ylrqM	textfile	2	1	TRUE	NA	0.00171915	21.5072	19.5322
Interleukin-2 receptor subunit beta levels	finn-a-F5_SCHZPHR	rs55987136	T	C	T	C	-0.1967	-0.177467	0.9753	0.992231	FALSE	FALSE	FALSE	AgaFme	12126342	0.246876	0.153257	TRUE	reported	textfile	0.0443	8.99e-06	11781	TRUE	reported	4ylrqM	textfile	2	1	TRUE	NA	0.00167068	21.5072	19.7119
Interleukin-2 receptor subunit beta levels	finn-a-F5_SCHZPHR	rs71476282	T	C	T	C	-0.1842	-0.0624102	0.0363	0.0519452	FALSE	FALSE	FALSE	AgaFme	115350190	0.288685	0.0588214	TRUE	reported	textfile	0.0412	7.79e-06	11344	TRUE	reported	4ylrqM	textfile	2	1	TRUE	NA	0.00175895	21.5072	19.9852
Interleukin-2 receptor subunit beta levels	finn-a-F5_SCHZPHR	rs9321271	A	C	A	C	-0.157	-0.15047	0.9549	0.987004	FALSE	FALSE	FALSE	AgaFme	131072631	0.203948	0.118444	TRUE	reported	textfile	0.0325	1.36e-06	11779	TRUE	reported	4ylrqM	textfile	2	1	TRUE	NA	0.00197726	21.5072	23.3324
Interleukin-2 receptor subunit beta levels	finn-a-F5_SCHZPHR	rs9921181	A	G	A	G	-0.0606	-0.0110476	0.4465	0.347953	FALSE	FALSE	FALSE	AgaFme	80741817	0.686703	0.0273908	TRUE	reported	textfile	0.0128	2.2e-06	11786	TRUE	reported	4ylrqM	textfile	2	1	TRUE	NA	0.00189816	21.5072	22.4105
Interleukin-33 levels	finn-a-F5_SCHZPHR	rs1013434	T	C	T	C	-0.0732	0.0227292	0.2201	0.234737	FALSE	FALSE	FALSE	ayUQvD	39112084	0.46018	0.0307754	TRUE	reported	textfile	0.0158	3.61e-06	11783	TRUE	reported	jIoa2Z	textfile	2	1	TRUE	NA	0.00181828	21.0209	21.4602
Interleukin-33 levels	finn-a-F5_SCHZPHR	rs10415966	A	C	A	C	-0.1184	-0.00596584	0.1177	0.07814	FALSE	FALSE	FALSE	ayUQvD	14188927	0.902515	0.0487068	TRUE	reported	textfile	0.0233	3.74e-07	10281	TRUE	reported	jIoa2Z	textfile	2	1	TRUE	NA	0.00250534	21.0209	25.8171
Interleukin-33 levels	finn-a-F5_SCHZPHR	rs10941408	T	C	T	C	-0.0666	-0.0163664	0.2923	0.251845	FALSE	FALSE	FALSE	ayUQvD	38788442	0.585974	0.0300477	TRUE	reported	textfile	0.0148	6.8e-06	11345	TRUE	reported	jIoa2Z	textfile	2	1	TRUE	NA	0.00178175	21.0209	20.2464
Interleukin-33 levels	finn-a-F5_SCHZPHR	rs112495884	A	G	A	G	0.3432	-0.00562037	0.0112	0.0188672	FALSE	FALSE	FALSE	ayUQvD	75647160	0.954047	0.097533	TRUE	reported	textfile	0.0748	4.47e-06	10858	TRUE	reported	jIoa2Z	textfile	2	1	TRUE	NA	0.00193509	21.0209	21.048
Interleukin-33 levels	finn-a-F5_SCHZPHR	rs112523022	A	ATG	A	ATG	-0.0903	-0.0230258	0.6895	0.724726	FALSE	FALSE	FALSE	ayUQvD	13297759	0.433645	0.0294083	TRUE	reported	textfile	0.0203	8.66e-06	7456	TRUE	reported	jIoa2Z	textfile	2	1	TRUE	NA	0.00264683	21.0209	19.7819
Interleukin-33 levels	finn-a-F5_SCHZPHR	rs1273797	A	G	A	G	-0.0652	0.024453	0.4698	0.445762	FALSE	FALSE	FALSE	ayUQvD	226574171	0.348446	0.0260802	TRUE	reported	textfile	0.0144	5.96e-06	9252	TRUE	reported	jIoa2Z	textfile	2	1	TRUE	NA	0.00221092	21.0209	20.4963
Interleukin-33 levels	finn-a-F5_SCHZPHR	rs13336496	A	C	A	C	0.0936	0.0963002	0.8755	0.916173	FALSE	FALSE	FALSE	ayUQvD	79457679	0.0408442	0.0470881	TRUE	reported	textfile	0.0203	4.01e-06	11780	TRUE	reported	jIoa2Z	textfile	2	1	TRUE	NA	0.00180149	21.0209	21.2562
Interleukin-33 levels	finn-a-F5_SCHZPHR	rs1427438	T	C	T	C	0.3362	-0.110816	0.0144	0.0252308	FALSE	FALSE	FALSE	ayUQvD	69672348	0.18185	0.0830031	TRUE	reported	textfile	0.0761	9.97e-06	10891	TRUE	reported	jIoa2Z	textfile	2	1	TRUE	NA	0.00178888	21.0209	19.514
Interleukin-33 levels	finn-a-F5_SCHZPHR	rs148213188	G	GGT	CCACA	C	-0.1366	0.115048	0.908	0.0354608	TRUE	FALSE	FALSE	ayUQvD	27438929	0.10176	0.0703061	TRUE	reported	textfile	0.0303	6.54e-06	7456	TRUE	reported	jIoa2Z	textfile	2	1	FALSE	NA	0.00271849	21.0209	20.3189
Interleukin-33 levels	finn-a-F5_SCHZPHR	rs17147023	T	C	T	C	0.0689	0.0607478	0.7409	0.660483	FALSE	FALSE	FALSE	ayUQvD	130485623	0.027072	0.0274818	TRUE	reported	textfile	0.0154	7.68e-06	11344	TRUE	reported	jIoa2Z	textfile	2	1	TRUE	NA	0.00176143	21.0209	20.0134
Interleukin-33 levels	finn-a-F5_SCHZPHR	rs17149396	C	G	C	G	0.1833	0.0898645	0.0307	0.0106466	FALSE	TRUE	FALSE	ayUQvD	24383826	0.500759	0.13347	TRUE	reported	textfile	0.04	4.59e-06	11789	TRUE	reported	jIoa2Z	textfile	2	1	TRUE	NA	0.0017781	21.0209	20.9957
Interleukin-33 levels	finn-a-F5_SCHZPHR	rs28658099	A	T	A	T	0.0848	-0.00755521	0.8568	0.865508	FALSE	TRUE	FALSE	ayUQvD	45837881	0.843026	0.038153	TRUE	reported	textfile	0.0188	6.46e-06	11773	TRUE	reported	jIoa2Z	textfile	2	1	TRUE	NA	0.0017252	21.0209	20.3424
Interleukin-33 levels	finn-a-F5_SCHZPHR	rs34648588	T	TA	ATT	A	-0.0863	0.573343	0.2972	0.000501205	TRUE	FALSE	FALSE	ayUQvD	167662074	0.361337	0.6281	TRUE	reported	textfile	0.0187	3.93e-06	7943	TRUE	reported	jIoa2Z	textfile	2	1	FALSE	NA	0.00267418	21.0209	21.2926
Interleukin-33 levels	finn-a-F5_SCHZPHR	rs60781061	A	G	A	G	0.1773	0.0615813	0.9431	0.960844	FALSE	FALSE	FALSE	ayUQvD	84576157	0.348287	0.0656574	TRUE	reported	textfile	0.0398	8.4e-06	9265	TRUE	reported	jIoa2Z	textfile	2	1	TRUE	NA	0.00213736	21.0209	19.8407
Interleukin-33 levels	finn-a-F5_SCHZPHR	rs6099755	A	G	A	G	0.095	0.0578321	0.1263	0.0887091	FALSE	FALSE	FALSE	ayUQvD	57789533	0.216313	0.0467748	TRUE	reported	textfile	0.0212	7.42e-06	11345	TRUE	reported	jIoa2Z	textfile	2	1	TRUE	NA	0.00176686	21.0209	20.077
Interleukin-33 levels	finn-a-F5_SCHZPHR	rs62556318	C	G	C	G	0.1308	0.0299495	0.9172	0.845887	FALSE	TRUE	FALSE	ayUQvD	21663052	0.410178	0.0363649	TRUE	reported	textfile	0.0277	2.34e-06	11345	TRUE	reported	jIoa2Z	textfile	2	1	TRUE	NA	0.00196155	21.0209	22.2936
Interleukin-33 levels	finn-a-F5_SCHZPHR	rs66755903	A	G	A	G	-0.0752	0.0793877	0.2321	0.23915	FALSE	FALSE	FALSE	ayUQvD	86983693	0.00857137	0.0302005	TRUE	reported	textfile	0.0162	3.45e-06	11345	TRUE	reported	jIoa2Z	textfile	2	1	TRUE	NA	0.00189573	21.0209	21.5441
Interleukin-33 levels	finn-a-F5_SCHZPHR	rs75671803	A	G	A	G	0.2055	0.0226298	0.9763	0.990533	FALSE	FALSE	FALSE	ayUQvD	83791853	0.872819	0.141366	TRUE	reported	textfile	0.0451	5.2e-06	11785	TRUE	reported	jIoa2Z	textfile	2	1	TRUE	NA	0.00175864	21.0209	20.7585
Interleukin-33 levels	finn-a-F5_SCHZPHR	rs77248338	T	G	T	G	0.2314	0.270339	0.9759	0.993036	FALSE	FALSE	FALSE	ayUQvD	97963062	0.106415	0.167442	TRUE	reported	textfile	0.0518	7.93e-06	10471	TRUE	reported	jIoa2Z	textfile	2	1	TRUE	NA	0.00190218	21.0209	19.9519
Interleukin-33 levels	finn-a-F5_SCHZPHR	rs7742625	C	G	C	G	0.0691	0.0241507	0.6997	0.665302	FALSE	TRUE	FALSE	ayUQvD	38752074	0.382824	0.0276734	TRUE	reported	textfile	0.0148	3.03e-06	11345	TRUE	reported	jIoa2Z	textfile	2	1	TRUE	NA	0.00191776	21.0209	21.795
Interleukin-33 levels	finn-a-F5_SCHZPHR	rs77792454	T	C	T	C	-0.1166	0.0231457	0.1064	0.111555	FALSE	FALSE	FALSE	ayUQvD	156551127	0.578268	0.0416353	TRUE	reported	textfile	0.0255	4.82e-06	8817	TRUE	reported	jIoa2Z	textfile	2	1	TRUE	NA	0.00236574	21.0209	20.9035
Interleukin-33 levels	finn-a-F5_SCHZPHR	rs78103000	T	C	T	C	-0.0889	0.017398	0.8647	0.836339	FALSE	FALSE	FALSE	ayUQvD	83269465	0.615839	0.0346742	TRUE	reported	textfile	0.0201	9.74e-06	11345	TRUE	reported	jIoa2Z	textfile	2	1	TRUE	NA	0.00172131	21.0209	19.5585
Interleukin-33 levels	finn-a-F5_SCHZPHR	rs78455659	A	G	A	G	0.1259	0.00355358	0.9273	0.882823	FALSE	FALSE	FALSE	ayUQvD	96046036	0.930396	0.0406835	TRUE	reported	textfile	0.0273	3.99e-06	11345	TRUE	reported	jIoa2Z	textfile	2	1	TRUE	NA	0.00187115	21.0209	21.2642
Interleukin-33 levels	finn-a-F5_SCHZPHR	rs79417946	T	C	T	C	-0.1259	-0.00480562	0.0665	0.0625396	FALSE	FALSE	FALSE	ayUQvD	31779367	0.928491	0.0535485	TRUE	reported	textfile	0.0285	9.98e-06	11345	TRUE	reported	jIoa2Z	textfile	2	1	TRUE	NA	0.00171716	21.0209	19.5113
Interleukin-33 levels	finn-a-F5_SCHZPHR	rs8042883	T	C	T	C	-0.0681	-0.0258745	0.5496	0.555307	FALSE	FALSE	FALSE	ayUQvD	66677933	0.323987	0.026234	TRUE	reported	textfile	0.0135	4.55e-07	11345	TRUE	reported	jIoa2Z	textfile	2	1	TRUE	NA	0.00223794	21.0209	25.4419
Interleukin-4 levels	finn-a-F5_SCHZPHR	rs10152568	T	C	T	C	-0.0682	0.0130076	0.6072	0.735137	FALSE	FALSE	FALSE	4Upk9F	38867868	0.661733	0.0297302	TRUE	reported	textfile	0.0154	9.49e-06	11784	TRUE	reported	1cSfow	textfile	2	1	TRUE	NA	0.00166155	21.3181	19.6089
Interleukin-4 levels	finn-a-F5_SCHZPHR	rs116963481	A	G	A	G	0.2805	0.00855146	0.9846	0.976288	FALSE	FALSE	FALSE	4Upk9F	33995478	0.919154	0.0842514	TRUE	reported	textfile	0.0592	2.16e-06	11793	TRUE	reported	1cSfow	textfile	2	1	TRUE	NA	0.00190008	21.3181	22.4465
Interleukin-4 levels	finn-a-F5_SCHZPHR	rs11989681	A	G	A	G	0.0678	0.00976272	0.5982	0.659273	FALSE	FALSE	FALSE	4Upk9F	22792399	0.721285	0.0273664	TRUE	reported	textfile	0.0136	6.19e-07	11345	TRUE	reported	1cSfow	textfile	2	1	TRUE	NA	0.00218588	21.3181	24.8488
Interleukin-4 levels	finn-a-F5_SCHZPHR	rs12481726	T	C	T	C	-0.313	-0.00327582	0.0162	0.0113182	FALSE	FALSE	FALSE	4Upk9F	53034951	0.978833	0.123466	TRUE	reported	textfile	0.0706	9.27e-06	9849	TRUE	reported	1cSfow	textfile	2	1	TRUE	NA	0.00199169	21.3181	19.6513
Interleukin-4 levels	finn-a-F5_SCHZPHR	rs13130198	A	G	A	G	-0.0773	0.0322873	0.2374	0.239944	FALSE	FALSE	FALSE	4Upk9F	40155261	0.286074	0.0302663	TRUE	reported	textfile	0.0159	1.16e-06	11345	TRUE	reported	1cSfow	textfile	2	1	TRUE	NA	0.00207901	21.3181	23.6313
Interleukin-4 levels	finn-a-F5_SCHZPHR	rs13418255	A	G	A	G	0.0701	0.0180923	0.7233	0.625555	FALSE	FALSE	FALSE	4Upk9F	107051719	0.499853	0.0268144	TRUE	reported	textfile	0.0153	4.61e-06	11345	TRUE	reported	1cSfow	textfile	2	1	TRUE	NA	0.00184691	21.3181	20.9883
Interleukin-4 levels	finn-a-F5_SCHZPHR	rs139570187	A	AT	A	AT	-0.2154	-0.0353989	0.9648	0.980386	FALSE	FALSE	FALSE	4Upk9F	59449063	0.71713	0.0977065	TRUE	reported	textfile	0.0486	9.33e-06	7943	TRUE	reported	1cSfow	textfile	2	1	TRUE	NA	0.00246696	21.3181	19.6386
Interleukin-4 levels	finn-a-F5_SCHZPHR	rs1490743	T	G	T	G	-0.1338	-0.137066	0.0752	0.0555266	FALSE	FALSE	FALSE	4Upk9F	114273767	0.0167517	0.0572992	TRUE	reported	textfile	0.0278	1.49e-06	10281	TRUE	reported	1cSfow	textfile	2	1	TRUE	NA	0.00224807	21.3181	23.16
Interleukin-4 levels	finn-a-F5_SCHZPHR	rs2502347	T	C	T	C	-0.077	0.0877765	0.2195	0.248488	FALSE	FALSE	FALSE	4Upk9F	242908088	0.00305858	0.0296363	TRUE	reported	textfile	0.0167	4.01e-06	11345	TRUE	reported	1cSfow	textfile	2	1	TRUE	NA	0.00187038	21.3181	21.2555
Interleukin-4 levels	finn-a-F5_SCHZPHR	rs371539	T	G	T	G	0.0797	-0.012243	0.8324	0.885396	FALSE	FALSE	FALSE	4Upk9F	131536214	0.764165	0.0408079	TRUE	reported	textfile	0.0177	6.71e-06	11775	TRUE	reported	1cSfow	textfile	2	1	TRUE	NA	0.00171895	21.3181	20.272
Interleukin-4 levels	finn-a-F5_SCHZPHR	rs4876407	T	G	T	G	-0.1391	0.0398473	0.9451	0.939547	FALSE	FALSE	FALSE	4Upk9F	118262010	0.473104	0.0555412	TRUE	reported	textfile	0.0299	3.28e-06	11788	TRUE	reported	1cSfow	textfile	2	1	TRUE	NA	0.00183263	21.3181	21.6391
Interleukin-4 levels	finn-a-F5_SCHZPHR	rs61984458	T	C	T	C	-0.1955	0.0543519	0.0285	0.0275565	FALSE	FALSE	FALSE	4Upk9F	64394761	0.503378	0.0812211	TRUE	reported	textfile	0.043	5.45e-06	11345	TRUE	reported	1cSfow	textfile	2	1	TRUE	NA	0.0018187	21.3181	20.6671
Interleukin-4 levels	finn-a-F5_SCHZPHR	rs6552795	T	G	T	G	0.0753	0.00177699	0.482	0.426648	FALSE	FALSE	FALSE	4Upk9F	184613931	0.945923	0.0261987	TRUE	reported	textfile	0.0157	1.62e-06	8100	TRUE	reported	1cSfow	textfile	2	1	TRUE	NA	0.00283187	21.3181	22.9976
Interleukin-4 levels	finn-a-F5_SCHZPHR	rs669029	A	G	A	G	-0.0699	-0.0109246	0.7524	0.750357	FALSE	FALSE	FALSE	4Upk9F	10579317	0.716684	0.0301042	TRUE	reported	textfile	0.0158	9.69e-06	11345	TRUE	reported	1cSfow	textfile	2	1	TRUE	NA	0.00172221	21.3181	19.5688
Interleukin-4 levels	finn-a-F5_SCHZPHR	rs6712163	T	C	T	C	0.0609	0.0340351	0.546	0.543875	FALSE	FALSE	FALSE	4Upk9F	43274831	0.189717	0.025953	TRUE	reported	textfile	0.0136	7.54e-06	11344	TRUE	reported	1cSfow	textfile	2	1	TRUE	NA	0.00176451	21.3181	20.0484
Interleukin-4 levels	finn-a-F5_SCHZPHR	rs75610895	T	C	T	C	-0.2354	-0.100742	0.0253	0.00884611	FALSE	FALSE	FALSE	4Upk9F	6758847	0.459868	0.136309	TRUE	reported	textfile	0.045	1.68e-07	11787	TRUE	reported	1cSfow	textfile	2	1	TRUE	NA	0.00231621	21.3181	27.3599
Interleukin-4 levels	finn-a-F5_SCHZPHR	rs7587695	A	C	A	C	0.0598	0.000788758	0.6086	0.552923	FALSE	FALSE	FALSE	4Upk9F	171657129	0.975843	0.0260479	TRUE	reported	textfile	0.0134	8.09e-06	11793	TRUE	reported	1cSfow	textfile	2	1	TRUE	NA	0.00168591	21.3181	19.9122
Interleukin-4 levels	finn-a-F5_SCHZPHR	rs76678067	T	G	T	G	0.1045	0.0142336	0.9046	0.896539	FALSE	FALSE	FALSE	4Upk9F	79305575	0.740865	0.0430397	TRUE	reported	textfile	0.0231	6.07e-06	11345	TRUE	reported	1cSfow	textfile	2	1	TRUE	NA	0.00180062	21.3181	20.4612
Interleukin-4 levels	finn-a-F5_SCHZPHR	rs79359966	A	C	A	C	-0.1552	0.0384762	0.9596	0.974046	FALSE	FALSE	FALSE	4Upk9F	70458157	0.640482	0.0823858	TRUE	reported	textfile	0.0345	6.84e-06	11775	TRUE	reported	1cSfow	textfile	2	1	TRUE	NA	0.00171569	21.3181	20.2335
Interleukin-4 levels	finn-a-F5_SCHZPHR	rs802281	T	G	T	G	-0.1305	0.0788309	0.9368	0.956649	FALSE	FALSE	FALSE	4Upk9F	124195845	0.221275	0.0644494	TRUE	reported	textfile	0.0294	9.05e-06	11786	TRUE	reported	1cSfow	textfile	2	1	TRUE	NA	0.00166892	21.3181	19.6994
Interleukin-4 levels	finn-a-F5_SCHZPHR	rs9425728	T	G	T	G	0.0664	0.0443378	0.2727	0.268721	FALSE	FALSE	FALSE	4Upk9F	173523090	0.127388	0.0290838	TRUE	reported	textfile	0.015	9.57e-06	11345	TRUE	reported	1cSfow	textfile	2	1	TRUE	NA	0.00172425	21.3181	19.5919
Interleukin-5 levels	finn-a-F5_SCHZPHR	rs10182644	T	C	T	C	-0.0828	-0.0142436	0.1671	0.126185	FALSE	FALSE	FALSE	iJbT23	46234515	0.718618	0.0395319	TRUE	reported	textfile	0.0186	8.52e-06	11344	TRUE	reported	WBevcG	textfile	2	1	TRUE	NA	0.00174386	21.6243	19.8134
Interleukin-5 levels	finn-a-F5_SCHZPHR	rs10988407	A	G	A	G	0.0777	-0.0161884	0.2002	0.138394	FALSE	FALSE	FALSE	iJbT23	129519322	0.667019	0.0376262	TRUE	reported	textfile	0.0167	3.28e-06	11791	TRUE	reported	WBevcG	textfile	2	1	TRUE	NA	0.00183258	21.6243	21.6439
Interleukin-5 levels	finn-a-F5_SCHZPHR	rs112289272	T	C	T	C	-0.213	0.068583	0.9743	0.972925	FALSE	FALSE	FALSE	iJbT23	127191878	0.409255	0.0831103	TRUE	reported	textfile	0.0471	6.12e-06	10905	TRUE	reported	WBevcG	textfile	2	1	TRUE	NA	0.00187188	21.6243	20.4474
Interleukin-5 levels	finn-a-F5_SCHZPHR	rs114829303	T	C	T	C	0.1661	0.132324	0.0436	0.0402232	FALSE	FALSE	FALSE	iJbT23	37007713	0.0523878	0.0682107	TRUE	reported	textfile	0.0361	4.2e-06	11344	TRUE	reported	WBevcG	textfile	2	1	TRUE	NA	0.00186273	21.6243	21.1665
Interleukin-5 levels	finn-a-F5_SCHZPHR	rs12592185	T	C	T	C	0.0838	0.00581721	0.8068	0.82157	FALSE	FALSE	FALSE	iJbT23	70253793	0.86438	0.0340582	TRUE	reported	textfile	0.0173	1.27e-06	11344	TRUE	reported	WBevcG	textfile	2	1	TRUE	NA	0.00206411	21.6243	23.4595
Interleukin-5 levels	finn-a-F5_SCHZPHR	rs132210	T	C	T	C	-0.0686	0.0116608	0.3408	0.310313	FALSE	FALSE	FALSE	iJbT23	47748164	0.678625	0.0281431	TRUE	reported	textfile	0.0141	1.14e-06	11344	TRUE	reported	WBevcG	textfile	2	1	TRUE	NA	0.00208228	21.6243	23.6665
Interleukin-5 levels	finn-a-F5_SCHZPHR	rs139303816	A	G	A	G	0.1942	-0.0810512	0.0315	0.0157431	FALSE	FALSE	FALSE	iJbT23	61691830	0.44534	0.106198	TRUE	reported	textfile	0.0435	8.03e-06	9895	TRUE	reported	WBevcG	textfile	2	1	TRUE	NA	0.00201016	21.6243	19.9266
Interleukin-5 levels	finn-a-F5_SCHZPHR	rs141941146	A	G	A	G	0.3833	-0.01233	0.9859	0.969223	FALSE	FALSE	FALSE	iJbT23	124153139	0.873737	0.0775891	TRUE	reported	textfile	0.0825	3.38e-06	10280	TRUE	reported	WBevcG	textfile	2	1	TRUE	NA	0.00209539	21.6243	21.5817
Interleukin-5 levels	finn-a-F5_SCHZPHR	rs144124166	T	G	T	G	0.211	0.0153047	0.0271	0.0288033	FALSE	FALSE	FALSE	iJbT23	56051024	0.844054	0.077803	TRUE	reported	textfile	0.0465	5.69e-06	11768	TRUE	reported	WBevcG	textfile	2	1	TRUE	NA	0.00174661	21.6243	20.5866
Interleukin-5 levels	finn-a-F5_SCHZPHR	rs17009223	A	G	A	G	-0.1169	-0.0674247	0.0881	0.0683749	FALSE	FALSE	FALSE	iJbT23	207877015	0.187627	0.0511711	TRUE	reported	textfile	0.0236	7.29e-07	11789	TRUE	reported	WBevcG	textfile	2	1	TRUE	NA	0.00207695	21.6243	24.5319
Interleukin-5 levels	finn-a-F5_SCHZPHR	rs201464214	A	AT	A	AT	-0.2449	-0.122808	0.9701	0.95643	FALSE	FALSE	FALSE	iJbT23	8090071	0.052395	0.0633074	TRUE	reported	textfile	0.048	3.36e-07	8377	TRUE	reported	WBevcG	textfile	2	1	TRUE	NA	0.00309784	21.6243	26.025
Interleukin-5 levels	finn-a-F5_SCHZPHR	rs2212484	T	G	T	G	-0.0732	-0.00892908	0.2044	0.231286	FALSE	FALSE	FALSE	iJbT23	132405401	0.77088	0.0306606	TRUE	reported	textfile	0.0162	6.23e-06	11792	TRUE	reported	WBevcG	textfile	2	1	TRUE	NA	0.00172844	21.6243	20.4135
Interleukin-5 levels	finn-a-F5_SCHZPHR	rs2995998	T	C	T	C	-0.0623	-0.00279672	0.3561	0.33903	FALSE	FALSE	FALSE	iJbT23	93332564	0.918441	0.0273122	TRUE	reported	textfile	0.0137	5.43e-06	11792	TRUE	reported	WBevcG	textfile	2	1	TRUE	NA	0.0017506	21.6243	20.6758
Interleukin-5 levels	finn-a-F5_SCHZPHR	rs34639000	A	G	A	G	0.0765	0.00687796	0.7289	0.635127	FALSE	FALSE	FALSE	iJbT23	96194838	0.798145	0.0268934	TRUE	reported	textfile	0.0147	1.95e-07	11773	TRUE	reported	WBevcG	textfile	2	1	TRUE	NA	0.00229511	21.6243	27.0779
Interleukin-5 levels	finn-a-F5_SCHZPHR	rs41264833	A	G	A	G	-0.2117	0.00620441	0.0254	0.0200693	FALSE	FALSE	FALSE	iJbT23	159927538	0.945928	0.0914815	TRUE	reported	textfile	0.0468	6.08e-06	11790	TRUE	reported	WBevcG	textfile	2	1	TRUE	NA	0.00173254	21.6243	20.4586
Interleukin-5 levels	finn-a-F5_SCHZPHR	rs4277106	A	G	A	G	-0.2747	0.0590253	0.9858	0.987573	FALSE	FALSE	FALSE	iJbT23	10358676	0.62259	0.119925	TRUE	reported	textfile	0.0592	3.48e-06	11790	TRUE	reported	WBevcG	textfile	2	1	TRUE	NA	0.00182292	21.6243	21.5278
Interleukin-5 levels	finn-a-F5_SCHZPHR	rs4815018	A	G	A	G	0.0615	0.0383172	0.363	0.368172	FALSE	FALSE	FALSE	iJbT23	2179145	0.154587	0.0269174	TRUE	reported	textfile	0.0139	9.67e-06	11344	TRUE	reported	WBevcG	textfile	2	1	TRUE	NA	0.00172268	21.6243	19.5724
Interleukin-5 levels	finn-a-F5_SCHZPHR	rs62069649	A	G	A	G	0.2206	-0.128682	0.0267	0.00537897	FALSE	FALSE	FALSE	iJbT23	61325117	0.467197	0.176993	TRUE	reported	textfile	0.0482	4.72e-06	10431	TRUE	reported	WBevcG	textfile	2	1	TRUE	NA	0.0020041	21.6243	20.9427
Interleukin-5 levels	finn-a-F5_SCHZPHR	rs67927317	T	C	T	C	-0.114	-0.0575868	0.0784	0.076784	FALSE	FALSE	FALSE	iJbT23	6105799	0.238189	0.048822	TRUE	reported	textfile	0.0255	7.8e-06	11344	TRUE	reported	WBevcG	textfile	2	1	TRUE	NA	0.00175873	21.6243	19.9826
Interleukin-5 levels	finn-a-F5_SCHZPHR	rs706716	T	C	T	C	-0.0708	0.00864349	0.2459	0.239785	FALSE	FALSE	FALSE	iJbT23	68252614	0.77658	0.0304585	TRUE	reported	textfile	0.0158	7.43e-06	11344	TRUE	reported	WBevcG	textfile	2	1	TRUE	NA	0.00176692	21.6243	20.0759
Interleukin-5 levels	finn-a-F5_SCHZPHR	rs7142197	A	G	A	G	-0.0924	-0.00812727	0.1442	0.123184	FALSE	FALSE	FALSE	iJbT23	92849774	0.837383	0.0395985	TRUE	reported	textfile	0.0188	8.88e-07	11773	TRUE	reported	WBevcG	textfile	2	1	TRUE	NA	0.00204763	21.6243	24.1521
Interleukin-5 levels	finn-a-F5_SCHZPHR	rs7193141	C	G	C	G	0.2407	0.0545723	0.0351	0.0262923	FALSE	TRUE	FALSE	iJbT23	86900288	0.528533	0.0865889	TRUE	reported	textfile	0.0521	3.84e-06	9377	TRUE	reported	WBevcG	textfile	2	1	TRUE	NA	0.00227104	21.6243	21.3395
Interleukin-5 levels	finn-a-F5_SCHZPHR	rs72873944	T	C	T	C	-0.1649	0.0378988	0.9609	0.96764	FALSE	FALSE	FALSE	iJbT23	138815162	0.610914	0.0744913	TRUE	reported	textfile	0.0368	7.43e-06	11792	TRUE	reported	WBevcG	textfile	2	1	TRUE	NA	0.00169988	21.6243	20.0758
Interleukin-5 levels	finn-a-F5_SCHZPHR	rs9457226	A	G	A	G	0.1911	-0.00584592	0.0282	0.036372	FALSE	FALSE	FALSE	iJbT23	166837424	0.931819	0.0683285	TRUE	reported	textfile	0.0429	8.41e-06	11786	TRUE	reported	WBevcG	textfile	2	1	TRUE	NA	0.00168078	21.6243	19.8396
Interleukin-6 levels	finn-a-F5_SCHZPHR	rs10234370	T	C	T	C	0.0582	-0.0243417	0.6371	0.607281	FALSE	FALSE	FALSE	s8IVRg	28446549	0.360286	0.0266081	TRUE	reported	textfile	0.0127	4.59e-06	14295	TRUE	reported	EDdqUu	textfile	2	1	TRUE	NA	0.00146696	35.5324	20.998
Interleukin-6 levels	finn-a-F5_SCHZPHR	rs10977774	A	C	A	C	-0.3418	0.194166	0.9865	0.980801	FALSE	FALSE	FALSE	s8IVRg	954741	0.0402717	0.0946712	TRUE	reported	textfile	0.0701	1.08e-06	12312	TRUE	reported	EDdqUu	textfile	2	1	TRUE	NA	0.00192727	35.5324	23.7705
Interleukin-6 levels	finn-a-F5_SCHZPHR	rs112669397	T	C	T	C	-0.3592	0.0914722	0.0119	0.00310844	FALSE	FALSE	FALSE	s8IVRg	7448061	0.695775	0.233927	TRUE	reported	textfile	0.0787	5.01e-06	10217	TRUE	reported	EDdqUu	textfile	2	1	TRUE	NA	0.00203477	35.5324	20.8275
Interleukin-6 levels	finn-a-F5_SCHZPHR	rs12433894	C	G	C	G	0.063	0.0211682	0.2257	0.198344	FALSE	TRUE	FALSE	s8IVRg	85152845	0.514455	0.0324707	TRUE	reported	textfile	0.0139	5.83e-06	14726	TRUE	reported	EDdqUu	textfile	2	1	TRUE	NA	0.00139303	35.5324	20.5396
Interleukin-6 levels	finn-a-F5_SCHZPHR	rs1346147	A	G	A	G	-0.0659	0.0418837	0.7459	0.773133	FALSE	FALSE	FALSE	s8IVRg	21403269	0.176989	0.031023	TRUE	reported	textfile	0.0135	1.05e-06	14295	TRUE	reported	EDdqUu	textfile	2	1	TRUE	NA	0.00166416	35.5324	23.8255
Interleukin-6 levels	finn-a-F5_SCHZPHR	rs17486819	T	G	T	G	0.0975	0.0309242	0.9152	0.847939	FALSE	FALSE	FALSE	s8IVRg	113114229	0.392436	0.0361599	TRUE	reported	textfile	0.0211	3.82e-06	14739	TRUE	reported	EDdqUu	textfile	2	1	TRUE	NA	0.0014466	35.5324	21.3494
Interleukin-6 levels	finn-a-F5_SCHZPHR	rs185969953	T	G	T	G	-0.3427	0.0759051	0.0105	0.00416211	FALSE	FALSE	FALSE	s8IVRg	68368479	0.715181	0.208012	TRUE	reported	textfile	0.0682	5.04e-07	12934	TRUE	reported	EDdqUu	textfile	2	1	TRUE	NA	0.00194841	35.5324	25.246
Interleukin-6 levels	finn-a-F5_SCHZPHR	rs187416244	T	C	T	C	-0.2244	0.321285	0.0182	0.00282943	FALSE	FALSE	FALSE	s8IVRg	77163023	0.226055	0.265397	TRUE	reported	textfile	0.0469	1.71e-06	14726	TRUE	reported	EDdqUu	textfile	2	1	TRUE	NA	0.00155217	35.5324	22.8897
Interleukin-6 levels	finn-a-F5_SCHZPHR	rs2228145	A	C	A	C	-0.1684	-0.00381842	0.6128	0.700502	FALSE	FALSE	FALSE	s8IVRg	154454494	0.892686	0.0283043	TRUE	reported	textfile	0.0119	1.83e-45	14742	TRUE	reported	EDdqUu	textfile	2	1	TRUE	NA	0.0134021	35.5324	200.231
Interleukin-6 levels	finn-a-F5_SCHZPHR	rs248536	T	G	T	G	-0.0671	-0.0427881	0.2276	0.188182	FALSE	FALSE	FALSE	s8IVRg	141767180	0.194983	0.033016	TRUE	reported	textfile	0.0143	2.7e-06	14295	TRUE	reported	EDdqUu	textfile	2	1	TRUE	NA	0.00153787	35.5324	22.0147
Interleukin-6 levels	finn-a-F5_SCHZPHR	rs35441559	A	C	A	C	-0.2484	-0.0211696	0.9868	0.976564	FALSE	FALSE	FALSE	s8IVRg	75720173	0.803921	0.0852661	TRUE	reported	textfile	0.0553	7.06e-06	14740	TRUE	reported	EDdqUu	textfile	2	1	TRUE	NA	0.00136698	35.5324	20.1741
Interleukin-6 levels	finn-a-F5_SCHZPHR	rs76203502	A	G	A	G	-0.2492	0.648013	0.017	0.0029617	FALSE	FALSE	FALSE	s8IVRg	126156983	0.0034861	0.221826	TRUE	reported	textfile	0.0557	7.68e-06	12634	TRUE	reported	EDdqUu	textfile	2	1	TRUE	NA	0.00158182	35.5324	20.0132
Interleukin-6 levels	finn-a-F5_SCHZPHR	rs79254378	A	C	A	C	0.1173	0.0229694	0.0664	0.0501013	FALSE	FALSE	FALSE	s8IVRg	57992717	0.705417	0.0607628	TRUE	reported	textfile	0.0262	7.57e-06	14295	TRUE	reported	EDdqUu	textfile	2	1	TRUE	NA	0.00140023	35.5324	20.0416
Interleukin-7 levels	finn-a-F5_SCHZPHR	rs10403201	A	G	A	G	-0.0584	0.0135878	0.2923	0.246203	FALSE	FALSE	FALSE	q7uTBk	14653998	0.650058	0.02995	TRUE	reported	textfile	0.0127	4.26e-06	14730	TRUE	reported	YiZNU6	textfile	2	1	TRUE	NA	0.00143348	21.8525	21.1426
Interleukin-7 levels	finn-a-F5_SCHZPHR	rs1050152	T	C	T	C	-0.0651	-0.0380297	0.4122	0.315973	FALSE	FALSE	FALSE	q7uTBk	132340627	0.172083	0.0278496	TRUE	reported	textfile	0.0133	9.84e-07	11785	TRUE	reported	YiZNU6	textfile	2	1	TRUE	NA	0.00202884	21.8525	23.9544
Interleukin-7 levels	finn-a-F5_SCHZPHR	rs10734292	A	G	A	G	0.1208	0.048431	0.067	0.048747	FALSE	FALSE	FALSE	q7uTBk	20464855	0.426634	0.0609221	TRUE	reported	textfile	0.0267	6.06e-06	11776	TRUE	reported	YiZNU6	textfile	2	1	TRUE	NA	0.00173524	21.8525	20.4662
Interleukin-7 levels	finn-a-F5_SCHZPHR	rs11158239	T	G	T	G	0.0965	0.0479966	0.0814	0.0370389	FALSE	FALSE	FALSE	q7uTBk	58986227	0.492307	0.0699002	TRUE	reported	textfile	0.0217	8.71e-06	14288	TRUE	reported	YiZNU6	textfile	2	1	TRUE	NA	0.00138217	21.8525	19.7731
Interleukin-7 levels	finn-a-F5_SCHZPHR	rs11171132	T	C	T	C	-0.0724	-0.0585044	0.8342	0.826062	FALSE	FALSE	FALSE	q7uTBk	54857601	0.0881556	0.0343092	TRUE	reported	textfile	0.0163	8.92e-06	14288	TRUE	reported	YiZNU6	textfile	2	1	TRUE	NA	0.0013789	21.8525	19.7261
Interleukin-7 levels	finn-a-F5_SCHZPHR	rs116415547	T	G	T	G	0.2093	-0.00193157	0.0198	0.00887324	FALSE	FALSE	FALSE	q7uTBk	109811571	0.989331	0.144452	TRUE	reported	textfile	0.046	5.36e-06	13870	TRUE	reported	YiZNU6	textfile	2	1	TRUE	NA	0.00149039	21.8525	20.6995
Interleukin-7 levels	finn-a-F5_SCHZPHR	rs11742240	T	G	T	G	-0.0647	0.00643359	0.2796	0.330765	FALSE	FALSE	FALSE	q7uTBk	35881274	0.814019	0.0273486	TRUE	reported	textfile	0.0131	7.86e-07	14736	TRUE	reported	YiZNU6	textfile	2	1	TRUE	NA	0.0016526	21.8525	24.3897
Interleukin-7 levels	finn-a-F5_SCHZPHR	rs12217463	T	C	T	C	-0.1374	0.0257369	0.9572	0.970401	FALSE	FALSE	FALSE	q7uTBk	16276695	0.740106	0.0775879	TRUE	reported	textfile	0.031	9.33e-06	14736	TRUE	reported	YiZNU6	textfile	2	1	TRUE	NA	0.00133135	21.8525	19.6422
Interleukin-7 levels	finn-a-F5_SCHZPHR	rs12321566	A	G	A	G	0.0698	0.037373	0.237	0.289655	FALSE	FALSE	FALSE	q7uTBk	97413637	0.191122	0.0285886	TRUE	reported	textfile	0.0139	5.12e-07	14287	TRUE	reported	YiZNU6	textfile	2	1	TRUE	NA	0.00176187	21.8525	25.2128
Interleukin-7 levels	finn-a-F5_SCHZPHR	rs12699881	A	G	A	G	0.068	-0.111105	0.2517	0.348122	FALSE	FALSE	FALSE	q7uTBk	2361934	4.72825e-05	0.0273074	TRUE	reported	textfile	0.0138	8.33e-07	14288	TRUE	reported	YiZNU6	textfile	2	1	TRUE	NA	0.00169649	21.8525	24.2772
Interleukin-7 levels	finn-a-F5_SCHZPHR	rs1375955	T	G	T	G	0.0613	0.0261809	0.4013	0.388372	FALSE	FALSE	FALSE	q7uTBk	105542811	0.323289	0.0265064	TRUE	reported	textfile	0.0121	4.06e-07	14288	TRUE	reported	YiZNU6	textfile	2	1	TRUE	NA	0.00179308	21.8525	25.6619
Interleukin-7 levels	finn-a-F5_SCHZPHR	rs139102025	C	G	C	G	-0.1493	-0.0265614	0.0376	0.0431058	FALSE	TRUE	FALSE	q7uTBk	146893742	0.67916	0.0642182	TRUE	reported	textfile	0.0337	9.41e-06	12846	TRUE	reported	YiZNU6	textfile	2	1	TRUE	NA	0.00152556	21.8525	19.6242
Interleukin-7 levels	finn-a-F5_SCHZPHR	rs144728120	T	C	T	C	0.1495	0.115888	0.0436	0.0540059	FALSE	FALSE	FALSE	q7uTBk	35460912	0.0433042	0.0573484	TRUE	reported	textfile	0.0316	2.23e-06	14717	TRUE	reported	YiZNU6	textfile	2	1	TRUE	NA	0.00151855	21.8525	22.3794
Interleukin-7 levels	finn-a-F5_SCHZPHR	rs17161952	T	C	T	C	0.0929	0.0948202	0.9031	0.911113	FALSE	FALSE	FALSE	q7uTBk	223476536	0.0381962	0.0457462	TRUE	reported	textfile	0.0204	5.27e-06	14734	TRUE	reported	YiZNU6	textfile	2	1	TRUE	NA	0.00140553	21.8525	20.7354
Interleukin-7 levels	finn-a-F5_SCHZPHR	rs62338232	A	G	A	G	-0.0813	0.0044677	0.1357	0.164356	FALSE	FALSE	FALSE	q7uTBk	184839031	0.898718	0.0351011	TRUE	reported	textfile	0.018	6.28e-06	14288	TRUE	reported	YiZNU6	textfile	2	1	TRUE	NA	0.00142576	21.8525	20.3974
Interleukin-7 levels	finn-a-F5_SCHZPHR	rs62387962	T	G	T	G	-0.078	0.0324072	0.1347	0.122081	FALSE	FALSE	FALSE	q7uTBk	157871822	0.416871	0.0399172	TRUE	reported	textfile	0.0176	9.34e-06	14288	TRUE	reported	YiZNU6	textfile	2	1	TRUE	NA	0.00137276	21.8525	19.6383
Interleukin-7 levels	finn-a-F5_SCHZPHR	rs7026771	A	G	A	G	0.0691	-0.00510365	0.5682	0.493823	FALSE	FALSE	FALSE	q7uTBk	130978949	0.846954	0.0264429	TRUE	reported	textfile	0.0148	3.03e-06	12403	TRUE	reported	YiZNU6	textfile	2	1	TRUE	NA	0.00175446	21.8525	21.7953
Interleukin-7 levels	finn-a-F5_SCHZPHR	rs74131483	A	G	A	G	0.1372	0.0444242	0.9451	0.950109	FALSE	FALSE	FALSE	q7uTBk	194307086	0.455477	0.0595246	TRUE	reported	textfile	0.0274	5.52e-07	13240	TRUE	reported	YiZNU6	textfile	2	1	TRUE	NA	0.00189016	21.8525	25.0693
Interleukin-7 levels	finn-a-F5_SCHZPHR	rs76213792	T	G	T	G	-0.2791	0.150245	0.0113	0.0127067	FALSE	FALSE	FALSE	q7uTBk	17645180	0.191586	0.115051	TRUE	reported	textfile	0.0616	5.87e-06	14288	TRUE	reported	YiZNU6	textfile	2	1	TRUE	NA	0.00143471	21.8525	20.5257
Interleukin-7 levels	finn-a-F5_SCHZPHR	rs77336315	A	C	A	C	0.2512	-0.128082	0.9836	0.994227	FALSE	FALSE	FALSE	q7uTBk	96821962	0.478997	0.180928	TRUE	reported	textfile	0.0531	2.24e-06	13801	TRUE	reported	YiZNU6	textfile	2	1	TRUE	NA	0.00161896	21.8525	22.3762
Interleukin-7 levels	finn-a-F5_SCHZPHR	rs78939185	C	G	C	G	0.2134	0.138025	0.0211	0.00600222	FALSE	TRUE	FALSE	q7uTBk	129838359	0.429099	0.174553	TRUE	reported	textfile	0.0481	9.14e-06	11775	TRUE	reported	YiZNU6	textfile	2	1	TRUE	NA	0.00166883	21.8525	19.68
Interleukin-7 levels	finn-a-F5_SCHZPHR	rs79072837	T	C	T	C	-0.136	-0.027616	0.0497	0.0366261	FALSE	FALSE	FALSE	q7uTBk	81028915	0.690415	0.0693362	TRUE	reported	textfile	0.028	1.19e-06	14715	TRUE	reported	YiZNU6	textfile	2	1	TRUE	NA	0.00160068	21.8525	23.5886
Interleukin-8 levels	finn-a-F5_SCHZPHR	rs11712240	T	C	T	C	0.0932	0.00415187	0.1151	0.124095	FALSE	FALSE	FALSE	g40QV9	132484839	0.916529	0.0396145	TRUE	reported	textfile	0.0206	6.06e-06	11777	TRUE	reported	uHaBX9	textfile	2	1	TRUE	NA	0.00173504	23.7838	20.4656
Interleukin-8 levels	finn-a-F5_SCHZPHR	rs12075	A	G	A	G	0.0667	0.0257521	0.5552	0.532621	FALSE	FALSE	FALSE	g40QV9	159205564	0.321212	0.0259605	TRUE	reported	textfile	0.0116	8.92e-09	14741	TRUE	reported	uHaBX9	textfile	2	1	TRUE	NA	0.00223787	23.7838	33.058
Interleukin-8 levels	finn-a-F5_SCHZPHR	rs12188297	A	T	A	T	-0.0755	-0.00140475	0.2006	0.218798	FALSE	TRUE	FALSE	g40QV9	121273044	0.964283	0.03137	TRUE	reported	textfile	0.0147	2.81e-07	14740	TRUE	reported	uHaBX9	textfile	2	1	TRUE	NA	0.00178643	23.7838	26.3755
Interleukin-8 levels	finn-a-F5_SCHZPHR	rs12217463	T	C	T	C	-0.1365	0.0257369	0.9559	0.970401	FALSE	FALSE	FALSE	g40QV9	16276695	0.740106	0.0775879	TRUE	reported	textfile	0.0308	9.34e-06	14744	TRUE	reported	uHaBX9	textfile	2	1	TRUE	NA	0.00133036	23.7838	19.6383
Interleukin-8 levels	finn-a-F5_SCHZPHR	rs13064825	T	C	T	C	0.056	-0.0349016	0.4104	0.430979	FALSE	FALSE	FALSE	g40QV9	16663551	0.1828	0.0261988	TRUE	reported	textfile	0.012	3.06e-06	14296	TRUE	reported	uHaBX9	textfile	2	1	TRUE	NA	0.00152103	23.7838	21.7747
Interleukin-8 levels	finn-a-F5_SCHZPHR	rs141384565	A	G	A	G	-0.3943	0.0153444	0.0095	0.026263	FALSE	FALSE	FALSE	g40QV9	2140567	0.844862	0.0784164	TRUE	reported	textfile	0.0886	8.57e-06	11331	TRUE	reported	uHaBX9	textfile	2	1	TRUE	NA	0.00174486	23.7838	19.802
Interleukin-8 levels	finn-a-F5_SCHZPHR	rs141979722	T	C	T	C	0.2829	0.175529	0.0146	0.0018478	FALSE	FALSE	FALSE	g40QV9	173159583	0.615798	0.349788	TRUE	reported	textfile	0.0608	3.27e-06	11669	TRUE	reported	uHaBX9	textfile	2	1	TRUE	NA	0.00185191	23.7838	21.6463
Interleukin-8 levels	finn-a-F5_SCHZPHR	rs144815207	T	C	T	C	0.3186	-0.141978	0.9879	0.992852	FALSE	FALSE	FALSE	g40QV9	233406264	0.391255	0.165602	TRUE	reported	textfile	0.0622	3.02e-07	13394	TRUE	reported	uHaBX9	textfile	2	1	TRUE	NA	0.00195502	23.7838	26.2329
Interleukin-8 levels	finn-a-F5_SCHZPHR	rs145125644	A	G	A	G	0.2687	0.0985837	0.9866	0.950422	FALSE	FALSE	FALSE	g40QV9	17648605	0.0984623	0.0596626	TRUE	reported	textfile	0.0555	1.29e-06	14733	TRUE	reported	uHaBX9	textfile	2	1	TRUE	NA	0.00158843	23.7838	23.4364
Interleukin-8 levels	finn-a-F5_SCHZPHR	rs146058124	G	GGC	G	GGC	0.1599	0.0160187	0.9498	0.960389	FALSE	FALSE	FALSE	g40QV9	232604193	0.811062	0.0670082	TRUE	reported	textfile	0.0328	1.09e-06	11329	TRUE	reported	uHaBX9	textfile	2	1	TRUE	NA	0.00209338	23.7838	23.7614
Interleukin-8 levels	finn-a-F5_SCHZPHR	rs1516478	T	C	T	C	0.1479	0.0466026	0.0386	0.0144831	FALSE	FALSE	FALSE	g40QV9	76169037	0.674815	0.111078	TRUE	reported	textfile	0.0322	4.37e-06	14741	TRUE	reported	uHaBX9	textfile	2	1	TRUE	NA	0.00142915	23.7838	21.0943
Interleukin-8 levels	finn-a-F5_SCHZPHR	rs1582581	A	G	A	G	-0.0541	0.0417037	0.393	0.358239	FALSE	FALSE	FALSE	g40QV9	60517338	0.122937	0.0270353	TRUE	reported	textfile	0.0119	5.46e-06	14730	TRUE	reported	uHaBX9	textfile	2	1	TRUE	NA	0.00140116	23.7838	20.6653
Interleukin-8 levels	finn-a-F5_SCHZPHR	rs1988503	T	C	T	C	0.0548	-0.0182738	0.5814	0.645169	FALSE	FALSE	FALSE	g40QV9	11285961	0.50043	0.0271199	TRUE	reported	textfile	0.0121	5.93e-06	14296	TRUE	reported	uHaBX9	textfile	2	1	TRUE	NA	0.00143269	23.7838	20.5083
Interleukin-8 levels	finn-a-F5_SCHZPHR	rs199932878	CT	C	CT	C	-0.239	0.0399192	0.0364	0.0401417	FALSE	FALSE	FALSE	g40QV9	72425340	0.545709	0.0660692	TRUE	reported	textfile	0.0465	2.75e-07	10894	TRUE	reported	uHaBX9	textfile	2	1	TRUE	NA	0.00241908	23.7838	26.4125
Interleukin-8 levels	finn-a-F5_SCHZPHR	rs2466352	C	G	C	G	-0.0957	0.0971286	0.9125	0.910504	FALSE	TRUE	FALSE	g40QV9	132403154	0.0316235	0.0451941	TRUE	reported	textfile	0.0212	6.36e-06	14730	TRUE	reported	uHaBX9	textfile	2	1	TRUE	NA	0.00138149	23.7838	20.3748
Interleukin-8 levels	finn-a-F5_SCHZPHR	rs2612387	T	G	T	G	0.2945	-0.104445	0.0101	0.002253	FALSE	FALSE	FALSE	g40QV9	75872460	0.696147	0.267445	TRUE	reported	textfile	0.0651	6.07e-06	12935	TRUE	reported	uHaBX9	textfile	2	1	TRUE	NA	0.00157963	23.7838	20.4617
Interleukin-8 levels	finn-a-F5_SCHZPHR	rs34519991	T	C	T	C	0.0555	-0.0286382	0.5073	0.452085	FALSE	FALSE	FALSE	g40QV9	12258052	0.272687	0.0261084	TRUE	reported	textfile	0.012	3.75e-06	14296	TRUE	reported	uHaBX9	textfile	2	1	TRUE	NA	0.00149403	23.7838	21.3876
Interleukin-8 levels	finn-a-F5_SCHZPHR	rs370192906	A	G	A	G	0.389	-0.267033	0.9886	0.997158	FALSE	FALSE	FALSE	g40QV9	22642032	0.333562	0.276156	TRUE	reported	textfile	0.0875	8.76e-06	9893	TRUE	reported	uHaBX9	textfile	2	1	TRUE	NA	0.00199383	23.7838	19.7604
Interleukin-8 levels	finn-a-F5_SCHZPHR	rs4769882	T	C	T	C	-0.1103	-0.0528292	0.94	0.940906	FALSE	FALSE	FALSE	g40QV9	30778401	0.333922	0.0546748	TRUE	reported	textfile	0.0249	9.44e-06	14744	TRUE	reported	uHaBX9	textfile	2	1	TRUE	NA	0.00132911	23.7838	19.6197
Interleukin-8 levels	finn-a-F5_SCHZPHR	rs6446951	A	G	A	G	-0.1894	0.0186599	0.0665	0.0412857	FALSE	FALSE	FALSE	g40QV9	73708548	0.778006	0.0661889	TRUE	reported	textfile	0.0241	3.87e-15	14729	TRUE	reported	uHaBX9	textfile	2	1	TRUE	NA	0.00417576	23.7838	61.7543
Interleukin-8 levels	finn-a-F5_SCHZPHR	rs6585420	T	C	T	C	0.1545	0.0319747	0.9598	0.955332	FALSE	FALSE	FALSE	g40QV9	116869938	0.607598	0.0622674	TRUE	reported	textfile	0.0325	2e-06	14744	TRUE	reported	uHaBX9	textfile	2	1	TRUE	NA	0.00153042	23.7838	22.596
Interleukin-8 levels	finn-a-F5_SCHZPHR	rs6709159	A	G	A	G	0.0562	-0.0072137	0.4424	0.521837	FALSE	FALSE	FALSE	g40QV9	108329722	0.782128	0.026085	TRUE	reported	textfile	0.0117	1.56e-06	14744	TRUE	reported	uHaBX9	textfile	2	1	TRUE	NA	0.00156245	23.7838	23.0697
Interleukin-8 levels	finn-a-F5_SCHZPHR	rs7216538	A	G	A	G	-0.1324	-0.0425436	0.0541	0.0306502	FALSE	FALSE	FALSE	g40QV9	75576717	0.571604	0.0752063	TRUE	reported	textfile	0.0279	2.08e-06	13672	TRUE	reported	uHaBX9	textfile	2	1	TRUE	NA	0.00164445	23.7838	22.5167
Interleukin-8 levels	finn-a-F5_SCHZPHR	rs72633250	A	C	A	C	0.0574	0.0627548	0.4025	0.416627	FALSE	FALSE	FALSE	g40QV9	101109596	0.0171937	0.0263395	TRUE	reported	textfile	0.0124	3.67e-06	14296	TRUE	reported	uHaBX9	textfile	2	1	TRUE	NA	0.00149663	23.7838	21.4249
Interleukin-8 levels	finn-a-F5_SCHZPHR	rs72710634	T	C	T	C	0.1432	-0.0619096	0.0447	0.0439395	FALSE	FALSE	FALSE	g40QV9	2106291	0.332336	0.0638626	TRUE	reported	textfile	0.0322	8.7e-06	14744	TRUE	reported	uHaBX9	textfile	2	1	TRUE	NA	0.00133961	23.7838	19.7749
Interleukin-8 levels	finn-a-F5_SCHZPHR	rs72886502	T	G	T	G	-0.3895	0.171139	0.0095	0.00228557	FALSE	FALSE	FALSE	g40QV9	39113012	0.545905	0.283386	TRUE	reported	textfile	0.076	2.98e-07	12291	TRUE	reported	uHaBX9	textfile	2	1	TRUE	NA	0.00213242	23.7838	26.2614
Interleukin-8 levels	finn-a-F5_SCHZPHR	rs75579654	A	G	A	G	0.1025	-0.0385811	0.0739	0.108218	FALSE	FALSE	FALSE	g40QV9	45907568	0.363124	0.0424235	TRUE	reported	textfile	0.0231	9.11e-06	14728	TRUE	reported	uHaBX9	textfile	2	1	TRUE	NA	0.00133506	23.7838	19.6863
Interleukin-8 levels	finn-a-F5_SCHZPHR	rs76149515	T	C	T	C	-0.1546	0.0993045	0.9689	0.966792	FALSE	FALSE	FALSE	g40QV9	4754878	0.175926	0.0733738	TRUE	reported	textfile	0.0348	8.89e-06	14741	TRUE	reported	uHaBX9	textfile	2	1	TRUE	NA	0.00133706	23.7838	19.7334
Interleukin-8 levels	finn-a-F5_SCHZPHR	rs8069322	A	G	A	G	0.0668	0.0267076	0.7222	0.72708	FALSE	FALSE	FALSE	g40QV9	56372773	0.358328	0.0290756	TRUE	reported	textfile	0.0131	3.41e-07	14726	TRUE	reported	uHaBX9	textfile	2	1	TRUE	NA	0.00176262	23.7838	25.9987
Interleukin-8 levels	finn-a-F5_SCHZPHR	rs906401	T	C	T	C	0.0941	0.0820131	0.9034	0.918846	FALSE	FALSE	FALSE	g40QV9	75988381	0.0882592	0.0481114	TRUE	reported	textfile	0.02	2.54e-06	14729	TRUE	reported	uHaBX9	textfile	2	1	TRUE	NA	0.0015007	23.7838	22.134
Interleukin-8 levels	finn-a-F5_SCHZPHR	rs972492	A	C	A	C	-0.0936	-0.000152907	0.1404	0.097354	FALSE	FALSE	FALSE	g40QV9	37903825	0.997232	0.0440771	TRUE	reported	textfile	0.0184	3.64e-07	12412	TRUE	reported	uHaBX9	textfile	2	1	TRUE	NA	0.00208051	23.7838	25.873
Latency-associated peptide transforming growth factor beta 1 levels	finn-a-F5_SCHZPHR	rs10403201	A	G	A	G	-0.0597	0.0135878	0.292	0.246203	FALSE	FALSE	FALSE	2EaFoV	14653998	0.650058	0.02995	TRUE	reported	textfile	0.0125	1.79e-06	14730	TRUE	reported	iZNqXb	textfile	2	1	TRUE	NA	0.00154616	27.69	22.8071
Latency-associated peptide transforming growth factor beta 1 levels	finn-a-F5_SCHZPHR	rs10508556	T	C	T	C	0.0523	-0.0267059	0.4627	0.436531	FALSE	FALSE	FALSE	2EaFoV	17996413	0.305733	0.0260745	TRUE	reported	textfile	0.0114	4.48e-06	14735	TRUE	reported	iZNqXb	textfile	2	1	TRUE	NA	0.00142634	27.69	21.0443
Latency-associated peptide transforming growth factor beta 1 levels	finn-a-F5_SCHZPHR	rs114152855	T	C	T	C	-0.299	0.210709	0.0112	0.00927538	FALSE	FALSE	FALSE	2EaFoV	174616489	0.114697	0.133577	TRUE	reported	textfile	0.0613	1.07e-06	14249	TRUE	reported	iZNqXb	textfile	2	1	TRUE	NA	0.00166691	27.69	23.7881
Latency-associated peptide transforming growth factor beta 1 levels	finn-a-F5_SCHZPHR	rs141437550	T	TA	T	TA	-0.1073	0.038249	0.906	0.902773	FALSE	FALSE	FALSE	2EaFoV	124591682	0.380005	0.0435693	TRUE	reported	textfile	0.0225	1.85e-06	11330	TRUE	reported	iZNqXb	textfile	2	1	TRUE	NA	0.00200324	27.69	22.7383
Latency-associated peptide transforming growth factor beta 1 levels	finn-a-F5_SCHZPHR	rs143420877	T	C	T	C	0.1447	-0.0787422	0.0388	0.0327499	FALSE	FALSE	FALSE	2EaFoV	50783752	0.291057	0.0745802	TRUE	reported	textfile	0.0303	1.79e-06	14729	TRUE	reported	iZNqXb	textfile	2	1	TRUE	NA	0.00154599	27.69	22.803
Latency-associated peptide transforming growth factor beta 1 levels	finn-a-F5_SCHZPHR	rs144834546	T	C	T	C	-0.2662	-0.250546	0.0227	0.00372491	FALSE	FALSE	FALSE	2EaFoV	24656493	0.291877	0.237707	TRUE	reported	textfile	0.0526	4.17e-07	12935	TRUE	reported	iZNqXb	textfile	2	1	TRUE	NA	0.00197615	27.69	25.6081
Latency-associated peptide transforming growth factor beta 1 levels	finn-a-F5_SCHZPHR	rs149458216	A	C	A	C	-0.2301	0.00218069	0.0182	0.0154461	FALSE	FALSE	FALSE	2EaFoV	48868382	0.983945	0.108363	TRUE	reported	textfile	0.0472	1.09e-06	14726	TRUE	reported	iZNqXb	textfile	2	1	TRUE	NA	0.00161125	27.69	23.7624
Latency-associated peptide transforming growth factor beta 1 levels	finn-a-F5_SCHZPHR	rs151241327	A	AT	A	AT	0.1563	-0.00666618	0.9531	0.975288	FALSE	FALSE	FALSE	2EaFoV	37967747	0.9381	0.0858402	TRUE	reported	textfile	0.0336	3.29e-06	11324	TRUE	reported	iZNqXb	textfile	2	1	TRUE	NA	0.00190726	27.69	21.6353
Latency-associated peptide transforming growth factor beta 1 levels	finn-a-F5_SCHZPHR	rs1800472	A	G	A	G	-0.4623	0.0908854	0.0345	0.0336645	FALSE	FALSE	FALSE	2EaFoV	41341955	0.199227	0.0707964	TRUE	reported	textfile	0.0335	2.55e-43	14736	TRUE	reported	iZNqXb	textfile	2	1	TRUE	NA	0.0127586	27.69	190.414
Latency-associated peptide transforming growth factor beta 1 levels	finn-a-F5_SCHZPHR	rs183319799	T	G	T	G	0.2185	-0.0405712	0.0182	0.0231672	FALSE	FALSE	FALSE	2EaFoV	84496168	0.632955	0.0849533	TRUE	reported	textfile	0.0461	2.14e-06	14733	TRUE	reported	iZNqXb	textfile	2	1	TRUE	NA	0.00152247	27.69	22.4617
Latency-associated peptide transforming growth factor beta 1 levels	finn-a-F5_SCHZPHR	rs1921885	A	C	A	C	0.1265	0.0319882	0.9391	0.977825	FALSE	FALSE	FALSE	2EaFoV	84031290	0.718699	0.0888074	TRUE	reported	textfile	0.0263	1.51e-06	14288	TRUE	reported	iZNqXb	textfile	2	1	TRUE	NA	0.00161657	27.69	23.1318
Latency-associated peptide transforming growth factor beta 1 levels	finn-a-F5_SCHZPHR	rs201799031	C	G	C	G	0.1918	-0.226497	0.9725	0.979213	FALSE	TRUE	FALSE	2EaFoV	114156148	0.0127491	0.090937	TRUE	reported	textfile	0.0427	7.06e-06	11760	TRUE	reported	iZNqXb	textfile	2	1	TRUE	NA	0.00171273	27.69	20.1729
Latency-associated peptide transforming growth factor beta 1 levels	finn-a-F5_SCHZPHR	rs2281119	T	C	T	C	-0.0873	-0.0240349	0.1204	0.115069	FALSE	FALSE	FALSE	2EaFoV	44606844	0.556135	0.0408345	TRUE	reported	textfile	0.019	4.33e-06	14284	TRUE	reported	iZNqXb	textfile	2	1	TRUE	NA	0.00147581	27.69	21.1087
Latency-associated peptide transforming growth factor beta 1 levels	finn-a-F5_SCHZPHR	rs2365502	A	G	A	G	0.1321	0.0377299	0.9369	0.884357	FALSE	FALSE	FALSE	2EaFoV	156602801	0.349883	0.0403608	TRUE	reported	textfile	0.029	5.23e-06	11777	TRUE	reported	iZNqXb	textfile	2	1	TRUE	NA	0.00175878	27.69	20.7461
Latency-associated peptide transforming growth factor beta 1 levels	finn-a-F5_SCHZPHR	rs2525703	T	C	T	C	0.0668	-0.0039427	0.1815	0.173454	FALSE	FALSE	FALSE	2EaFoV	144403502	0.908394	0.034265	TRUE	reported	textfile	0.0151	9.7e-06	14723	TRUE	reported	iZNqXb	textfile	2	1	TRUE	NA	0.00132747	27.69	19.5677
Latency-associated peptide transforming growth factor beta 1 levels	finn-a-F5_SCHZPHR	rs2631367	C	G	C	G	-0.0605	-0.0287748	0.4529	0.344533	FALSE	TRUE	TRUE	2EaFoV	132369766	0.292065	0.0273109	TRUE	reported	textfile	0.013	3.26e-06	11785	TRUE	reported	iZNqXb	textfile	2	1	FALSE	NA	0.00183441	27.69	21.6546
Latency-associated peptide transforming growth factor beta 1 levels	finn-a-F5_SCHZPHR	rs28535005	A	T	A	T	-0.0548	0.00819826	0.4227	0.364672	FALSE	TRUE	TRUE	2EaFoV	86297346	0.761963	0.0270655	TRUE	reported	textfile	0.0122	7.06e-06	14288	TRUE	reported	iZNqXb	textfile	2	1	FALSE	NA	0.00141012	27.69	20.1735
Latency-associated peptide transforming growth factor beta 1 levels	finn-a-F5_SCHZPHR	rs34536806	T	G	T	G	0.0989	-0.0876898	0.9023	0.928922	FALSE	FALSE	FALSE	2EaFoV	95541323	0.086808	0.0512063	TRUE	reported	textfile	0.021	2.48e-06	14288	TRUE	reported	iZNqXb	textfile	2	1	TRUE	NA	0.00154992	27.69	22.1765
Latency-associated peptide transforming growth factor beta 1 levels	finn-a-F5_SCHZPHR	rs34992551	T	C	T	C	-0.0931	0.0464959	0.1103	0.197691	FALSE	FALSE	FALSE	2EaFoV	16366945	0.152432	0.032492	TRUE	reported	textfile	0.0199	2.89e-06	14734	TRUE	reported	iZNqXb	textfile	2	1	TRUE	NA	0.0014833	27.69	21.8844
Latency-associated peptide transforming growth factor beta 1 levels	finn-a-F5_SCHZPHR	rs371119188	T	C	T	C	0.1588	0.0135507	0.0406	0.0356137	FALSE	FALSE	FALSE	2EaFoV	112221888	0.845	0.0693121	TRUE	reported	textfile	0.0358	9.18e-06	12189	TRUE	reported	iZNqXb	textfile	2	1	TRUE	NA	0.00161163	27.69	19.6727
Latency-associated peptide transforming growth factor beta 1 levels	finn-a-F5_SCHZPHR	rs4659810	A	G	A	G	-0.0551	-0.00603417	0.3438	0.304066	FALSE	FALSE	FALSE	2EaFoV	237819929	0.829769	0.0280662	TRUE	reported	textfile	0.0121	5.27e-06	14710	TRUE	reported	iZNqXb	textfile	2	1	TRUE	NA	0.00140769	27.69	20.7335
Latency-associated peptide transforming growth factor beta 1 levels	finn-a-F5_SCHZPHR	rs4911055	T	C	T	C	-0.0607	-0.025593	0.6556	0.604136	FALSE	FALSE	FALSE	2EaFoV	85252778	0.330274	0.026288	TRUE	reported	textfile	0.0137	9.39e-06	11783	TRUE	reported	iZNqXb	textfile	2	1	TRUE	NA	0.00166325	27.69	19.6274
Latency-associated peptide transforming growth factor beta 1 levels	finn-a-F5_SCHZPHR	rs4919925	T	C	T	C	0.0561	0.00144019	0.3696	0.290289	FALSE	FALSE	FALSE	2EaFoV	41699465	0.959971	0.0286947	TRUE	reported	textfile	0.0124	6.06e-06	14287	TRUE	reported	iZNqXb	textfile	2	1	TRUE	NA	0.0014306	27.69	20.4655
Latency-associated peptide transforming growth factor beta 1 levels	finn-a-F5_SCHZPHR	rs56025355	T	C	T	C	0.3006	0.0242718	0.0106	0.0131962	FALSE	FALSE	FALSE	2EaFoV	64503045	0.831106	0.113801	TRUE	reported	textfile	0.0666	6.38e-06	12968	TRUE	reported	iZNqXb	textfile	2	1	TRUE	NA	0.00156846	27.69	20.3687
Latency-associated peptide transforming growth factor beta 1 levels	finn-a-F5_SCHZPHR	rs58801460	A	G	A	G	0.0964	-0.0097341	0.081	0.0951568	FALSE	FALSE	FALSE	2EaFoV	11361954	0.825082	0.044043	TRUE	reported	textfile	0.0216	8.08e-06	14736	TRUE	reported	iZNqXb	textfile	2	1	TRUE	NA	0.00134983	27.69	19.9153
Latency-associated peptide transforming growth factor beta 1 levels	finn-a-F5_SCHZPHR	rs60821320	A	C	A	C	-0.1083	-0.00609338	0.0779	0.0514417	FALSE	FALSE	FALSE	2EaFoV	94919106	0.916971	0.0584499	TRUE	reported	textfile	0.0232	3.04e-06	12852	TRUE	reported	iZNqXb	textfile	2	1	TRUE	NA	0.00169268	27.69	21.7878
Latency-associated peptide transforming growth factor beta 1 levels	finn-a-F5_SCHZPHR	rs6827317	A	G	A	G	0.2159	0.00385027	0.0172	0.0245293	FALSE	FALSE	FALSE	2EaFoV	10681427	0.962598	0.0821072	TRUE	reported	textfile	0.048	6.86e-06	14736	TRUE	reported	iZNqXb	textfile	2	1	TRUE	NA	0.00137103	27.69	20.2285
Latency-associated peptide transforming growth factor beta 1 levels	finn-a-F5_SCHZPHR	rs7013321	A	G	A	G	-0.0608	-0.0325108	0.4469	0.388974	FALSE	FALSE	FALSE	2EaFoV	105581330	0.225508	0.0268238	TRUE	reported	textfile	0.0121	5.04e-07	14288	TRUE	reported	iZNqXb	textfile	2	1	TRUE	NA	0.001764	27.69	25.245
Latency-associated peptide transforming growth factor beta 1 levels	finn-a-F5_SCHZPHR	rs7247630	T	C	T	C	0.1378	0.0120167	0.0525	0.0701365	FALSE	FALSE	FALSE	2EaFoV	41475287	0.814248	0.0511457	TRUE	reported	textfile	0.0271	3.68e-07	14729	TRUE	reported	iZNqXb	textfile	2	1	TRUE	NA	0.00175237	27.69	25.8524
Latency-associated peptide transforming growth factor beta 1 levels	finn-a-F5_SCHZPHR	rs73045256	A	G	A	G	-0.1921	-0.022774	0.9378	0.906692	FALSE	FALSE	FALSE	2EaFoV	41305167	0.608159	0.0444195	TRUE	reported	textfile	0.0276	3.4e-12	14288	TRUE	reported	iZNqXb	textfile	2	1	TRUE	NA	0.00337905	27.69	48.4368
Latency-associated peptide transforming growth factor beta 1 levels	finn-a-F5_SCHZPHR	rs734515	A	G	A	G	-0.0594	-0.00730433	0.7486	0.767689	FALSE	FALSE	FALSE	2EaFoV	9208983	0.813648	0.030987	TRUE	reported	textfile	0.0133	7.96e-06	14715	TRUE	reported	iZNqXb	textfile	2	1	TRUE	NA	0.0013537	27.69	19.9439
Latency-associated peptide transforming growth factor beta 1 levels	finn-a-F5_SCHZPHR	rs7570818	A	G	A	G	-0.0849	-0.00581922	0.8857	0.918666	FALSE	FALSE	FALSE	2EaFoV	106693625	0.903604	0.0480491	TRUE	reported	textfile	0.0183	3.5e-06	14729	TRUE	reported	iZNqXb	textfile	2	1	TRUE	NA	0.00145917	27.69	21.5206
Latency-associated peptide transforming growth factor beta 1 levels	finn-a-F5_SCHZPHR	rs7656674	A	T	A	T	0.0626	0.0604331	0.5957	0.629376	FALSE	TRUE	FALSE	2EaFoV	5791325	0.0248714	0.0269383	TRUE	reported	textfile	0.0121	2.3e-07	14288	TRUE	reported	iZNqXb	textfile	2	1	TRUE	NA	0.00186979	27.69	26.7619
Latency-associated peptide transforming growth factor beta 1 levels	finn-a-F5_SCHZPHR	rs7820135	T	C	T	C	-0.0747	-0.000612733	0.8321	0.763791	FALSE	FALSE	FALSE	2EaFoV	67807219	0.98398	0.0305152	TRUE	reported	textfile	0.0155	1.44e-06	14730	TRUE	reported	iZNqXb	textfile	2	1	TRUE	NA	0.00157431	27.69	23.223
Leukemia inhibitory factor levels	finn-a-F5_SCHZPHR	rs10152968	A	G	A	G	0.0678	0.00825188	0.7664	0.766733	FALSE	FALSE	FALSE	F30yLg	60312237	0.786948	0.0305313	TRUE	reported	textfile	0.0153	9.36e-06	11792	TRUE	reported	POZsCQ	textfile	2	1	TRUE	NA	0.00166252	20.9936	19.6337
Leukemia inhibitory factor levels	finn-a-F5_SCHZPHR	rs11127419	T	C	T	C	0.0707	-0.0260405	0.3559	0.298475	FALSE	FALSE	FALSE	F30yLg	3087699	0.359543	0.0284211	TRUE	reported	textfile	0.0153	3.82e-06	9252	TRUE	reported	POZsCQ	textfile	2	1	TRUE	NA	0.0023026	20.9936	21.3482
Leukemia inhibitory factor levels	finn-a-F5_SCHZPHR	rs111417524	T	C	T	C	0.3026	-0.0709014	0.0139	0.00429666	FALSE	FALSE	FALSE	F30yLg	51986986	0.717841	0.196215	TRUE	reported	textfile	0.0674	7.14e-06	10701	TRUE	reported	POZsCQ	textfile	2	1	TRUE	NA	0.00188008	20.9936	20.1529
Leukemia inhibitory factor levels	finn-a-F5_SCHZPHR	rs11442499	CT	C	CT	C	-0.0707	0.0065145	0.6419	0.641587	FALSE	FALSE	FALSE	F30yLg	72498533	0.808499	0.0268791	TRUE	reported	textfile	0.0157	6.69e-06	8388	TRUE	reported	POZsCQ	textfile	2	1	TRUE	NA	0.00241175	20.9936	20.2738
Leukemia inhibitory factor levels	finn-a-F5_SCHZPHR	rs11608349	A	T	A	T	-0.3084	-0.127423	0.0168	0.00441823	FALSE	TRUE	FALSE	F30yLg	67632264	0.512551	0.194577	TRUE	reported	textfile	0.0661	3.08e-06	9362	TRUE	reported	POZsCQ	textfile	2	1	TRUE	NA	0.00231979	20.9936	21.7637
Leukemia inhibitory factor levels	finn-a-F5_SCHZPHR	rs116794364	C	G	C	G	-0.3015	-0.0296521	0.9851	0.986409	FALSE	TRUE	FALSE	F30yLg	223427808	0.792439	0.112684	TRUE	reported	textfile	0.0631	1.77e-06	10858	TRUE	reported	POZsCQ	textfile	2	1	TRUE	NA	0.00209823	20.9936	22.8263
Leukemia inhibitory factor levels	finn-a-F5_SCHZPHR	rs117844161	A	G	A	G	0.1842	-0.00355866	0.9695	0.978817	FALSE	FALSE	FALSE	F30yLg	87735718	0.968485	0.0900748	TRUE	reported	textfile	0.0408	6.34e-06	11781	TRUE	reported	POZsCQ	textfile	2	1	TRUE	NA	0.00172713	20.9936	20.3791
Leukemia inhibitory factor levels	finn-a-F5_SCHZPHR	rs11883375	A	G	A	G	-0.1011	0.004579	0.1385	0.107323	FALSE	FALSE	FALSE	F30yLg	54340572	0.912655	0.0417449	TRUE	reported	textfile	0.0197	2.87e-07	11776	TRUE	reported	POZsCQ	textfile	2	1	TRUE	NA	0.00223153	20.9936	26.3327
Leukemia inhibitory factor levels	finn-a-F5_SCHZPHR	rs12595568	T	G	T	G	-0.0652	0.0119304	0.2544	0.290343	FALSE	FALSE	FALSE	F30yLg	38698602	0.676508	0.0285942	TRUE	reported	textfile	0.0146	7.98e-06	11792	TRUE	reported	POZsCQ	textfile	2	1	TRUE	NA	0.00168837	20.9936	19.9396
Leukemia inhibitory factor levels	finn-a-F5_SCHZPHR	rs13105239	A	C	A	C	0.0575	0.01203	0.5333	0.556895	FALSE	FALSE	FALSE	F30yLg	23470384	0.643874	0.0260226	TRUE	reported	textfile	0.013	9.73e-06	11766	TRUE	reported	POZsCQ	textfile	2	1	TRUE	NA	0.00165996	20.9936	19.5603
Leukemia inhibitory factor levels	finn-a-F5_SCHZPHR	rs1348602	T	G	T	A	-0.0782	-0.113706	0.2297	0.0146249	TRUE	FALSE	FALSE	F30yLg	35130630	0.284316	0.106201	TRUE	reported	textfile	0.0173	6.18e-06	9023	TRUE	reported	POZsCQ	textfile	2	1	FALSE	NA	0.00225937	20.9936	20.428
Leukemia inhibitory factor levels	finn-a-F5_SCHZPHR	rs145344087	C	G	C	G	0.2548	-0.0139978	0.021	0.0128088	FALSE	TRUE	FALSE	F30yLg	58969016	0.909285	0.122852	TRUE	reported	textfile	0.0556	4.59e-06	10281	TRUE	reported	POZsCQ	textfile	2	1	TRUE	NA	0.00203858	20.9936	20.9974
Leukemia inhibitory factor levels	finn-a-F5_SCHZPHR	rs147461732	A	G	A	G	0.2606	-0.0647005	0.0179	0.00423373	FALSE	FALSE	FALSE	F30yLg	79821924	0.76918	0.220484	TRUE	reported	textfile	0.0583	7.82e-06	11345	TRUE	reported	POZsCQ	textfile	2	1	TRUE	NA	0.0017581	20.9936	19.9772
Leukemia inhibitory factor levels	finn-a-F5_SCHZPHR	rs1534627	T	C	T	C	0.06	0.0345084	0.5978	0.50228	FALSE	FALSE	FALSE	F30yLg	13927539	0.184799	0.0260221	TRUE	reported	textfile	0.0132	5.48e-06	11791	TRUE	reported	POZsCQ	textfile	2	1	TRUE	NA	0.00174922	20.9936	20.6577
Leukemia inhibitory factor levels	finn-a-F5_SCHZPHR	rs190222173	A	C	A	C	-0.3456	-0.0136335	0.9882	0.996112	FALSE	FALSE	FALSE	F30yLg	121309303	0.949141	0.213741	TRUE	reported	textfile	0.0781	9.64e-06	9984	TRUE	reported	POZsCQ	textfile	2	1	TRUE	NA	0.00195745	20.9936	19.5776
Leukemia inhibitory factor levels	finn-a-F5_SCHZPHR	rs234592	A	G	A	G	-0.0635	-0.0234557	0.5456	0.616248	FALSE	FALSE	FALSE	F30yLg	96620760	0.377937	0.0266027	TRUE	reported	textfile	0.0136	3.02e-06	11345	TRUE	reported	POZsCQ	textfile	2	1	TRUE	NA	0.00191792	20.9936	21.7968
Leukemia inhibitory factor levels	finn-a-F5_SCHZPHR	rs332426	A	G	A	G	0.112	-0.106428	0.0899	0.0811711	FALSE	FALSE	FALSE	F30yLg	6801955	0.0257846	0.0477376	TRUE	reported	textfile	0.0238	2.53e-06	11789	TRUE	reported	POZsCQ	textfile	2	1	TRUE	NA	0.00187495	20.9936	22.1416
Leukemia inhibitory factor levels	finn-a-F5_SCHZPHR	rs34084384	A	AT	A	AT	0.1331	-0.0305161	0.1302	0.625285	FALSE	FALSE	FALSE	F30yLg	29766269	0.258743	0.0270206	TRUE	reported	textfile	0.0291	4.79e-06	6879	TRUE	reported	POZsCQ	textfile	2	1	TRUE	NA	0.00303198	20.9936	20.9143
Leukemia inhibitory factor levels	finn-a-F5_SCHZPHR	rs35337966	A	AT	TAA	T	-0.0783	-0.449559	0.674	0.00116894	TRUE	FALSE	FALSE	F30yLg	61964534	0.244271	0.386094	TRUE	reported	textfile	0.0175	7.67e-06	7942	TRUE	reported	POZsCQ	textfile	2	1	FALSE	NA	0.00251434	20.9936	20.0142
Leukemia inhibitory factor levels	finn-a-F5_SCHZPHR	rs4326609	A	T	A	T	-0.0707	0.00519463	0.7435	0.774003	FALSE	TRUE	FALSE	F30yLg	244184068	0.867383	0.0311087	TRUE	reported	textfile	0.0155	5.08e-06	11345	TRUE	reported	POZsCQ	textfile	2	1	TRUE	NA	0.00183052	20.9936	20.8017
Leukemia inhibitory factor levels	finn-a-F5_SCHZPHR	rs4699986	T	G	T	G	0.0629	-0.0304651	0.6927	0.643144	FALSE	FALSE	FALSE	F30yLg	61854613	0.257384	0.0268985	TRUE	reported	textfile	0.0139	6.03e-06	11792	TRUE	reported	POZsCQ	textfile	2	1	TRUE	NA	0.00173353	20.9936	20.4738
Leukemia inhibitory factor levels	finn-a-F5_SCHZPHR	rs62213023	T	C	T	C	-0.1676	0.111102	0.0399	0.0388035	FALSE	FALSE	FALSE	F30yLg	42575217	0.0958231	0.0667103	TRUE	reported	textfile	0.0374	7.42e-06	11345	TRUE	reported	POZsCQ	textfile	2	1	TRUE	NA	0.00176698	20.9936	20.0784
Leukemia inhibitory factor levels	finn-a-F5_SCHZPHR	rs7225483	T	G	T	G	0.0671	-0.0491139	0.486	0.4634	FALSE	FALSE	FALSE	F30yLg	30014661	0.0579562	0.0259036	TRUE	reported	textfile	0.0143	2.7e-06	9849	TRUE	reported	POZsCQ	textfile	2	1	TRUE	NA	0.00223055	20.9936	22.0133
Leukemia inhibitory factor levels	finn-a-F5_SCHZPHR	rs74992559	A	G	A	G	0.1725	-0.182886	0.0351	0.0184543	FALSE	FALSE	FALSE	F30yLg	31201273	0.0625922	0.0982163	TRUE	reported	textfile	0.0367	2.6e-06	11784	TRUE	reported	POZsCQ	textfile	2	1	TRUE	NA	0.00187128	20.9936	22.0888
Leukemia inhibitory factor levels	finn-a-F5_SCHZPHR	rs80092539	A	T	A	T	0.0993	0.00186582	0.8758	0.910296	FALSE	TRUE	FALSE	F30yLg	45898764	0.967493	0.0457846	TRUE	reported	textfile	0.0213	3.13e-06	11345	TRUE	reported	POZsCQ	textfile	2	1	TRUE	NA	0.00191207	20.9936	21.7301
Leukemia inhibitory factor levels	finn-a-F5_SCHZPHR	rs825264	A	G	A	G	-0.2119	-0.0341707	0.0321	0.059805	FALSE	FALSE	FALSE	F30yLg	221720748	0.527164	0.0540384	TRUE	reported	textfile	0.0453	2.9e-06	10291	TRUE	reported	POZsCQ	textfile	2	1	TRUE	NA	0.00212171	20.9936	21.8767
Leukemia inhibitory factor levels	finn-a-F5_SCHZPHR	rs9482537	C	G	C	G	0.1084	-0.0412386	0.9095	0.903267	FALSE	TRUE	FALSE	F30yLg	124329940	0.348346	0.0439737	TRUE	reported	textfile	0.0243	8.16e-06	11345	TRUE	reported	POZsCQ	textfile	2	1	TRUE	NA	0.00175098	20.9936	19.8962
Leukemia inhibitory factor levels	finn-a-F5_SCHZPHR	rs9648464	T	C	T	C	0.0606	0.04344	0.4384	0.470494	FALSE	FALSE	FALSE	F30yLg	4428083	0.0958981	0.0260889	TRUE	reported	textfile	0.0135	7.16e-06	11345	TRUE	reported	POZsCQ	textfile	2	1	TRUE	NA	0.00177297	20.9936	20.1466
Leukemia inhibitory factor receptor levels	finn-a-F5_SCHZPHR	rs112883732	A	G	A	G	0.0639	0.0298037	0.2266	0.155344	FALSE	FALSE	FALSE	iyUsl2	173938248	0.406271	0.0358876	TRUE	reported	textfile	0.0144	9.1e-06	11784	TRUE	reported	stuAOh	textfile	2	1	TRUE	NA	0.00166824	33.9779	19.6881
Leukemia inhibitory factor receptor levels	finn-a-F5_SCHZPHR	rs115938660	T	C	T	C	-0.2181	-0.162296	0.0215	0.0308982	FALSE	FALSE	FALSE	iyUsl2	111448543	0.0306839	0.0750971	TRUE	reported	textfile	0.0467	3.01e-06	11770	TRUE	reported	stuAOh	textfile	2	1	TRUE	NA	0.00184968	33.9779	21.8074
Leukemia inhibitory factor receptor levels	finn-a-F5_SCHZPHR	rs117117000	A	G	A	G	0.1586	0.0135707	0.961	0.940638	FALSE	FALSE	FALSE	iyUsl2	118904823	0.806992	0.0555474	TRUE	reported	textfile	0.0333	1.91e-06	11784	TRUE	reported	stuAOh	textfile	2	1	TRUE	NA	0.00192128	33.9779	22.6801
Leukemia inhibitory factor receptor levels	finn-a-F5_SCHZPHR	rs1275374	A	G	A	G	-0.0611	-0.0246331	0.4056	0.398166	FALSE	FALSE	FALSE	iyUsl2	117626391	0.354284	0.0265927	TRUE	reported	textfile	0.0137	8.2e-06	11336	TRUE	reported	stuAOh	textfile	2	1	TRUE	NA	0.00175154	33.9779	19.8868
Leukemia inhibitory factor receptor levels	finn-a-F5_SCHZPHR	rs12754806	A	G	A	G	0.0563	-0.0153015	0.4817	0.4385	FALSE	FALSE	FALSE	iyUsl2	238658153	0.558036	0.0261223	TRUE	reported	textfile	0.0122	3.94e-06	11768	TRUE	reported	stuAOh	textfile	2	1	TRUE	NA	0.00180638	33.9779	21.2923
Leukemia inhibitory factor receptor levels	finn-a-F5_SCHZPHR	rs143212977	A	G	A	G	0.2467	-0.0508922	0.0184	0.020309	FALSE	FALSE	FALSE	iyUsl2	114650638	0.578195	0.0915287	TRUE	reported	textfile	0.0558	9.82e-06	11336	TRUE	reported	stuAOh	textfile	2	1	TRUE	NA	0.00172132	33.9779	19.5431
Leukemia inhibitory factor receptor levels	finn-a-F5_SCHZPHR	rs147006060	A	G	A	G	-0.2602	-0.0842005	0.0179	0.0257092	FALSE	FALSE	FALSE	iyUsl2	42360698	0.316412	0.0840443	TRUE	reported	textfile	0.0566	4.28e-06	11775	TRUE	reported	stuAOh	textfile	2	1	TRUE	NA	0.0017916	33.9779	21.1304
Leukemia inhibitory factor receptor levels	finn-a-F5_SCHZPHR	rs1549488	C	G	C	G	-0.06	0.0201138	0.4942	0.486308	FALSE	TRUE	TRUE	iyUsl2	4410637	0.437696	0.0259169	TRUE	reported	textfile	0.0134	7.55e-06	11335	TRUE	reported	stuAOh	textfile	2	1	FALSE	NA	0.00176565	33.9779	20.0455
Leukemia inhibitory factor receptor levels	finn-a-F5_SCHZPHR	rs1604713	A	C	A	C	-0.1451	-0.0402052	0.9399	0.915551	FALSE	FALSE	FALSE	iyUsl2	106244160	0.382396	0.0460283	TRUE	reported	textfile	0.0322	6.6e-06	11336	TRUE	reported	stuAOh	textfile	2	1	TRUE	NA	0.00178808	33.9779	20.3024
Leukemia inhibitory factor receptor levels	finn-a-F5_SCHZPHR	rs1645151	C	G	C	G	0.0745	0.0130862	0.6059	0.558049	FALSE	TRUE	TRUE	iyUsl2	95713511	0.620402	0.0264218	TRUE	reported	textfile	0.0164	5.55e-06	8809	TRUE	reported	stuAOh	textfile	2	1	FALSE	NA	0.00233713	33.9779	20.6313
Leukemia inhibitory factor receptor levels	finn-a-F5_SCHZPHR	rs1690678	A	C	A	C	0.0904	-0.00335931	0.1109	0.134711	FALSE	FALSE	FALSE	iyUsl2	27641889	0.928417	0.0373937	TRUE	reported	textfile	0.0192	2.5e-06	11784	TRUE	reported	stuAOh	textfile	2	1	TRUE	NA	0.0018777	33.9779	22.1646
Leukemia inhibitory factor receptor levels	finn-a-F5_SCHZPHR	rs2289779	T	G	T	G	0.0788	0.0424796	0.5419	0.528589	FALSE	FALSE	FALSE	iyUsl2	38527126	0.100211	0.0258418	TRUE	reported	textfile	0.0134	4.09e-09	11336	TRUE	reported	stuAOh	textfile	2	1	TRUE	NA	0.00304131	33.9779	34.5753
Leukemia inhibitory factor receptor levels	finn-a-F5_SCHZPHR	rs2569006	T	G	T	G	-0.0553	0.0236518	0.4142	0.365173	FALSE	FALSE	FALSE	iyUsl2	145866522	0.381087	0.027003	TRUE	reported	textfile	0.0125	9.69e-06	11780	TRUE	reported	stuAOh	textfile	2	1	TRUE	NA	0.00165869	33.9779	19.5685
Leukemia inhibitory factor receptor levels	finn-a-F5_SCHZPHR	rs41307428	T	C	T	C	0.2027	-0.0844761	0.067	0.118524	FALSE	FALSE	FALSE	iyUsl2	133471682	0.0369292	0.0404861	TRUE	reported	textfile	0.0299	1.21e-11	11774	TRUE	reported	stuAOh	textfile	2	1	TRUE	NA	0.00388821	33.9779	45.9506
Leukemia inhibitory factor receptor levels	finn-a-F5_SCHZPHR	rs452976	T	C	T	C	0.0692	-0.0218326	0.8025	0.834477	FALSE	FALSE	FALSE	iyUsl2	85315761	0.532908	0.0350121	TRUE	reported	textfile	0.0153	6.1e-06	11770	TRUE	reported	stuAOh	textfile	2	1	TRUE	NA	0.001735	33.9779	20.4529
Leukemia inhibitory factor receptor levels	finn-a-F5_SCHZPHR	rs4689540	T	C	T	C	0.0611	-0.00332246	0.5834	0.574198	FALSE	FALSE	FALSE	iyUsl2	6751744	0.898809	0.026127	TRUE	reported	textfile	0.0138	9.53e-06	11336	TRUE	reported	stuAOh	textfile	2	1	TRUE	NA	0.00172629	33.9779	19.5996
Leukemia inhibitory factor receptor levels	finn-a-F5_SCHZPHR	rs4937122	T	G	T	G	0.1262	0.0109161	0.9129	0.895571	FALSE	FALSE	FALSE	iyUsl2	126358764	0.796142	0.0422542	TRUE	reported	textfile	0.0248	3.61e-07	11336	TRUE	reported	stuAOh	textfile	2	1	TRUE	NA	0.00227911	33.9779	25.8904
Leukemia inhibitory factor receptor levels	finn-a-F5_SCHZPHR	rs6002001	A	G	A	G	0.6489	0.239875	0.0043	0.000465542	FALSE	FALSE	FALSE	iyUsl2	40658963	0.736977	0.714214	TRUE	reported	textfile	0.1417	4.66e-06	6861	TRUE	reported	stuAOh	textfile	2	1	TRUE	NA	0.00304721	33.9779	20.9647
Leukemia inhibitory factor receptor levels	finn-a-F5_SCHZPHR	rs62258077	T	C	T	C	-0.063	-0.000992161	0.6603	0.752542	FALSE	FALSE	FALSE	iyUsl2	58377644	0.973798	0.0302068	TRUE	reported	textfile	0.013	1.26e-06	11762	TRUE	reported	stuAOh	textfile	2	1	TRUE	NA	0.00199272	33.9779	23.4812
Leukemia inhibitory factor receptor levels	finn-a-F5_SCHZPHR	rs635634	T	C	T	C	-0.2885	0.0356747	0.1918	0.202275	FALSE	FALSE	FALSE	iyUsl2	133279427	0.265961	0.0320697	TRUE	reported	textfile	0.0153	2.61e-79	11784	TRUE	reported	stuAOh	textfile	2	1	TRUE	NA	0.0292891	33.9779	355.496
Leukemia inhibitory factor receptor levels	finn-a-F5_SCHZPHR	rs6671847	A	G	A	G	-0.0604	0.0226185	0.4812	0.455382	FALSE	FALSE	FALSE	iyUsl2	161509020	0.385286	0.0260522	TRUE	reported	textfile	0.0135	7.67e-06	11336	TRUE	reported	stuAOh	textfile	2	1	TRUE	NA	0.00176271	33.9779	20.0138
Leukemia inhibitory factor receptor levels	finn-a-F5_SCHZPHR	rs7047277	T	C	T	C	0.0558	-0.0189362	0.6218	0.569898	FALSE	FALSE	FALSE	iyUsl2	14698079	0.469225	0.0261644	TRUE	reported	textfile	0.0126	9.49e-06	11774	TRUE	reported	stuAOh	textfile	2	1	TRUE	NA	0.00166295	33.9779	19.6089
Leukemia inhibitory factor receptor levels	finn-a-F5_SCHZPHR	rs72730728	A	T	A	T	0.1414	-0.0888015	0.9403	0.93882	FALSE	TRUE	FALSE	iyUsl2	36424139	0.108813	0.055378	TRUE	reported	textfile	0.0302	2.84e-06	11336	TRUE	reported	stuAOh	textfile	2	1	TRUE	NA	0.00193013	33.9779	21.9184
Leukemia inhibitory factor receptor levels	finn-a-F5_SCHZPHR	rs72837682	T	C	T	C	-0.08	-0.0615259	0.7807	0.718206	FALSE	FALSE	FALSE	iyUsl2	7160331	0.0340832	0.0290342	TRUE	reported	textfile	0.0172	3.3e-06	11336	TRUE	reported	stuAOh	textfile	2	1	TRUE	NA	0.00190474	33.9779	21.6295
Leukemia inhibitory factor receptor levels	finn-a-F5_SCHZPHR	rs73157388	T	C	T	C	-0.1306	0.0292803	0.9229	0.889478	FALSE	FALSE	FALSE	iyUsl2	79720414	0.481586	0.041606	TRUE	reported	textfile	0.0285	4.6e-06	11336	TRUE	reported	stuAOh	textfile	2	1	TRUE	NA	0.00184898	33.9779	20.9952
Leukemia inhibitory factor receptor levels	finn-a-F5_SCHZPHR	rs778016	A	G	A	G	-0.0681	0.0335728	0.2875	0.315585	FALSE	FALSE	FALSE	iyUsl2	68208688	0.229781	0.0279558	TRUE	reported	textfile	0.0145	2.65e-06	9883	TRUE	reported	stuAOh	textfile	2	1	TRUE	NA	0.0022269	33.9779	22.0531
Leukemia inhibitory factor receptor levels	finn-a-F5_SCHZPHR	rs78981063	A	G	A	G	-0.1377	-0.0537009	0.9558	0.958161	FALSE	FALSE	FALSE	iyUsl2	83968759	0.404493	0.0644186	TRUE	reported	textfile	0.0302	5.13e-06	11784	TRUE	reported	stuAOh	textfile	2	1	TRUE	NA	0.00176115	33.9779	20.7864
Leukemia inhibitory factor receptor levels	finn-a-F5_SCHZPHR	rs8059299	A	G	A	G	0.1051	0.0460425	0.8941	0.882907	FALSE	FALSE	FALSE	iyUsl2	9152200	0.251684	0.0401673	TRUE	reported	textfile	0.0232	5.89e-06	11336	TRUE	reported	stuAOh	textfile	2	1	TRUE	NA	0.00180711	33.9779	20.5188
Leukemia inhibitory factor receptor levels	finn-a-F5_SCHZPHR	rs9313148	C	G	C	G	-0.0824	-0.0475857	0.1414	0.115162	FALSE	TRUE	FALSE	iyUsl2	6378079	0.238783	0.0403942	TRUE	reported	textfile	0.0173	1.91e-06	11777	TRUE	reported	stuAOh	textfile	2	1	TRUE	NA	0.00192261	33.9779	22.6824
Monocyte chemoattractant protein-1 levels	finn-a-F5_SCHZPHR	rs11214549	A	G	A	G	-0.1673	0.0760925	0.0305	0.0540257	FALSE	FALSE	FALSE	CdtI4C	113237589	0.178743	0.0565898	TRUE	reported	textfile	0.0376	8.61e-06	14732	TRUE	reported	sYzIti	textfile	2	1	TRUE	NA	0.00134206	37.3128	19.7951
Monocyte chemoattractant protein-1 levels	finn-a-F5_SCHZPHR	rs117265389	C	G	C	G	0.1734	-0.140943	0.0256	0.0298793	FALSE	TRUE	FALSE	CdtI4C	4888451	0.0671846	0.0769995	TRUE	reported	textfile	0.0377	4.24e-06	14733	TRUE	reported	sYzIti	textfile	2	1	TRUE	NA	0.00143384	37.3128	21.1522
Monocyte chemoattractant protein-1 levels	finn-a-F5_SCHZPHR	rs117317477	T	G	T	G	-0.3227	-0.0175131	0.0125	0.0491329	FALSE	FALSE	FALSE	CdtI4C	21567631	0.767664	0.0592795	TRUE	reported	textfile	0.0704	4.57e-06	11725	TRUE	reported	sYzIti	textfile	2	1	TRUE	NA	0.0017888	37.3128	21.0077
Monocyte chemoattractant protein-1 levels	finn-a-F5_SCHZPHR	rs117510656	T	C	T	C	-0.2587	-0.0450839	0.9806	0.976576	FALSE	FALSE	FALSE	CdtI4C	87566778	0.598977	0.0857316	TRUE	reported	textfile	0.0562	4.16e-06	14285	TRUE	reported	sYzIti	textfile	2	1	TRUE	NA	0.00148114	37.3128	21.1865
Monocyte chemoattractant protein-1 levels	finn-a-F5_SCHZPHR	rs11870164	T	C	T	C	0.0751	-0.0313501	0.2772	0.288746	FALSE	FALSE	FALSE	CdtI4C	34240660	0.271802	0.028528	TRUE	reported	textfile	0.013	7.61e-09	14733	TRUE	reported	sYzIti	textfile	2	1	TRUE	NA	0.00226006	37.3128	33.3683
Monocyte chemoattractant protein-1 levels	finn-a-F5_SCHZPHR	rs12075	A	G	A	G	0.1694	0.0257521	0.5552	0.532621	FALSE	FALSE	FALSE	CdtI4C	159205564	0.321212	0.0259605	TRUE	reported	textfile	0.0113	8.39e-51	14730	TRUE	reported	sYzIti	textfile	2	1	TRUE	NA	0.0150277	37.3128	224.704
Monocyte chemoattractant protein-1 levels	finn-a-F5_SCHZPHR	rs12367122	A	G	A	G	0.0739	-0.0653706	0.1756	0.174223	FALSE	FALSE	FALSE	CdtI4C	30845435	0.0558959	0.0341924	TRUE	reported	textfile	0.0159	3.35e-06	14284	TRUE	reported	sYzIti	textfile	2	1	TRUE	NA	0.00151004	37.3128	21.599
Monocyte chemoattractant protein-1 levels	finn-a-F5_SCHZPHR	rs142018247	T	C	T	C	0.1966	-0.0250073	0.02	0.0289952	FALSE	FALSE	FALSE	CdtI4C	113363226	0.738452	0.0748936	TRUE	reported	textfile	0.0442	8.67e-06	14726	TRUE	reported	sYzIti	textfile	2	1	TRUE	NA	0.0013417	37.3128	19.7817
Monocyte chemoattractant protein-1 levels	finn-a-F5_SCHZPHR	rs146186562	T	G	T	G	-0.2293	0.0297706	0.9789	0.966775	FALSE	FALSE	FALSE	CdtI4C	20408498	0.679089	0.071961	TRUE	reported	textfile	0.0497	3.96e-06	14285	TRUE	reported	sYzIti	textfile	2	1	TRUE	NA	0.00148788	37.3128	21.2831
Monocyte chemoattractant protein-1 levels	finn-a-F5_SCHZPHR	rs148307902	A	G	A	G	0.2553	-0.141816	0.0243	0.0117891	FALSE	FALSE	FALSE	CdtI4C	2884900	0.25806	0.125392	TRUE	reported	textfile	0.0538	2.08e-06	13798	TRUE	reported	sYzIti	textfile	2	1	TRUE	NA	0.00162934	37.3128	22.5151
Monocyte chemoattractant protein-1 levels	finn-a-F5_SCHZPHR	rs149604038	C	G	C	G	-0.2813	-0.0507683	0.9851	0.988925	FALSE	TRUE	FALSE	CdtI4C	185745757	0.689882	0.127234	TRUE	reported	textfile	0.0556	4.21e-07	13798	TRUE	reported	sYzIti	textfile	2	1	TRUE	NA	0.00185169	37.3128	25.5933
Monocyte chemoattractant protein-1 levels	finn-a-F5_SCHZPHR	rs1788443	T	C	T	C	-0.0537	0.0470465	0.5055	0.468032	FALSE	FALSE	FALSE	CdtI4C	42561847	0.0700003	0.0259652	TRUE	reported	textfile	0.0119	6.4e-06	14285	TRUE	reported	sYzIti	textfile	2	1	TRUE	NA	0.00142349	37.3128	20.3608
Monocyte chemoattractant protein-1 levels	finn-a-F5_SCHZPHR	rs181998213	T	C	T	C	0.3723	0.0507428	0.9872	0.954017	FALSE	FALSE	FALSE	CdtI4C	46478298	0.403081	0.0606876	TRUE	reported	textfile	0.0695	8.47e-08	14285	TRUE	reported	sYzIti	textfile	2	1	TRUE	NA	0.00200477	37.3128	28.6917
Monocyte chemoattractant protein-1 levels	finn-a-F5_SCHZPHR	rs1846616	A	T	A	T	0.0856	0.00427895	0.362	0.35349	FALSE	TRUE	FALSE	CdtI4C	45990949	0.874069	0.0269977	TRUE	reported	textfile	0.0119	6.33e-13	14719	TRUE	reported	sYzIti	textfile	2	1	TRUE	NA	0.00350309	37.3128	51.7362
Monocyte chemoattractant protein-1 levels	finn-a-F5_SCHZPHR	rs190108694	A	G	A	G	-0.2084	-0.0873151	0.0286	0.018085	FALSE	FALSE	FALSE	CdtI4C	77421512	0.383035	0.100096	TRUE	reported	textfile	0.0455	4.64e-06	11325	TRUE	reported	sYzIti	textfile	2	1	TRUE	NA	0.00184897	37.3128	20.9747
Monocyte chemoattractant protein-1 levels	finn-a-F5_SCHZPHR	rs207311	T	C	T	C	0.0579	0.0120621	0.6697	0.640777	FALSE	FALSE	FALSE	CdtI4C	19074255	0.65921	0.0273515	TRUE	reported	textfile	0.0126	4.32e-06	14285	TRUE	reported	sYzIti	textfile	2	1	TRUE	NA	0.00147603	37.3128	21.1133
Monocyte chemoattractant protein-1 levels	finn-a-F5_SCHZPHR	rs2544916	A	T	A	T	0.1653	-0.0108245	0.9698	0.975047	FALSE	TRUE	FALSE	CdtI4C	100822791	0.896529	0.0832355	TRUE	reported	textfile	0.0366	6.29e-06	14720	TRUE	reported	sYzIti	textfile	2	1	TRUE	NA	0.0013838	37.3128	20.395
Monocyte chemoattractant protein-1 levels	finn-a-F5_SCHZPHR	rs34292320	T	C	T	C	-0.0684	-0.048799	0.2742	0.261113	FALSE	FALSE	FALSE	CdtI4C	42979689	0.0966674	0.0293752	TRUE	reported	textfile	0.0134	3.32e-07	14285	TRUE	reported	sYzIti	textfile	2	1	TRUE	NA	0.00182067	37.3128	26.052
Monocyte chemoattractant protein-1 levels	finn-a-F5_SCHZPHR	rs352082	C	G	C	G	0.0788	0.0312756	0.1269	0.075402	FALSE	TRUE	FALSE	CdtI4C	113859470	0.531563	0.0499913	TRUE	reported	textfile	0.0178	9.56e-06	14284	TRUE	reported	sYzIti	textfile	2	1	TRUE	NA	0.00137015	37.3128	19.5953
Monocyte chemoattractant protein-1 levels	finn-a-F5_SCHZPHR	rs35728689	A	G	A	G	0.3004	0.0077492	0.0959	0.0792372	FALSE	FALSE	FALSE	CdtI4C	46348737	0.874378	0.0490144	TRUE	reported	textfile	0.0198	5.44e-52	14732	TRUE	reported	sYzIti	textfile	2	1	TRUE	NA	0.0153842	37.3128	230.15
Monocyte chemoattractant protein-1 levels	finn-a-F5_SCHZPHR	rs4682862	A	G	A	G	0.0576	0.0415652	0.6154	0.651662	FALSE	FALSE	FALSE	CdtI4C	42835921	0.124899	0.0270866	TRUE	reported	textfile	0.0122	2.34e-06	14285	TRUE	reported	sYzIti	textfile	2	1	TRUE	NA	0.001558	37.3128	22.2877
Monocyte chemoattractant protein-1 levels	finn-a-F5_SCHZPHR	rs72730728	A	T	A	T	0.1238	-0.0888015	0.9416	0.93882	FALSE	TRUE	FALSE	CdtI4C	36424139	0.108813	0.055378	TRUE	reported	textfile	0.0272	5.33e-06	14285	TRUE	reported	sYzIti	textfile	2	1	TRUE	NA	0.00144808	37.3128	20.713
Monocyte chemoattractant protein-1 levels	finn-a-F5_SCHZPHR	rs74794857	T	C	T	C	0.0614	0.0570716	0.4123	0.375847	FALSE	FALSE	FALSE	CdtI4C	22143479	0.0358492	0.0271947	TRUE	reported	textfile	0.0139	1e-05	11760	TRUE	reported	sYzIti	textfile	2	1	TRUE	NA	0.00165646	37.3128	19.5089
Monocyte chemoattractant protein-1 levels	finn-a-F5_SCHZPHR	rs7619350	A	G	A	G	0.0986	0.00473503	0.118	0.124689	FALSE	FALSE	FALSE	CdtI4C	132550591	0.904401	0.0394243	TRUE	reported	textfile	0.0201	9.32e-07	11764	TRUE	reported	sYzIti	textfile	2	1	TRUE	NA	0.00204136	37.3128	24.0596
Monocyte chemoattractant protein-1 levels	finn-a-F5_SCHZPHR	rs77128226	T	C	T	C	-0.1063	0.0283103	0.0875	0.0550478	FALSE	FALSE	FALSE	CdtI4C	15232872	0.625478	0.0580008	TRUE	reported	textfile	0.0218	1.08e-06	14285	TRUE	reported	sYzIti	textfile	2	1	TRUE	NA	0.00166169	37.3128	23.7735
Monocyte chemoattractant protein-1 levels	finn-a-F5_SCHZPHR	rs77344300	T	C	T	C	-0.1381	-0.0824159	0.0491	0.0452335	FALSE	FALSE	FALSE	CdtI4C	76223123	0.184378	0.0620885	TRUE	reported	textfile	0.0293	2.44e-06	14733	TRUE	reported	sYzIti	textfile	2	1	TRUE	NA	0.00150559	37.3128	22.2123
Monocyte chemoattractant protein-1 levels	finn-a-F5_SCHZPHR	rs79697698	T	C	T	C	-0.348	0.0859282	0.0136	0.0501977	FALSE	FALSE	FALSE	CdtI4C	9105433	0.148292	0.0594415	TRUE	reported	textfile	0.0653	9.86e-08	13752	TRUE	reported	sYzIti	textfile	2	1	TRUE	NA	0.00206096	37.3128	28.3968
Monocyte chemoattractant protein-1 levels	finn-a-F5_SCHZPHR	rs9324105	T	C	T	C	-0.0775	-0.0110109	0.1395	0.151397	FALSE	FALSE	FALSE	CdtI4C	28803989	0.761953	0.0363493	TRUE	reported	textfile	0.0175	9.49e-06	14285	TRUE	reported	sYzIti	textfile	2	1	TRUE	NA	0.00137104	37.3128	19.6095
Monocyte chemoattractant protein-1 levels	finn-a-F5_SCHZPHR	rs9811380	A	G	A	G	-0.0584	-0.00783622	0.7146	0.722026	FALSE	FALSE	FALSE	CdtI4C	128602383	0.786376	0.0289138	TRUE	reported	textfile	0.0131	8.27e-06	14284	TRUE	reported	sYzIti	textfile	2	1	TRUE	NA	0.00138941	37.3128	19.8711
Monocyte chemoattractant protein-1 levels	finn-a-F5_SCHZPHR	rs9942602	T	C	T	C	0.0618	0.0181159	0.4922	0.398772	FALSE	FALSE	FALSE	CdtI4C	17937431	0.49561	0.0265858	TRUE	reported	textfile	0.0117	1.28e-07	14728	TRUE	reported	sYzIti	textfile	2	1	TRUE	NA	0.00189077	37.3128	27.8963
Monocyte chemoattractant protein 2 levels	finn-a-F5_SCHZPHR	rs112168535	T	C	T	C	-0.1553	0.0942481	0.9555	0.961124	FALSE	FALSE	FALSE	1RNEJK	4654768	0.165546	0.0679677	TRUE	reported	textfile	0.0316	8.9e-07	13670	TRUE	reported	G1oKYx	textfile	2	1	TRUE	NA	0.00176374	117.089	24.1493
Monocyte chemoattractant protein 2 levels	finn-a-F5_SCHZPHR	rs11861137	T	C	T	C	-0.0537	-0.00783246	0.3884	0.312588	FALSE	FALSE	FALSE	1RNEJK	17156628	0.780182	0.0280651	TRUE	reported	textfile	0.0121	9.08e-06	14729	TRUE	reported	G1oKYx	textfile	2	1	TRUE	NA	0.00133544	117.089	19.6933
Monocyte chemoattractant protein 2 levels	finn-a-F5_SCHZPHR	rs12075	A	G	A	G	-0.0973	0.0257521	0.5553	0.532621	FALSE	FALSE	FALSE	1RNEJK	159205564	0.321212	0.0259605	TRUE	reported	textfile	0.0116	4.95e-17	14733	TRUE	reported	G1oKYx	textfile	2	1	TRUE	NA	0.0047528	117.089	70.3478
Monocyte chemoattractant protein 2 levels	finn-a-F5_SCHZPHR	rs12326052	T	C	T	C	-0.1199	-0.136829	0.9372	0.982661	FALSE	FALSE	FALSE	1RNEJK	6588866	0.201327	0.107083	TRUE	reported	textfile	0.0267	7.1e-06	14288	TRUE	reported	G1oKYx	textfile	2	1	TRUE	NA	0.00140939	117.089	20.163
Monocyte chemoattractant protein 2 levels	finn-a-F5_SCHZPHR	rs12451323	T	C	T	C	1.0249	0.039217	0.8839	0.894507	FALSE	FALSE	FALSE	1RNEJK	34307079	0.350547	0.0420095	TRUE	reported	textfile	0.0174	1e-200	14288	TRUE	reported	G1oKYx	textfile	2	1	TRUE	NA	0.195381	117.089	3469
Monocyte chemoattractant protein 2 levels	finn-a-F5_SCHZPHR	rs12523126	A	T	A	T	0.1121	0.0549503	0.0746	0.0655381	FALSE	TRUE	FALSE	1RNEJK	166222350	0.290645	0.0520015	TRUE	reported	textfile	0.0232	1.35e-06	14288	TRUE	reported	G1oKYx	textfile	2	1	TRUE	NA	0.00163138	117.089	23.344
Monocyte chemoattractant protein 2 levels	finn-a-F5_SCHZPHR	rs138884871	T	C	T	C	0.2198	-0.185673	0.0188	0.0161991	FALSE	FALSE	FALSE	1RNEJK	47029967	0.0725037	0.103385	TRUE	reported	textfile	0.0473	3.37e-06	13672	TRUE	reported	G1oKYx	textfile	2	1	TRUE	NA	0.00157694	117.089	21.5908
Monocyte chemoattractant protein 2 levels	finn-a-F5_SCHZPHR	rs141574903	A	C	A	C	-0.2158	-0.0121306	0.981	0.995404	FALSE	FALSE	FALSE	1RNEJK	68015153	0.951146	0.197993	TRUE	reported	textfile	0.0487	9.37e-06	14243	TRUE	reported	G1oKYx	textfile	2	1	TRUE	NA	0.00137672	117.089	19.6329
Monocyte chemoattractant protein 2 levels	finn-a-F5_SCHZPHR	rs142168130	A	G	A	G	0.2289	0.111069	0.0176	0.00304478	FALSE	FALSE	FALSE	1RNEJK	156758892	0.637765	0.235904	TRUE	reported	textfile	0.0502	5.12e-06	14288	TRUE	reported	G1oKYx	textfile	2	1	TRUE	NA	0.00145305	117.089	20.7885
Monocyte chemoattractant protein 2 levels	finn-a-F5_SCHZPHR	rs143648571	C	G	C	G	-0.2479	0.0187238	0.0172	0.0115493	FALSE	TRUE	FALSE	1RNEJK	92894270	0.88074	0.1248	TRUE	reported	textfile	0.0554	7.65e-06	13801	TRUE	reported	G1oKYx	textfile	2	1	TRUE	NA	0.00144875	117.089	20.0203
Monocyte chemoattractant protein 2 levels	finn-a-F5_SCHZPHR	rs144618566	T	C	T	C	0.5171	-0.19708	0.0169	0.00367236	FALSE	FALSE	FALSE	1RNEJK	34325288	0.393154	0.230797	TRUE	reported	textfile	0.0538	7.15e-22	13801	TRUE	reported	G1oKYx	textfile	2	1	TRUE	NA	0.00664931	117.089	92.368
Monocyte chemoattractant protein 2 levels	finn-a-F5_SCHZPHR	rs145066788	T	C	T	C	-0.3035	0.270652	0.0089	0.00387679	FALSE	FALSE	FALSE	1RNEJK	76826172	0.216603	0.219043	TRUE	reported	textfile	0.0685	9.39e-06	13801	TRUE	reported	G1oKYx	textfile	2	1	TRUE	NA	0.00142039	117.089	19.6279
Monocyte chemoattractant protein 2 levels	finn-a-F5_SCHZPHR	rs145516279	A	G	A	G	0.2225	0.0891309	0.979	0.982155	FALSE	FALSE	FALSE	1RNEJK	147972352	0.370341	0.0994948	TRUE	reported	textfile	0.048	3.56e-06	14288	TRUE	reported	G1oKYx	textfile	2	1	TRUE	NA	0.0015016	117.089	21.4841
Monocyte chemoattractant protein 2 levels	finn-a-F5_SCHZPHR	rs147984424	A	G	A	G	-0.4143	-0.718636	0.9888	0.998979	FALSE	FALSE	FALSE	1RNEJK	104767037	0.127502	0.471537	TRUE	reported	textfile	0.0934	9.17e-06	8829	TRUE	reported	G1oKYx	textfile	2	1	TRUE	NA	0.00222361	117.089	19.6715
Monocyte chemoattractant protein 2 levels	finn-a-F5_SCHZPHR	rs181726805	A	G	A	G	-0.2479	-0.2005	0.9838	0.97265	FALSE	FALSE	FALSE	1RNEJK	92895704	0.0111897	0.0790394	TRUE	reported	textfile	0.0536	3.75e-06	14736	TRUE	reported	G1oKYx	textfile	2	1	TRUE	NA	0.00144949	117.089	21.3877
Monocyte chemoattractant protein 2 levels	finn-a-F5_SCHZPHR	rs2001616	A	G	A	G	0.089	-0.0358087	0.8982	0.919016	FALSE	FALSE	FALSE	1RNEJK	45111868	0.44922	0.0473212	TRUE	reported	textfile	0.0197	6.25e-06	14735	TRUE	reported	G1oKYx	textfile	2	1	TRUE	NA	0.00138324	117.089	20.4074
Monocyte chemoattractant protein 2 levels	finn-a-F5_SCHZPHR	rs200967074	T	G	T	G	0.1113	0.0703661	0.922	0.918673	FALSE	FALSE	FALSE	1RNEJK	14808908	0.135998	0.0471982	TRUE	reported	textfile	0.0251	9.24e-06	12201	TRUE	reported	G1oKYx	textfile	2	1	TRUE	NA	0.00160897	117.089	19.6595
Monocyte chemoattractant protein 2 levels	finn-a-F5_SCHZPHR	rs2548023	A	G	A	G	-0.076	-0.0107897	0.2077	0.152661	FALSE	FALSE	FALSE	1RNEJK	33831868	0.767123	0.0364347	TRUE	reported	textfile	0.0169	6.89e-06	11773	TRUE	reported	G1oKYx	textfile	2	1	TRUE	NA	0.00171483	117.089	20.2199
Monocyte chemoattractant protein 2 levels	finn-a-F5_SCHZPHR	rs33190	A	T	A	T	0.0636	-0.0225426	0.5779	0.72082	FALSE	TRUE	TRUE	1RNEJK	158676869	0.436479	0.0289694	TRUE	reported	textfile	0.0142	7.5e-06	12403	TRUE	reported	G1oKYx	textfile	2	1	FALSE	NA	0.00161476	117.089	20.0571
Monocyte chemoattractant protein 2 levels	finn-a-F5_SCHZPHR	rs35904471	T	C	T	C	0.0761	0.00898497	0.2662	0.328656	FALSE	FALSE	FALSE	1RNEJK	78948620	0.747051	0.0278577	TRUE	reported	textfile	0.0165	3.99e-06	11337	TRUE	reported	G1oKYx	textfile	2	1	TRUE	NA	0.00187279	117.089	21.2679
Monocyte chemoattractant protein 2 levels	finn-a-F5_SCHZPHR	rs407595	A	C	A	C	0.0697	0.000726096	0.2073	0.23961	FALSE	FALSE	FALSE	1RNEJK	125763834	0.980912	0.0303486	TRUE	reported	textfile	0.0147	2.12e-06	14287	TRUE	reported	G1oKYx	textfile	2	1	TRUE	NA	0.00157111	117.089	22.4786
Monocyte chemoattractant protein 2 levels	finn-a-F5_SCHZPHR	rs41274294	T	C	T	C	0.8816	-0.0352595	0.9682	0.969698	FALSE	FALSE	FALSE	1RNEJK	34288152	0.636183	0.0745375	TRUE	reported	textfile	0.0356	2.19e-135	14732	TRUE	reported	G1oKYx	textfile	2	1	TRUE	NA	0.039964	117.089	613.175
Monocyte chemoattractant protein 2 levels	finn-a-F5_SCHZPHR	rs4639861	A	G	A	G	0.0796	0.0696674	0.1379	0.178597	FALSE	FALSE	FALSE	1RNEJK	1764517	0.0399724	0.0339174	TRUE	reported	textfile	0.0177	6.89e-06	14287	TRUE	reported	G1oKYx	textfile	2	1	TRUE	NA	0.00141359	117.089	20.2218
Monocyte chemoattractant protein 2 levels	finn-a-F5_SCHZPHR	rs4722985	T	C	T	C	-0.0626	-0.015297	0.709	0.787867	FALSE	FALSE	FALSE	1RNEJK	30432475	0.631632	0.0319066	TRUE	reported	textfile	0.0133	2.52e-06	14288	TRUE	reported	G1oKYx	textfile	2	1	TRUE	NA	0.00154811	117.089	22.1506
Monocyte chemoattractant protein 2 levels	finn-a-F5_SCHZPHR	rs55653410	A	T	A	T	-0.1736	-0.0313282	0.042	0.00818592	FALSE	TRUE	FALSE	1RNEJK	34178795	0.829938	0.145861	TRUE	reported	textfile	0.0333	1.86e-07	14288	TRUE	reported	G1oKYx	textfile	2	1	TRUE	NA	0.00189852	117.089	27.1738
Monocyte chemoattractant protein 2 levels	finn-a-F5_SCHZPHR	rs62062305	T	G	T	G	0.0817	0.0254352	0.8553	0.854949	FALSE	FALSE	FALSE	1RNEJK	34424465	0.488977	0.0367594	TRUE	reported	textfile	0.0168	1.16e-06	14288	TRUE	reported	G1oKYx	textfile	2	1	TRUE	NA	0.00165248	117.089	23.6464
Monocyte chemoattractant protein 2 levels	finn-a-F5_SCHZPHR	rs62320291	C	G	C	G	0.1198	0.00174483	0.0668	0.066052	FALSE	TRUE	FALSE	1RNEJK	105656982	0.973666	0.0528572	TRUE	reported	textfile	0.027	9.12e-06	14288	TRUE	reported	G1oKYx	textfile	2	1	TRUE	NA	0.00137599	117.089	19.6845
Monocyte chemoattractant protein 2 levels	finn-a-F5_SCHZPHR	rs6685547	A	G	A	G	0.1462	-0.0289752	0.0505	0.0315113	FALSE	FALSE	FALSE	1RNEJK	224694422	0.695577	0.0740488	TRUE	reported	textfile	0.0289	4.22e-07	13239	TRUE	reported	G1oKYx	textfile	2	1	TRUE	NA	0.00192932	117.089	25.5878
Monocyte chemoattractant protein 2 levels	finn-a-F5_SCHZPHR	rs6690229	A	G	A	G	0.0563	-0.00566392	0.405	0.432022	FALSE	FALSE	FALSE	1RNEJK	175117325	0.828192	0.0260985	TRUE	reported	textfile	0.0125	6.67e-06	13240	TRUE	reported	G1oKYx	textfile	2	1	TRUE	NA	0.00152983	117.089	20.283
Monocyte chemoattractant protein 2 levels	finn-a-F5_SCHZPHR	rs72804061	A	G	A	G	0.2066	-0.117226	0.9801	0.99246	FALSE	FALSE	FALSE	1RNEJK	71926438	0.437898	0.151114	TRUE	reported	textfile	0.0461	7.41e-06	13870	TRUE	reported	G1oKYx	textfile	2	1	TRUE	NA	0.00144595	117.089	20.0815
Monocyte chemoattractant protein 2 levels	finn-a-F5_SCHZPHR	rs72827004	C	G	C	G	0.2617	-0.0141383	0.0456	0.0506937	FALSE	TRUE	FALSE	1RNEJK	34342888	0.812535	0.0596158	TRUE	reported	textfile	0.0317	1.51e-16	14728	TRUE	reported	G1oKYx	textfile	2	1	TRUE	NA	0.00460617	117.089	68.1444
Monocyte chemoattractant protein 2 levels	finn-a-F5_SCHZPHR	rs73178812	T	C	T	C	0.1047	-0.148553	0.0744	0.0534807	FALSE	FALSE	FALSE	1RNEJK	37258084	0.0102308	0.0578491	TRUE	reported	textfile	0.0232	6.39e-06	14288	TRUE	reported	G1oKYx	textfile	2	1	TRUE	NA	0.0014234	117.089	20.3637
Monocyte chemoattractant protein 2 levels	finn-a-F5_SCHZPHR	rs74350159	A	G	A	G	0.2798	0.0376035	0.012	0.00945017	FALSE	FALSE	FALSE	1RNEJK	35369599	0.783172	0.136647	TRUE	reported	textfile	0.0608	4.19e-06	13801	TRUE	reported	G1oKYx	textfile	2	1	TRUE	NA	0.00153219	117.089	21.1751
Monocyte chemoattractant protein 2 levels	finn-a-F5_SCHZPHR	rs7538845	C	G	C	G	0.0566	0.0138041	0.6032	0.568047	FALSE	TRUE	TRUE	1RNEJK	238717680	0.598368	0.0262062	TRUE	reported	textfile	0.0122	3.5e-06	14288	TRUE	reported	G1oKYx	textfile	2	1	FALSE	NA	0.00150414	117.089	21.5205
Monocyte chemoattractant protein 2 levels	finn-a-F5_SCHZPHR	rs75573205	C	G	C	G	0.1906	0.0362772	0.976	0.961793	FALSE	TRUE	FALSE	1RNEJK	101553551	0.584366	0.0663179	TRUE	reported	textfile	0.0408	2.99e-06	14725	TRUE	reported	G1oKYx	textfile	2	1	TRUE	NA	0.00147988	117.089	21.8206
Monocyte chemoattractant protein 2 levels	finn-a-F5_SCHZPHR	rs7557474	T	C	T	C	-0.0805	-0.0184291	0.8519	0.869689	FALSE	FALSE	FALSE	1RNEJK	229479707	0.632033	0.0384848	TRUE	reported	textfile	0.0179	6.89e-06	12851	TRUE	reported	G1oKYx	textfile	2	1	TRUE	NA	0.00157132	117.089	20.2217
Monocyte chemoattractant protein 2 levels	finn-a-F5_SCHZPHR	rs75580960	T	C	T	C	-0.0904	-0.0209392	0.8703	0.853101	FALSE	FALSE	FALSE	1RNEJK	2151762	0.566601	0.036539	TRUE	reported	textfile	0.0188	1.52e-06	13224	TRUE	reported	G1oKYx	textfile	2	1	TRUE	NA	0.00174542	117.089	23.1183
Monocyte chemoattractant protein 2 levels	finn-a-F5_SCHZPHR	rs77635208	T	C	T	C	0.1467	-0.0473641	0.9627	0.920652	FALSE	FALSE	FALSE	1RNEJK	138891225	0.3262	0.0482423	TRUE	reported	textfile	0.0331	9.34e-06	14717	TRUE	reported	G1oKYx	textfile	2	1	TRUE	NA	0.00133292	117.089	19.6402
Monocyte chemoattractant protein 2 levels	finn-a-F5_SCHZPHR	rs78743764	A	C	A	C	-0.2226	-0.103113	0.019	0.0173767	FALSE	FALSE	FALSE	1RNEJK	3385398	0.301278	0.0997518	TRUE	reported	textfile	0.048	3.53e-06	13656	TRUE	reported	G1oKYx	textfile	2	1	TRUE	NA	0.00157239	117.089	21.5033
Monocyte chemoattractant protein 2 levels	finn-a-F5_SCHZPHR	rs79097546	T	C	T	C	-0.258	0.0471814	0.9864	0.99484	FALSE	FALSE	FALSE	1RNEJK	19674796	0.803887	0.190002	TRUE	reported	textfile	0.0569	5.78e-06	14249	TRUE	reported	G1oKYx	textfile	2	1	TRUE	NA	0.0014408	117.089	20.5567
Monocyte chemoattractant protein 2 levels	finn-a-F5_SCHZPHR	rs79567569	A	C	A	C	-0.3284	-0.129505	0.9877	0.996659	FALSE	FALSE	FALSE	1RNEJK	166642770	0.585551	0.237496	TRUE	reported	textfile	0.0669	9.16e-07	13386	TRUE	reported	G1oKYx	textfile	2	1	TRUE	NA	0.00179689	117.089	24.0929
Monocyte chemoattractant protein 2 levels	finn-a-F5_SCHZPHR	rs80131163	A	G	A	G	0.1962	0.0870323	0.9686	0.940821	FALSE	FALSE	FALSE	1RNEJK	34097406	0.109575	0.0543915	TRUE	reported	textfile	0.0399	8.77e-07	14730	TRUE	reported	G1oKYx	textfile	2	1	TRUE	NA	0.00163884	117.089	24.1765
Monocyte chemoattractant protein 2 levels	finn-a-F5_SCHZPHR	rs948962	A	C	A	C	0.0544	0.0570016	0.4764	0.557489	FALSE	FALSE	FALSE	1RNEJK	77208433	0.0294476	0.0261782	TRUE	reported	textfile	0.0119	4.84e-06	14736	TRUE	reported	G1oKYx	textfile	2	1	TRUE	NA	0.00141615	117.089	20.8951
Monocyte chemoattractant protein 2 levels	finn-a-F5_SCHZPHR	rs9889517	A	G	A	G	0.0609	0.0579862	0.4783	0.405161	FALSE	FALSE	FALSE	1RNEJK	4800880	0.0287164	0.0265097	TRUE	reported	textfile	0.0121	4.83e-07	14288	TRUE	reported	G1oKYx	textfile	2	1	TRUE	NA	0.0017698	117.089	25.3281
Monocyte chemoattractant protein-3 levels	finn-a-F5_SCHZPHR	rs116170440	A	G	A	G	-0.257	0.119953	0.0167	0.00851275	FALSE	FALSE	FALSE	a1P9RH	36136749	0.388478	0.139095	TRUE	reported	textfile	0.0579	9.05e-06	10848	TRUE	reported	7DJCed	textfile	2	1	TRUE	NA	0.00181289	29.4022	19.6983
Monocyte chemoattractant protein-3 levels	finn-a-F5_SCHZPHR	rs12075	A	G	A	G	-0.0899	0.0257521	0.5624	0.532621	FALSE	FALSE	FALSE	a1P9RH	159205564	0.321212	0.0259605	TRUE	reported	textfile	0.013	4.67e-12	11780	TRUE	reported	7DJCed	textfile	2	1	TRUE	NA	0.00404322	29.4022	47.8144
Monocyte chemoattractant protein-3 levels	finn-a-F5_SCHZPHR	rs12661848	T	G	T	G	0.0655	0.00951005	0.5602	0.563133	FALSE	FALSE	FALSE	a1P9RH	123585326	0.715184	0.026062	TRUE	reported	textfile	0.0147	8.36e-06	9889	TRUE	reported	7DJCed	textfile	2	1	TRUE	NA	0.00200366	29.4022	19.85
Monocyte chemoattractant protein-3 levels	finn-a-F5_SCHZPHR	rs139796674	A	G	A	G	0.2334	-0.0303313	0.0249	0.026549	FALSE	FALSE	FALSE	a1P9RH	107822071	0.70814	0.081023	TRUE	reported	textfile	0.0492	2.1e-06	11335	TRUE	reported	7DJCed	textfile	2	1	TRUE	NA	0.00198147	29.4022	22.5006
Monocyte chemoattractant protein-3 levels	finn-a-F5_SCHZPHR	rs146174820	A	G	A	G	0.2663	-0.115081	0.0247	0.00775055	FALSE	FALSE	FALSE	a1P9RH	68387100	0.451193	0.152743	TRUE	reported	textfile	0.0547	1.13e-06	10469	TRUE	reported	7DJCed	textfile	2	1	TRUE	NA	0.00225881	29.4022	23.6965
Monocyte chemoattractant protein-3 levels	finn-a-F5_SCHZPHR	rs147793446	A	G	A	G	0.1941	0.00911378	0.0345	0.0202127	FALSE	FALSE	FALSE	a1P9RH	201800182	0.922596	0.093798	TRUE	reported	textfile	0.0413	2.6e-06	11770	TRUE	reported	7DJCed	textfile	2	1	TRUE	NA	0.0018731	29.4022	22.084
Monocyte chemoattractant protein-3 levels	finn-a-F5_SCHZPHR	rs148859911	A	G	A	G	0.1507	-0.00860764	0.05	0.0483142	FALSE	FALSE	FALSE	a1P9RH	42223623	0.890404	0.0624677	TRUE	reported	textfile	0.0328	4.34e-06	11771	TRUE	reported	7DJCed	textfile	2	1	TRUE	NA	0.00179014	29.4022	21.106
Monocyte chemoattractant protein-3 levels	finn-a-F5_SCHZPHR	rs153473	C	G	C	G	-0.0638	0.0329642	0.4563	0.460727	FALSE	TRUE	TRUE	a1P9RH	151255354	0.203799	0.0259397	TRUE	reported	textfile	0.0134	1.92e-06	11335	TRUE	reported	7DJCed	textfile	2	1	FALSE	NA	0.00199592	29.4022	22.665
Monocyte chemoattractant protein-3 levels	finn-a-F5_SCHZPHR	rs16947053	A	G	A	G	0.2264	-0.100146	0.9779	0.984714	FALSE	FALSE	FALSE	a1P9RH	92549345	0.346293	0.106335	TRUE	reported	textfile	0.0487	3.34e-06	11783	TRUE	reported	7DJCed	textfile	2	1	TRUE	NA	0.00183081	29.4022	21.6083
Monocyte chemoattractant protein-3 levels	finn-a-F5_SCHZPHR	rs182239847	T	G	T	G	-0.1716	0.0746794	0.9096	0.901248	FALSE	FALSE	FALSE	a1P9RH	143970991	0.082264	0.0429761	TRUE	reported	textfile	0.0359	1.75e-06	9453	TRUE	reported	7DJCed	textfile	2	1	TRUE	NA	0.00241117	29.4022	22.843
Monocyte chemoattractant protein-3 levels	finn-a-F5_SCHZPHR	rs187435509	T	G	T	G	0.171	-0.101425	0.0356	0.032883	FALSE	FALSE	FALSE	a1P9RH	4794728	0.170622	0.0740217	TRUE	reported	textfile	0.0381	7.18e-06	11780	TRUE	reported	7DJCed	textfile	2	1	TRUE	NA	0.00170708	29.4022	20.1404
Monocyte chemoattractant protein-3 levels	finn-a-F5_SCHZPHR	rs200447680	A	C	A	C	0.1863	-0.0109581	0.9612	0.969815	FALSE	FALSE	FALSE	a1P9RH	15627242	0.883103	0.0745261	TRUE	reported	textfile	0.041	5.52e-06	10235	TRUE	reported	7DJCed	textfile	2	1	TRUE	NA	0.00201324	29.4022	20.643
Monocyte chemoattractant protein-3 levels	finn-a-F5_SCHZPHR	rs2228467	T	C	T	C	-0.3169	-0.0720346	0.9268	0.923745	FALSE	FALSE	FALSE	a1P9RH	42864624	0.140153	0.0488297	TRUE	reported	textfile	0.0252	2.88e-36	11782	TRUE	reported	7DJCed	textfile	2	1	TRUE	NA	0.0132445	29.4022	158.114
Monocyte chemoattractant protein-3 levels	finn-a-F5_SCHZPHR	rs28571854	T	C	T	C	-0.1098	-0.0159222	0.0785	0.0693699	FALSE	FALSE	FALSE	a1P9RH	16472949	0.755214	0.0510703	TRUE	reported	textfile	0.0247	8.78e-06	11775	TRUE	reported	7DJCed	textfile	2	1	TRUE	NA	0.00167541	29.4022	19.7577
Monocyte chemoattractant protein-3 levels	finn-a-F5_SCHZPHR	rs28667091	T	G	T	G	-0.0613	0.0597346	0.4117	0.446523	FALSE	FALSE	FALSE	a1P9RH	47680980	0.0215665	0.0259951	TRUE	reported	textfile	0.0133	4.05e-06	11782	TRUE	reported	7DJCed	textfile	2	1	TRUE	NA	0.00179977	29.4022	21.2395
Monocyte chemoattractant protein-3 levels	finn-a-F5_SCHZPHR	rs4146770	T	C	T	C	-0.0933	0.0275521	0.7978	0.819978	FALSE	FALSE	FALSE	a1P9RH	151330756	0.413154	0.0336676	TRUE	reported	textfile	0.0165	1.56e-08	11760	TRUE	reported	7DJCed	textfile	2	1	TRUE	NA	0.0027115	29.4022	31.9684
Monocyte chemoattractant protein-3 levels	finn-a-F5_SCHZPHR	rs481267	A	G	A	G	-0.0754	0.0261431	0.3263	0.363502	FALSE	FALSE	FALSE	a1P9RH	108175198	0.329352	0.0268019	TRUE	reported	textfile	0.015	4.99e-07	9889	TRUE	reported	7DJCed	textfile	2	1	TRUE	NA	0.00254859	29.4022	25.2623
Monocyte chemoattractant protein-3 levels	finn-a-F5_SCHZPHR	rs7116054	T	C	T	C	-0.0998	0.0092166	0.1822	0.10419	FALSE	FALSE	FALSE	a1P9RH	69124227	0.82878	0.0426168	TRUE	reported	textfile	0.0179	2.47e-08	11335	TRUE	reported	7DJCed	textfile	2	1	TRUE	NA	0.00273492	29.4022	31.0798
Monocyte chemoattractant protein-3 levels	finn-a-F5_SCHZPHR	rs7213460	A	G	A	G	0.0942	-0.0211771	0.4161	0.391547	FALSE	FALSE	FALSE	a1P9RH	34195594	0.426204	0.0266143	TRUE	reported	textfile	0.0132	9.58e-13	11780	TRUE	reported	7DJCed	textfile	2	1	TRUE	NA	0.00430462	29.4022	50.919
Monocyte chemoattractant protein-3 levels	finn-a-F5_SCHZPHR	rs72689930	T	G	T	G	0.1624	-0.00384114	0.9529	0.955209	FALSE	FALSE	FALSE	a1P9RH	158004611	0.950673	0.0620926	TRUE	reported	textfile	0.0363	7.68e-06	11783	TRUE	reported	7DJCed	textfile	2	1	TRUE	NA	0.00169577	29.4022	20.0118
Monocyte chemoattractant protein-3 levels	finn-a-F5_SCHZPHR	rs72793575	A	G	A	G	0.1043	-0.0649664	0.1037	0.069768	FALSE	FALSE	FALSE	a1P9RH	23549096	0.202703	0.0509986	TRUE	reported	textfile	0.0235	9.07e-06	11335	TRUE	reported	7DJCed	textfile	2	1	TRUE	NA	0.00173483	29.4022	19.695
Monocyte chemoattractant protein-3 levels	finn-a-F5_SCHZPHR	rs72939501	A	G	A	G	-0.1014	0.012888	0.1082	0.140968	FALSE	FALSE	FALSE	a1P9RH	63114741	0.730782	0.0374558	TRUE	reported	textfile	0.0226	7.23e-06	11335	TRUE	reported	7DJCed	textfile	2	1	TRUE	NA	0.00177283	29.4022	20.1272
Monocyte chemoattractant protein-3 levels	finn-a-F5_SCHZPHR	rs7327202	C	G	C	G	-0.0969	0.0123453	0.1497	0.165935	FALSE	TRUE	FALSE	a1P9RH	58357592	0.722046	0.0347045	TRUE	reported	textfile	0.0194	5.89e-07	10903	TRUE	reported	7DJCed	textfile	2	1	TRUE	NA	0.002283	29.4022	24.9439
Monocyte chemoattractant protein-3 levels	finn-a-F5_SCHZPHR	rs74157668	T	C	T	C	0.1574	0.102679	0.0404	0.0247767	FALSE	FALSE	FALSE	a1P9RH	119383800	0.222187	0.0841127	TRUE	reported	textfile	0.0343	4.46e-06	11781	TRUE	reported	7DJCed	textfile	2	1	TRUE	NA	0.00178428	29.4022	21.0546
Monocyte chemoattractant protein-3 levels	finn-a-F5_SCHZPHR	rs78848134	T	C	T	C	0.2441	-0.131756	0.0198	0.0135183	FALSE	FALSE	FALSE	a1P9RH	42498017	0.242542	0.112742	TRUE	reported	textfile	0.0514	2.04e-06	11296	TRUE	reported	7DJCed	textfile	2	1	TRUE	NA	0.00199259	29.4022	22.5493
Monocyte chemoattractant protein-3 levels	finn-a-F5_SCHZPHR	rs8129542	A	T	A	T	-0.1022	-0.0340087	0.1218	0.105915	FALSE	TRUE	FALSE	a1P9RH	44426940	0.417363	0.0419341	TRUE	reported	textfile	0.0228	7.38e-06	10271	TRUE	reported	7DJCed	textfile	2	1	TRUE	NA	0.00195241	29.4022	20.0885
Monocyte chemoattractant protein-3 levels	finn-a-F5_SCHZPHR	rs9968876	T	G	T	G	-0.1046	0.00883674	0.8991	0.93087	FALSE	FALSE	FALSE	a1P9RH	99639406	0.862091	0.0508697	TRUE	reported	textfile	0.0221	2.21e-06	11774	TRUE	reported	7DJCed	textfile	2	1	TRUE	NA	0.00189902	29.4022	22.3978
Monocyte chemoattractant protein-4 levels	finn-a-F5_SCHZPHR	rs10140592	A	G	A	G	0.2704	0.078843	0.0209	0.0265503	FALSE	FALSE	FALSE	ZRJo3i	69984756	0.318035	0.0789611	TRUE	reported	textfile	0.0553	1.01e-06	13753	TRUE	reported	GANB9b	textfile	2	1	TRUE	NA	0.00173545	49.9631	23.9056
Monocyte chemoattractant protein-4 levels	finn-a-F5_SCHZPHR	rs113911480	T	G	T	G	-0.1502	0.0415227	0.9632	0.968154	FALSE	FALSE	FALSE	ZRJo3i	28643961	0.580138	0.0750613	TRUE	reported	textfile	0.0333	6.47e-06	14709	TRUE	reported	GANB9b	textfile	2	1	TRUE	NA	0.00138124	49.9631	20.3419
Monocyte chemoattractant protein-4 levels	finn-a-F5_SCHZPHR	rs114438927	A	G	A	G	0.2261	0.109619	0.0163	0.0139151	FALSE	FALSE	FALSE	ZRJo3i	29779979	0.320174	0.11027	TRUE	reported	textfile	0.05	6.13e-06	12852	TRUE	reported	GANB9b	textfile	2	1	TRUE	NA	0.00158855	49.9631	20.4453
Monocyte chemoattractant protein-4 levels	finn-a-F5_SCHZPHR	rs115511138	A	G	A	G	0.1956	-0.0768779	0.9694	0.991141	FALSE	FALSE	FALSE	ZRJo3i	114645835	0.608722	0.150182	TRUE	reported	textfile	0.042	3.21e-06	13944	TRUE	reported	GANB9b	textfile	2	1	TRUE	NA	0.00155302	49.9631	21.6859
Monocyte chemoattractant protein-4 levels	finn-a-F5_SCHZPHR	rs12075	A	G	A	G	0.189	0.0257521	0.5553	0.532621	FALSE	FALSE	FALSE	ZRJo3i	159205564	0.321212	0.0259605	TRUE	reported	textfile	0.0114	9.89e-62	14733	TRUE	reported	GANB9b	textfile	2	1	TRUE	NA	0.0183145	49.9631	274.824
Monocyte chemoattractant protein-4 levels	finn-a-F5_SCHZPHR	rs144118870	A	G	A	G	0.1749	-0.00451038	0.963	0.960037	FALSE	FALSE	FALSE	ZRJo3i	31247030	0.946098	0.0667137	TRUE	reported	textfile	0.0368	2.01e-06	14735	TRUE	reported	GANB9b	textfile	2	1	TRUE	NA	0.00153062	49.9631	22.5853
Monocyte chemoattractant protein-4 levels	finn-a-F5_SCHZPHR	rs144982290	T	C	T	C	0.2271	0.0711541	0.025	0.00969434	FALSE	FALSE	FALSE	ZRJo3i	152620282	0.605015	0.137575	TRUE	reported	textfile	0.05	5.57e-06	13801	TRUE	reported	GANB9b	textfile	2	1	TRUE	NA	0.00149257	49.9631	20.6268
Monocyte chemoattractant protein-4 levels	finn-a-F5_SCHZPHR	rs148945704	C	G	C	G	-0.2016	-0.0633427	0.0179	0.00976102	FALSE	TRUE	FALSE	ZRJo3i	159233878	0.635561	0.133658	TRUE	reported	textfile	0.0456	9.82e-06	14232	TRUE	reported	GANB9b	textfile	2	1	TRUE	NA	0.00137148	49.9631	19.543
Monocyte chemoattractant protein-4 levels	finn-a-F5_SCHZPHR	rs1995234	A	T	A	T	-0.058	-0.0140513	0.4227	0.468516	FALSE	TRUE	TRUE	ZRJo3i	157755582	0.588815	0.0259943	TRUE	reported	textfile	0.0129	6.92e-06	12404	TRUE	reported	GANB9b	textfile	2	1	FALSE	NA	0.00162708	49.9631	20.2119
Monocyte chemoattractant protein-4 levels	finn-a-F5_SCHZPHR	rs2192410	C	G	C	G	0.072	-0.012119	0.1934	0.210117	FALSE	TRUE	FALSE	ZRJo3i	172652868	0.701578	0.0316266	TRUE	reported	textfile	0.0158	5.19e-06	12836	TRUE	reported	GANB9b	textfile	2	1	TRUE	NA	0.00161517	49.9631	20.7627
Monocyte chemoattractant protein-4 levels	finn-a-F5_SCHZPHR	rs2497351	T	C	T	C	0.0668	0.00112216	0.2018	0.195746	FALSE	FALSE	FALSE	ZRJo3i	92760589	0.972543	0.0326023	TRUE	reported	textfile	0.0145	4.09e-06	14736	TRUE	reported	GANB9b	textfile	2	1	TRUE	NA	0.00143818	49.9631	21.2206
Monocyte chemoattractant protein-4 levels	finn-a-F5_SCHZPHR	rs2631360	A	G	A	G	0.0609	0.0329653	0.5448	0.655461	FALSE	FALSE	FALSE	ZRJo3i	132371737	0.226745	0.0272713	TRUE	reported	textfile	0.0131	3.34e-06	11782	TRUE	reported	GANB9b	textfile	2	1	TRUE	NA	0.00183095	49.9631	21.6082
Monocyte chemoattractant protein-4 levels	finn-a-F5_SCHZPHR	rs2721961	T	G	T	G	-0.1201	-0.0888761	0.7293	0.691346	FALSE	FALSE	FALSE	ZRJo3i	115645684	0.00132978	0.0276918	TRUE	reported	textfile	0.0133	1.72e-19	14288	TRUE	reported	GANB9b	textfile	2	1	TRUE	NA	0.00567466	49.9631	81.5308
Monocyte chemoattractant protein-4 levels	finn-a-F5_SCHZPHR	rs3136676	A	G	A	G	0.3903	-0.0250943	0.9384	0.945412	FALSE	FALSE	FALSE	ZRJo3i	34356270	0.661343	0.0572851	TRUE	reported	textfile	0.0251	1.6e-54	14728	TRUE	reported	GANB9b	textfile	2	1	TRUE	NA	0.0161523	49.9631	241.763
Monocyte chemoattractant protein-4 levels	finn-a-F5_SCHZPHR	rs34202150	T	C	T	C	0.08	-0.0239147	0.8698	0.875516	FALSE	FALSE	FALSE	ZRJo3i	24007973	0.544395	0.0394514	TRUE	reported	textfile	0.0181	9.88e-06	14288	TRUE	reported	GANB9b	textfile	2	1	TRUE	NA	0.00136539	49.9631	19.5327
Monocyte chemoattractant protein-4 levels	finn-a-F5_SCHZPHR	rs3917900	A	G	A	G	0.1557	0.0236841	0.6401	0.663734	FALSE	FALSE	FALSE	ZRJo3i	34260295	0.389401	0.0275171	TRUE	reported	textfile	0.012	1.7e-38	14730	TRUE	reported	GANB9b	textfile	2	1	TRUE	NA	0.0113	49.9631	168.328
Monocyte chemoattractant protein-4 levels	finn-a-F5_SCHZPHR	rs438824	A	G	A	G	-0.0548	0.0454932	0.4985	0.502144	FALSE	FALSE	FALSE	ZRJo3i	99254609	0.0803748	0.0260181	TRUE	reported	textfile	0.0121	5.93e-06	14287	TRUE	reported	GANB9b	textfile	2	1	TRUE	NA	0.00143359	49.9631	20.5083
Monocyte chemoattractant protein-4 levels	finn-a-F5_SCHZPHR	rs4980395	T	C	T	C	0.0748	-0.0692753	0.184	0.13396	FALSE	FALSE	FALSE	ZRJo3i	1855364	0.0725488	0.0385794	TRUE	reported	textfile	0.0164	5.09e-06	14288	TRUE	reported	GANB9b	textfile	2	1	TRUE	NA	0.00145383	49.9631	20.7996
Monocyte chemoattractant protein-4 levels	finn-a-F5_SCHZPHR	rs55842014	A	G	A	G	-0.0638	0.0345804	0.3598	0.293002	FALSE	FALSE	FALSE	ZRJo3i	46247622	0.223954	0.0284359	TRUE	reported	textfile	0.0131	1.11e-06	12404	TRUE	reported	GANB9b	textfile	2	1	TRUE	NA	0.00190857	49.9631	23.7153
Monocyte chemoattractant protein-4 levels	finn-a-F5_SCHZPHR	rs56003568	C	G	C	G	0.0569	-0.00611687	0.2956	0.276345	FALSE	TRUE	FALSE	ZRJo3i	202626976	0.833149	0.0290361	TRUE	reported	textfile	0.0126	6.31e-06	14734	TRUE	reported	GANB9b	textfile	2	1	TRUE	NA	0.00138217	49.9631	20.3903
Monocyte chemoattractant protein-4 levels	finn-a-F5_SCHZPHR	rs61578494	C	G	C	G	-0.1675	-0.00928378	0.0674	0.0544754	FALSE	TRUE	FALSE	ZRJo3i	34208601	0.869717	0.0566024	TRUE	reported	textfile	0.0238	1.95e-12	14728	TRUE	reported	GANB9b	textfile	2	1	TRUE	NA	0.00335177	49.9631	49.5241
Monocyte chemoattractant protein-4 levels	finn-a-F5_SCHZPHR	rs62201455	A	C	A	C	-0.2136	-0.167346	0.9807	0.949185	FALSE	FALSE	FALSE	ZRJo3i	12708815	0.00361085	0.0575013	TRUE	reported	textfile	0.0451	2.18e-06	14722	TRUE	reported	GANB9b	textfile	2	1	TRUE	NA	0.00152132	49.9631	22.428
Monocyte chemoattractant protein-4 levels	finn-a-F5_SCHZPHR	rs62336911	T	C	T	C	0.1569	0.0108647	0.0417	0.0357164	FALSE	FALSE	FALSE	ZRJo3i	175512557	0.880483	0.0722594	TRUE	reported	textfile	0.0332	2.29e-06	14288	TRUE	reported	GANB9b	textfile	2	1	TRUE	NA	0.0015607	49.9631	22.331
Monocyte chemoattractant protein-4 levels	finn-a-F5_SCHZPHR	rs72832833	A	G	A	G	-0.0635	0.047368	0.7811	0.829245	FALSE	FALSE	FALSE	ZRJo3i	115910356	0.168053	0.0343623	TRUE	reported	textfile	0.0143	8.97e-06	14734	TRUE	reported	GANB9b	textfile	2	1	TRUE	NA	0.00133652	49.9631	19.7159
Monocyte chemoattractant protein-4 levels	finn-a-F5_SCHZPHR	rs74794857	T	C	T	C	0.0674	0.0570716	0.4123	0.375847	FALSE	FALSE	FALSE	ZRJo3i	22143479	0.0358492	0.0271947	TRUE	reported	textfile	0.0139	1.24e-06	11760	TRUE	reported	GANB9b	textfile	2	1	TRUE	NA	0.00199533	49.9631	23.508
Monocyte chemoattractant protein-4 levels	finn-a-F5_SCHZPHR	rs7612912	T	C	T	C	0.1281	0.018269	0.6276	0.656101	FALSE	FALSE	FALSE	ZRJo3i	42869129	0.500932	0.0271446	TRUE	reported	textfile	0.012	1.33e-26	14714	TRUE	reported	GANB9b	textfile	2	1	TRUE	NA	0.00768519	49.9631	113.94
Monocyte chemoattractant protein-4 levels	finn-a-F5_SCHZPHR	rs847767	A	G	A	G	0.077	-0.0224598	0.8533	0.832983	FALSE	FALSE	FALSE	ZRJo3i	40083849	0.517084	0.0346684	TRUE	reported	textfile	0.0168	4.58e-06	14733	TRUE	reported	GANB9b	textfile	2	1	TRUE	NA	0.00142381	49.9631	21.0041
Monocyte chemoattractant protein-4 levels	finn-a-F5_SCHZPHR	rs926646	T	C	T	C	0.1432	0.130262	0.9545	0.963965	FALSE	FALSE	FALSE	ZRJo3i	20042682	0.064031	0.0703372	TRUE	reported	textfile	0.0304	2.47e-06	14732	TRUE	reported	GANB9b	textfile	2	1	TRUE	NA	0.00150392	49.9631	22.186
Macrophage inflammatory protein 1a levels	finn-a-F5_SCHZPHR	rs112449949	T	C	T	C	-0.1932	-0.00319755	0.0345	0.0212817	FALSE	FALSE	FALSE	K25jto	129791657	0.972991	0.0944429	TRUE	reported	textfile	0.0434	8.52e-06	13394	TRUE	reported	DyzmHk	textfile	2	1	TRUE	NA	0.00147735	73.2468	19.8139
Macrophage inflammatory protein 1a levels	finn-a-F5_SCHZPHR	rs113448118	A	G	A	G	0.0818	0.0428666	0.1528	0.126722	FALSE	FALSE	FALSE	K25jto	1069318	0.265554	0.038502	TRUE	reported	textfile	0.0179	4.88e-06	11793	TRUE	reported	DyzmHk	textfile	2	1	TRUE	NA	0.0017677	73.2468	20.8798
Macrophage inflammatory protein 1a levels	finn-a-F5_SCHZPHR	rs1143687	T	C	T	C	-0.1229	-0.0072607	0.0627	0.052881	FALSE	FALSE	FALSE	K25jto	81889208	0.900989	0.0583603	TRUE	reported	textfile	0.024	3.04e-07	14743	TRUE	reported	DyzmHk	textfile	2	1	TRUE	NA	0.00177551	73.2468	26.2194
Macrophage inflammatory protein 1a levels	finn-a-F5_SCHZPHR	rs1295911	A	G	A	G	-0.087	-0.0567119	0.8805	0.92105	FALSE	FALSE	FALSE	K25jto	12033633	0.232412	0.0474907	TRUE	reported	textfile	0.0193	6.55e-06	12799	TRUE	reported	DyzmHk	textfile	2	1	TRUE	NA	0.00158511	73.2468	20.3168
Macrophage inflammatory protein 1a levels	finn-a-F5_SCHZPHR	rs147065959	A	C	A	C	0.302	0.284219	0.985	0.997973	FALSE	FALSE	FALSE	K25jto	28046761	0.368421	0.315997	TRUE	reported	textfile	0.068	8.95e-06	11438	TRUE	reported	DyzmHk	textfile	2	1	TRUE	NA	0.00172146	73.2468	19.7206
Macrophage inflammatory protein 1a levels	finn-a-F5_SCHZPHR	rs2847249	T	C	T	C	-0.0621	-0.0292923	0.2605	0.297013	FALSE	FALSE	FALSE	K25jto	12747236	0.300833	0.0283114	TRUE	reported	textfile	0.0136	4.97e-06	14294	TRUE	reported	DyzmHk	textfile	2	1	TRUE	NA	0.00145653	73.2468	20.8471
Macrophage inflammatory protein 1a levels	finn-a-F5_SCHZPHR	rs2853926	A	G	A	G	-0.0608	0.0448463	0.7392	0.841341	FALSE	FALSE	FALSE	K25jto	31295274	0.207442	0.0355745	TRUE	reported	textfile	0.0133	4.84e-06	14743	TRUE	reported	DyzmHk	textfile	2	1	TRUE	NA	0.00141548	73.2468	20.8951
Macrophage inflammatory protein 1a levels	finn-a-F5_SCHZPHR	rs34563790	G	GA	G	GA	-0.0636	0.00100028	0.544	0.489861	FALSE	FALSE	FALSE	K25jto	25086320	0.969171	0.0258821	TRUE	reported	textfile	0.0135	2.46e-06	10894	TRUE	reported	DyzmHk	textfile	2	1	TRUE	NA	0.00203318	73.2468	22.1905
Macrophage inflammatory protein 1a levels	finn-a-F5_SCHZPHR	rs4861445	A	G	A	G	0.0588	-0.0105346	0.3744	0.389482	FALSE	FALSE	FALSE	K25jto	180813676	0.694082	0.0267836	TRUE	reported	textfile	0.013	6.09e-06	14295	TRUE	reported	DyzmHk	textfile	2	1	TRUE	NA	0.0014291	73.2468	20.4554
Macrophage inflammatory protein 1a levels	finn-a-F5_SCHZPHR	rs56675286	A	C	A	C	-0.1806	0.0490596	0.0383	0.0237234	FALSE	FALSE	FALSE	K25jto	36031023	0.566115	0.0855022	TRUE	reported	textfile	0.0325	2.75e-08	14743	TRUE	reported	DyzmHk	textfile	2	1	TRUE	NA	0.00209013	73.2468	30.8752
Macrophage inflammatory protein 1a levels	finn-a-F5_SCHZPHR	rs5743604	A	G	A	G	-0.0736	0.041114	0.7503	0.873411	FALSE	FALSE	FALSE	K25jto	38799664	0.296127	0.0393521	TRUE	reported	textfile	0.0135	4.98e-08	14737	TRUE	reported	DyzmHk	textfile	2	1	TRUE	NA	0.00201282	73.2468	29.7187
Macrophage inflammatory protein 1a levels	finn-a-F5_SCHZPHR	rs66822987	T	C	T	C	0.0653	-0.0487691	0.2284	0.234666	FALSE	FALSE	FALSE	K25jto	63120741	0.110909	0.0305931	TRUE	reported	textfile	0.0144	5.77e-06	14295	TRUE	reported	DyzmHk	textfile	2	1	TRUE	NA	0.00143646	73.2468	20.5608
Macrophage inflammatory protein 1a levels	finn-a-F5_SCHZPHR	rs677925	T	C	T	C	-0.0668	0.0359073	0.7284	0.74337	FALSE	FALSE	FALSE	K25jto	15838151	0.228808	0.0298373	TRUE	reported	textfile	0.0143	2.99e-06	12411	TRUE	reported	DyzmHk	textfile	2	1	TRUE	NA	0.00175514	73.2468	21.8178
Macrophage inflammatory protein 1a levels	finn-a-F5_SCHZPHR	rs7137828	T	C	T	C	-0.0837	-0.0124533	0.5247	0.58628	FALSE	FALSE	FALSE	K25jto	111494996	0.635694	0.0262878	TRUE	reported	textfile	0.0133	3.11e-10	11344	TRUE	reported	DyzmHk	textfile	2	1	TRUE	NA	0.00347911	73.2468	39.5978
Macrophage inflammatory protein 1a levels	finn-a-F5_SCHZPHR	rs7537266	T	C	T	C	0.0615	-0.014484	0.2426	0.228374	FALSE	FALSE	FALSE	K25jto	238227855	0.639897	0.0309592	TRUE	reported	textfile	0.0137	7.15e-06	14294	TRUE	reported	DyzmHk	textfile	2	1	TRUE	NA	0.00140781	73.2468	20.1488
Macrophage inflammatory protein 1a levels	finn-a-F5_SCHZPHR	rs78871521	T	C	T	C	0.1812	-0.0989474	0.0304	0.0307621	FALSE	FALSE	FALSE	K25jto	4724016	0.194686	0.0762988	TRUE	reported	textfile	0.0371	1.04e-06	13246	TRUE	reported	DyzmHk	textfile	2	1	TRUE	NA	0.00179764	73.2468	23.8508
Macrophage inflammatory protein 1a levels	finn-a-F5_SCHZPHR	rs7917198	T	G	T	G	-0.0706	0.0081368	0.8397	0.850506	FALSE	FALSE	FALSE	K25jto	91916134	0.822614	0.0362952	TRUE	reported	textfile	0.0159	8.99e-06	14731	TRUE	reported	DyzmHk	textfile	2	1	TRUE	NA	0.0013366	73.2468	19.7132
Macrophage inflammatory protein 1a levels	finn-a-F5_SCHZPHR	rs8951	T	C	T	C	-0.4102	0.0290504	0.7695	0.836882	FALSE	FALSE	FALSE	K25jto	36088374	0.409377	0.0352129	TRUE	reported	textfile	0.0135	1e-200	14295	TRUE	reported	DyzmHk	textfile	2	1	TRUE	NA	0.0606679	73.2468	923.13
Macrophage inflammatory protein 1a levels	finn-a-F5_SCHZPHR	rs9540456	A	G	A	G	0.0926	-0.0512246	0.8776	0.921416	FALSE	FALSE	FALSE	K25jto	65511242	0.292066	0.0486187	TRUE	reported	textfile	0.0181	3.12e-07	14295	TRUE	reported	DyzmHk	textfile	2	1	TRUE	NA	0.00182762	73.2468	26.17
Macrophage inflammatory protein 1a levels	finn-a-F5_SCHZPHR	rs9911791	A	G	A	G	0.176	-0.0560779	0.8208	0.743638	FALSE	FALSE	FALSE	K25jto	36465154	0.0583257	0.02962	TRUE	reported	textfile	0.0162	1.71e-27	14295	TRUE	reported	DyzmHk	textfile	2	1	TRUE	NA	0.00818917	73.2468	118.014
Matrix metalloproteinase-1 levels	finn-a-F5_SCHZPHR	rs10732827	A	G	A	G	0.0558	-0.0833651	0.3498	0.372529	FALSE	FALSE	FALSE	nohlVc	84132151	0.00186076	0.0267917	TRUE	reported	textfile	0.0124	6.8e-06	14742	TRUE	reported	65mvWO	textfile	2	1	TRUE	NA	0.00137174	63.5027	20.2473
Matrix metalloproteinase-1 levels	finn-a-F5_SCHZPHR	rs10978641	A	T	A	T	0.0649	0.0233056	0.7462	0.791769	FALSE	TRUE	FALSE	nohlVc	106791915	0.468239	0.0321303	TRUE	reported	textfile	0.014	3.56e-06	14296	TRUE	reported	65mvWO	textfile	2	1	TRUE	NA	0.00150095	63.5027	21.4868
Matrix metalloproteinase-1 levels	finn-a-F5_SCHZPHR	rs10990535	T	C	T	C	0.0703	0.00184748	0.253	0.265503	FALSE	FALSE	FALSE	nohlVc	96328727	0.949653	0.0292591	TRUE	reported	textfile	0.0135	1.91e-07	14734	TRUE	reported	65mvWO	textfile	2	1	TRUE	NA	0.00183706	63.5027	27.1134
Matrix metalloproteinase-1 levels	finn-a-F5_SCHZPHR	rs116350236	A	T	A	T	0.0639	-0.0114167	0.3845	0.412204	FALSE	TRUE	FALSE	nohlVc	124183776	0.665992	0.0264487	TRUE	reported	textfile	0.0142	6.8e-06	10717	TRUE	reported	65mvWO	textfile	2	1	TRUE	NA	0.00188596	63.5027	20.2462
Matrix metalloproteinase-1 levels	finn-a-F5_SCHZPHR	rs11673125	T	C	T	C	-0.0585	0.0170706	0.296	0.247287	FALSE	FALSE	FALSE	nohlVc	14652936	0.567848	0.0298843	TRUE	reported	textfile	0.0127	4.1e-06	14741	TRUE	reported	65mvWO	textfile	2	1	TRUE	NA	0.00143732	63.5027	21.2151
Matrix metalloproteinase-1 levels	finn-a-F5_SCHZPHR	rs116889819	A	G	A	G	-0.176	-0.0110126	0.0455	0.0248528	FALSE	FALSE	FALSE	nohlVc	102935669	0.896716	0.0848361	TRUE	reported	textfile	0.03	4.45e-09	14744	TRUE	reported	65mvWO	textfile	2	1	TRUE	NA	0.00232892	63.5027	34.4131
Matrix metalloproteinase-1 levels	finn-a-F5_SCHZPHR	rs12122036	A	T	A	T	-0.1077	0.122912	0.0741	0.0586466	FALSE	TRUE	FALSE	nohlVc	108558812	0.027024	0.0555869	TRUE	reported	textfile	0.024	7.21e-06	14296	TRUE	reported	65mvWO	textfile	2	1	TRUE	NA	0.00140664	63.5027	20.1348
Matrix metalloproteinase-1 levels	finn-a-F5_SCHZPHR	rs12141791	A	G	A	G	0.0859	-0.00525907	0.6981	0.633699	FALSE	FALSE	FALSE	nohlVc	156449994	0.844048	0.0267339	TRUE	reported	textfile	0.013	3.9e-11	14296	TRUE	reported	65mvWO	textfile	2	1	TRUE	NA	0.00304481	63.5027	43.6555
Matrix metalloproteinase-1 levels	finn-a-F5_SCHZPHR	rs12367368	T	G	T	G	0.0861	-0.0430158	0.1146	0.149809	FALSE	FALSE	FALSE	nohlVc	83200264	0.22951	0.0357981	TRUE	reported	textfile	0.0186	3.67e-06	14744	TRUE	reported	65mvWO	textfile	2	1	TRUE	NA	0.00145122	63.5027	21.425
Matrix metalloproteinase-1 levels	finn-a-F5_SCHZPHR	rs12380451	T	C	T	C	-0.0593	0.0394566	0.7098	0.714644	FALSE	FALSE	FALSE	nohlVc	9191014	0.168712	0.0286675	TRUE	reported	textfile	0.0133	8.25e-06	14296	TRUE	reported	65mvWO	textfile	2	1	TRUE	NA	0.00138863	63.5027	19.8767
Matrix metalloproteinase-1 levels	finn-a-F5_SCHZPHR	rs141782294	A	G	A	G	0.3767	-0.0677098	0.9777	0.96801	FALSE	FALSE	FALSE	nohlVc	102483742	0.357284	0.0735534	TRUE	reported	textfile	0.0445	2.56e-17	14731	TRUE	reported	65mvWO	textfile	2	1	TRUE	NA	0.00484096	63.5027	71.6493
Matrix metalloproteinase-1 levels	finn-a-F5_SCHZPHR	rs148908824	A	G	A	G	-0.2306	-0.250659	0.0214	0.00372246	FALSE	FALSE	FALSE	nohlVc	24654031	0.291798	0.237775	TRUE	reported	textfile	0.0517	8.18e-06	12935	TRUE	reported	65mvWO	textfile	2	1	TRUE	NA	0.00153569	63.5027	19.8916
Matrix metalloproteinase-1 levels	finn-a-F5_SCHZPHR	rs149819211	A	G	A	G	-0.1601	0.0145784	0.0417	0.0360516	FALSE	FALSE	FALSE	nohlVc	21009900	0.832449	0.0689086	TRUE	reported	textfile	0.0351	5.08e-06	14744	TRUE	reported	65mvWO	textfile	2	1	TRUE	NA	0.0014091	63.5027	20.8022
Matrix metalloproteinase-1 levels	finn-a-F5_SCHZPHR	rs188626385	T	C	T	C	-0.2509	0.476276	0.0177	0.0012653	FALSE	FALSE	FALSE	nohlVc	120951066	0.233622	0.399868	TRUE	reported	textfile	0.053	2.2e-06	12935	TRUE	reported	65mvWO	textfile	2	1	TRUE	NA	0.00172954	63.5027	22.4069
Matrix metalloproteinase-1 levels	finn-a-F5_SCHZPHR	rs189173367	T	C	T	C	0.3179	0.0961559	0.0131	0.0170269	FALSE	FALSE	FALSE	nohlVc	8720275	0.340365	0.100851	TRUE	reported	textfile	0.0714	8.49e-06	11925	TRUE	reported	65mvWO	textfile	2	1	TRUE	NA	0.00165961	63.5027	19.8204
Matrix metalloproteinase-1 levels	finn-a-F5_SCHZPHR	rs2155053	T	C	T	C	-0.3212	0.0235961	0.9461	0.950296	FALSE	FALSE	FALSE	nohlVc	102733876	0.693182	0.0598064	TRUE	reported	textfile	0.0264	4.68e-34	14741	TRUE	reported	65mvWO	textfile	2	1	TRUE	NA	0.00994207	63.5027	148.008
Matrix metalloproteinase-1 levels	finn-a-F5_SCHZPHR	rs2229629	A	G	A	G	-0.3153	-0.292152	0.0135	0.010717	FALSE	FALSE	FALSE	nohlVc	74889400	0.0252412	0.13056	TRUE	reported	textfile	0.0673	2.8e-06	10887	TRUE	reported	65mvWO	textfile	2	1	TRUE	NA	0.00201203	63.5027	21.9451
Matrix metalloproteinase-1 levels	finn-a-F5_SCHZPHR	rs2926741	T	C	T	C	-0.0704	-0.00938763	0.3436	0.310472	FALSE	FALSE	FALSE	nohlVc	56704813	0.739907	0.028278	TRUE	reported	textfile	0.0126	2.31e-08	14296	TRUE	reported	65mvWO	textfile	2	1	TRUE	NA	0.00217893	63.5027	31.2136
Matrix metalloproteinase-1 levels	finn-a-F5_SCHZPHR	rs4734879	A	G	A	G	0.1136	0.0507261	0.7422	0.779344	FALSE	FALSE	FALSE	nohlVc	105570896	0.106976	0.0314691	TRUE	reported	textfile	0.0137	1.11e-16	14296	TRUE	reported	65mvWO	textfile	2	1	TRUE	NA	0.00478649	63.5027	68.7472
Matrix metalloproteinase-1 levels	finn-a-F5_SCHZPHR	rs484915	A	T	A	T	-0.3517	-0.0166036	0.5613	0.636544	FALSE	TRUE	TRUE	nohlVc	102802517	0.538805	0.0270144	TRUE	reported	textfile	0.0119	5.73e-192	14295	TRUE	reported	65mvWO	textfile	2	1	FALSE	NA	0.0575849	63.5027	873.353
Matrix metalloproteinase-1 levels	finn-a-F5_SCHZPHR	rs58811245	T	C	T	C	-0.1051	0.095583	0.9266	0.919893	FALSE	FALSE	FALSE	nohlVc	62157046	0.0450111	0.047683	TRUE	reported	textfile	0.0234	7.07e-06	14723	TRUE	reported	65mvWO	textfile	2	1	TRUE	NA	0.0013683	63.5027	20.1704
Matrix metalloproteinase-1 levels	finn-a-F5_SCHZPHR	rs6717478	A	T	A	T	0.1548	-0.029285	0.966	0.961825	FALSE	TRUE	FALSE	nohlVc	63429919	0.660817	0.0667411	TRUE	reported	textfile	0.0338	4.65e-06	14742	TRUE	reported	65mvWO	textfile	2	1	TRUE	NA	0.00142081	63.5027	20.9725
Matrix metalloproteinase-1 levels	finn-a-F5_SCHZPHR	rs7219205	A	G	A	G	0.0569	-0.0331739	0.5023	0.579507	FALSE	FALSE	FALSE	nohlVc	4448017	0.2096	0.0264404	TRUE	reported	textfile	0.0121	2.57e-06	14296	TRUE	reported	65mvWO	textfile	2	1	TRUE	NA	0.00154443	63.5027	22.1102
Matrix metalloproteinase-1 levels	finn-a-F5_SCHZPHR	rs72777396	A	G	A	G	0.1657	0.0337162	0.9671	0.965256	FALSE	FALSE	FALSE	nohlVc	10782980	0.630527	0.0700982	TRUE	reported	textfile	0.0364	5.31e-06	14744	TRUE	reported	65mvWO	textfile	2	1	TRUE	NA	0.00140351	63.5027	20.7197
Matrix metalloproteinase-1 levels	finn-a-F5_SCHZPHR	rs77095316	T	G	T	G	-0.1416	0.0427146	0.0705	0.0499091	FALSE	FALSE	FALSE	nohlVc	102701449	0.464552	0.0584033	TRUE	reported	textfile	0.0238	2.69e-09	14744	TRUE	reported	65mvWO	textfile	2	1	TRUE	NA	0.00239506	63.5027	35.3927
Matrix metalloproteinase-1 levels	finn-a-F5_SCHZPHR	rs873675	T	C	T	C	0.1234	-0.0911955	0.0684	0.0914289	FALSE	FALSE	FALSE	nohlVc	65005770	0.0428795	0.0450374	TRUE	reported	textfile	0.0234	1.34e-07	14742	TRUE	reported	65mvWO	textfile	2	1	TRUE	NA	0.00188288	63.5027	27.8061
Matrix metalloproteinase-1 levels	finn-a-F5_SCHZPHR	rs9524612	T	C	T	C	-0.072	-0.0136914	0.177	0.209657	FALSE	FALSE	FALSE	nohlVc	94777638	0.668469	0.0319704	TRUE	reported	textfile	0.0162	8.81e-06	14296	TRUE	reported	65mvWO	textfile	2	1	TRUE	NA	0.00137981	63.5027	19.7503
Matrix metalloproteinase-10 levels	finn-a-F5_SCHZPHR	rs10971521	A	G	A	G	-0.0585	-0.0297375	0.2739	0.276489	FALSE	FALSE	FALSE	rATBxU	33470410	0.304142	0.0289391	TRUE	reported	textfile	0.0132	9.34e-06	14725	TRUE	reported	0H6PzR	textfile	2	1	TRUE	NA	0.00133208	57.7755	19.6383
Matrix metalloproteinase-10 levels	finn-a-F5_SCHZPHR	rs112062276	T	G	T	G	0.1203	-0.0704441	0.0601	0.0863811	FALSE	FALSE	FALSE	rATBxU	133839360	0.126914	0.0461509	TRUE	reported	textfile	0.0249	1.36e-06	14733	TRUE	reported	0H6PzR	textfile	2	1	TRUE	NA	0.00158181	57.7755	23.3385
Matrix metalloproteinase-10 levels	finn-a-F5_SCHZPHR	rs11225354	T	C	T	C	0.2957	-0.0518132	0.879	0.880834	FALSE	FALSE	FALSE	rATBxU	102639315	0.19961	0.040395	TRUE	reported	textfile	0.0181	5.38e-60	14296	TRUE	reported	0H6PzR	textfile	2	1	TRUE	NA	0.0183273	57.7755	266.861
Matrix metalloproteinase-10 levels	finn-a-F5_SCHZPHR	rs112327130	C	G	C	G	-0.2862	0.121983	0.0153	0.00449602	FALSE	TRUE	FALSE	rATBxU	77041425	0.552745	0.205479	TRUE	reported	textfile	0.0608	2.51e-06	12456	TRUE	reported	0H6PzR	textfile	2	1	TRUE	NA	0.00177575	57.7755	22.1545
Matrix metalloproteinase-10 levels	finn-a-F5_SCHZPHR	rs112966738	T	C	T	C	0.2201	0.0796586	0.9801	0.989097	FALSE	FALSE	FALSE	rATBxU	78634447	0.532729	0.12769	TRUE	reported	textfile	0.0486	5.93e-06	14296	TRUE	reported	0H6PzR	textfile	2	1	TRUE	NA	0.00143262	57.7755	20.5072
Matrix metalloproteinase-10 levels	finn-a-F5_SCHZPHR	rs113958571	A	G	A	G	-0.2315	0.222499	0.0188	0.00476279	FALSE	FALSE	FALSE	rATBxU	20731052	0.247885	0.192556	TRUE	reported	textfile	0.0503	4.18e-06	14296	TRUE	reported	0H6PzR	textfile	2	1	TRUE	NA	0.00147948	57.7755	21.179
Matrix metalloproteinase-10 levels	finn-a-F5_SCHZPHR	rs11771706	A	C	A	C	0.2157	-0.074001	0.9813	0.985246	FALSE	FALSE	FALSE	rATBxU	13681060	0.4925	0.10782	TRUE	reported	textfile	0.0482	7.64e-06	14744	TRUE	reported	0H6PzR	textfile	2	1	TRUE	NA	0.00135644	57.7755	20.0238
Matrix metalloproteinase-10 levels	finn-a-F5_SCHZPHR	rs12567824	A	C	A	C	0.07	0.00609068	0.822	0.830568	FALSE	FALSE	FALSE	rATBxU	160020232	0.860937	0.0347679	TRUE	reported	textfile	0.0153	4.76e-06	14296	TRUE	reported	0H6PzR	textfile	2	1	TRUE	NA	0.00146205	57.7755	20.9292
Matrix metalloproteinase-10 levels	finn-a-F5_SCHZPHR	rs1356799	T	G	T	G	-0.069	-0.00542126	0.7974	0.78238	FALSE	FALSE	FALSE	rATBxU	139810097	0.862684	0.0313442	TRUE	reported	textfile	0.015	4.22e-06	13869	TRUE	reported	0H6PzR	textfile	2	1	TRUE	NA	0.00152338	57.7755	21.1569
Matrix metalloproteinase-10 levels	finn-a-F5_SCHZPHR	rs137899039	T	TAC	ATGTG	A	0.0669	0.172637	0.301	0.000269073	TRUE	FALSE	FALSE	rATBxU	72565645	0.791167	0.651965	TRUE	reported	textfile	0.0145	3.95e-06	11325	TRUE	reported	0H6PzR	textfile	2	1	FALSE	NA	0.00187613	57.7755	21.2833
Matrix metalloproteinase-10 levels	finn-a-F5_SCHZPHR	rs138847931	T	C	T	C	-0.3484	0.0405239	0.9866	0.998518	FALSE	FALSE	FALSE	rATBxU	166737347	0.916563	0.38681	TRUE	reported	textfile	0.0769	5.88e-06	11439	TRUE	reported	0H6PzR	textfile	2	1	TRUE	NA	0.00179117	57.7755	20.5224
Matrix metalloproteinase-10 levels	finn-a-F5_SCHZPHR	rs139747874	T	C	T	C	-0.2523	-0.177549	0.9867	0.998207	FALSE	FALSE	FALSE	rATBxU	38605647	0.604157	0.342475	TRUE	reported	textfile	0.0567	8.6e-06	13422	TRUE	reported	0H6PzR	textfile	2	1	TRUE	NA	0.00147303	57.7755	19.7972
Matrix metalloproteinase-10 levels	finn-a-F5_SCHZPHR	rs142915220	A	G	A	G	-0.3256	-0.0596577	0.9794	0.993033	FALSE	FALSE	FALSE	rATBxU	103011223	0.713556	0.162517	TRUE	reported	textfile	0.0494	4.37e-11	13809	TRUE	reported	0H6PzR	textfile	2	1	TRUE	NA	0.00313609	57.7755	43.4362
Matrix metalloproteinase-10 levels	finn-a-F5_SCHZPHR	rs17099622	A	G	A	G	-0.2064	-0.0348635	0.9296	0.921889	FALSE	FALSE	FALSE	rATBxU	102829621	0.474672	0.0487671	TRUE	reported	textfile	0.0233	8.12e-19	14296	TRUE	reported	0H6PzR	textfile	2	1	TRUE	NA	0.00545903	57.7755	78.4597
Matrix metalloproteinase-10 levels	finn-a-F5_SCHZPHR	rs17860955	T	C	T	C	1.1371	-0.175027	0.983	0.995814	FALSE	FALSE	FALSE	rATBxU	102778751	0.399631	0.207801	TRUE	reported	textfile	0.047	2.6e-129	14256	TRUE	reported	0H6PzR	textfile	2	1	TRUE	NA	0.0394393	57.7755	585.249
Matrix metalloproteinase-10 levels	finn-a-F5_SCHZPHR	rs192820441	A	G	A	G	0.2701	0.206694	0.9874	0.969839	FALSE	FALSE	FALSE	rATBxU	117122870	0.00900617	0.0791379	TRUE	reported	textfile	0.0603	7.49e-06	13394	TRUE	reported	0H6PzR	textfile	2	1	TRUE	NA	0.00149573	57.7755	20.0609
Matrix metalloproteinase-10 levels	finn-a-F5_SCHZPHR	rs201718957	T	TA	T	TA	0.1535	0.0190639	0.0581	0.110856	FALSE	FALSE	FALSE	rATBxU	29702799	0.642395	0.0410548	TRUE	reported	textfile	0.0311	7.99e-07	10894	TRUE	reported	0H6PzR	textfile	2	1	TRUE	NA	0.0022312	57.7755	24.3566
Matrix metalloproteinase-10 levels	finn-a-F5_SCHZPHR	rs2584662	A	C	A	C	-0.0597	0.00808658	0.585	0.58703	FALSE	FALSE	FALSE	rATBxU	49393125	0.758218	0.0262704	TRUE	reported	textfile	0.0122	9.91e-07	14296	TRUE	reported	0H6PzR	textfile	2	1	TRUE	NA	0.0016722	57.7755	23.9424
Matrix metalloproteinase-10 levels	finn-a-F5_SCHZPHR	rs34387740	A	G	A	G	0.0845	0.0400715	0.1751	0.160621	FALSE	FALSE	FALSE	rATBxU	133510274	0.261299	0.0356722	TRUE	reported	textfile	0.019	8.69e-06	11345	TRUE	reported	0H6PzR	textfile	2	1	TRUE	NA	0.00174038	57.7755	19.7756
Matrix metalloproteinase-10 levels	finn-a-F5_SCHZPHR	rs3742926	T	C	T	C	-0.0912	-0.014144	0.0978	0.12984	FALSE	FALSE	FALSE	rATBxU	32545663	0.711169	0.0381976	TRUE	reported	textfile	0.0196	3.27e-06	14744	TRUE	reported	0H6PzR	textfile	2	1	TRUE	NA	0.00146631	57.7755	21.648
Matrix metalloproteinase-10 levels	finn-a-F5_SCHZPHR	rs516316	C	G	C	G	0.1003	-0.0288596	0.4452	0.375109	FALSE	TRUE	TRUE	rATBxU	48702888	0.279199	0.0266695	TRUE	reported	textfile	0.0117	1.01e-17	14742	TRUE	reported	0H6PzR	textfile	2	1	FALSE	NA	0.00496037	57.7755	73.4804
Matrix metalloproteinase-10 levels	finn-a-F5_SCHZPHR	rs55804377	A	G	A	G	-0.2185	0.181373	0.0185	0.0466713	FALSE	FALSE	FALSE	rATBxU	1017952	0.00232316	0.0595551	TRUE	reported	textfile	0.0469	3.18e-06	14741	TRUE	reported	0H6PzR	textfile	2	1	TRUE	NA	0.00147025	57.7755	21.7019
Matrix metalloproteinase-10 levels	finn-a-F5_SCHZPHR	rs55942631	T	G	T	G	0.1032	-0.00748327	0.9147	0.93044	FALSE	FALSE	FALSE	rATBxU	98421801	0.885416	0.0519286	TRUE	reported	textfile	0.023	7.22e-06	14296	TRUE	reported	0H6PzR	textfile	2	1	TRUE	NA	0.0014063	57.7755	20.13
Matrix metalloproteinase-10 levels	finn-a-F5_SCHZPHR	rs72699188	C	G	C	G	-0.0931	0.0573446	0.8507	0.852351	FALSE	TRUE	FALSE	rATBxU	6176871	0.113164	0.0361994	TRUE	reported	textfile	0.0166	2.04e-08	14744	TRUE	reported	0H6PzR	textfile	2	1	TRUE	NA	0.00212884	57.7755	31.4503
Matrix metalloproteinase-10 levels	finn-a-F5_SCHZPHR	rs7683424	A	G	A	G	0.054	0.0013779	0.4046	0.411273	FALSE	FALSE	FALSE	rATBxU	186194791	0.958528	0.0264972	TRUE	reported	textfile	0.0121	8.09e-06	14296	TRUE	reported	0H6PzR	textfile	2	1	TRUE	NA	0.00139123	57.7755	19.9139
Matrix metalloproteinase-10 levels	finn-a-F5_SCHZPHR	rs7966257	C	G	C	G	-0.0819	-0.0226158	0.1335	0.121645	FALSE	TRUE	FALSE	rATBxU	110813633	0.568637	0.0396725	TRUE	reported	textfile	0.0178	4.2e-06	14295	TRUE	reported	0H6PzR	textfile	2	1	TRUE	NA	0.00147877	57.7755	21.1674
Neurturin levels	finn-a-F5_SCHZPHR	rs10412462	A	C	A	C	-0.1731	-0.0552988	0.0363	0.0561834	FALSE	FALSE	FALSE	lHienE	14580872	0.333904	0.0572286	TRUE	reported	textfile	0.0366	2.25e-06	11790	TRUE	reported	ent8SR	textfile	2	1	TRUE	NA	0.00189363	21.365	22.3645
Neurturin levels	finn-a-F5_SCHZPHR	rs113580784	A	G	A	G	-0.2288	-0.0278394	0.0208	0.046823	FALSE	FALSE	FALSE	lHienE	56894901	0.650273	0.0614038	TRUE	reported	textfile	0.0495	3.8e-06	11768	TRUE	reported	ent8SR	textfile	2	1	TRUE	NA	0.00181222	21.365	21.3613
Neurturin levels	finn-a-F5_SCHZPHR	rs117216753	T	C	T	C	0.2114	-0.0610896	0.0291	0.0324038	FALSE	FALSE	FALSE	lHienE	27938836	0.40866	0.0739355	TRUE	reported	textfile	0.0475	8.57e-06	9339	TRUE	reported	ent8SR	textfile	2	1	TRUE	NA	0.00211642	21.365	19.8029
Neurturin levels	finn-a-F5_SCHZPHR	rs11766761	T	C	T	C	0.0729	-0.0177187	0.8184	0.780132	FALSE	FALSE	FALSE	lHienE	41631112	0.569798	0.0311757	TRUE	reported	textfile	0.0165	9.95e-06	11783	TRUE	reported	ent8SR	textfile	2	1	TRUE	NA	0.00165391	21.365	19.517
Neurturin levels	finn-a-F5_SCHZPHR	rs140212763	T	G	T	G	-0.1599	-0.00969076	0.9347	0.931006	FALSE	FALSE	FALSE	lHienE	18716767	0.856548	0.0536081	TRUE	reported	textfile	0.0358	7.95e-06	8783	TRUE	reported	ent8SR	textfile	2	1	TRUE	NA	0.00226622	21.365	19.9449
Neurturin levels	finn-a-F5_SCHZPHR	rs143131035	T	C	T	C	-0.4361	0.258522	0.0118	0.0158507	FALSE	FALSE	FALSE	lHienE	43311203	0.00913671	0.0991684	TRUE	reported	textfile	0.0867	4.91e-07	7585	TRUE	reported	ent8SR	textfile	2	1	TRUE	NA	0.00332454	21.365	25.2941
Neurturin levels	finn-a-F5_SCHZPHR	rs148658700	A	T	A	T	-0.3205	-0.0283807	0.0145	0.0190887	FALSE	TRUE	FALSE	lHienE	135619146	0.767522	0.0960047	TRUE	reported	textfile	0.0713	6.95e-06	11343	TRUE	reported	ent8SR	textfile	2	1	TRUE	NA	0.00177818	21.365	20.2023
Neurturin levels	finn-a-F5_SCHZPHR	rs182274799	A	G	A	G	0.1565	-0.0970247	0.0646	0.0398534	FALSE	FALSE	FALSE	lHienE	10337241	0.140362	0.0658043	TRUE	reported	textfile	0.031	4.46e-07	9461	TRUE	reported	ent8SR	textfile	2	1	TRUE	NA	0.00268658	21.365	25.4808
Neurturin levels	finn-a-F5_SCHZPHR	rs192427410	T	G	T	G	0.3743	-0.0731514	0.0252	0.0321063	FALSE	FALSE	FALSE	lHienE	43330638	0.317531	0.0731847	TRUE	reported	textfile	0.0786	1.92e-06	8783	TRUE	reported	ent8SR	textfile	2	1	TRUE	NA	0.00257532	21.365	22.6723
Neurturin levels	finn-a-F5_SCHZPHR	rs28572049	A	G	A	G	0.0707	0.00706988	0.2983	0.246481	FALSE	FALSE	FALSE	lHienE	94496488	0.813777	0.0300136	TRUE	reported	textfile	0.016	9.93e-06	9461	TRUE	reported	ent8SR	textfile	2	1	TRUE	NA	0.00205952	21.365	19.5212
Neurturin levels	finn-a-F5_SCHZPHR	rs29630	T	C	T	C	-0.074	0.00477138	0.2493	0.215531	FALSE	FALSE	FALSE	lHienE	171599584	0.881107	0.0319015	TRUE	reported	textfile	0.0159	3.25e-06	11343	TRUE	reported	ent8SR	textfile	2	1	TRUE	NA	0.00190596	21.365	21.6567
Neurturin levels	finn-a-F5_SCHZPHR	rs35808217	T	TTTC	T	TTTC	-0.0786	-0.0116658	0.6	0.723211	FALSE	FALSE	FALSE	lHienE	64194293	0.688281	0.029078	TRUE	reported	textfile	0.0171	4.3e-06	7942	TRUE	reported	ent8SR	textfile	2	1	TRUE	NA	0.0026532	21.365	21.1224
Neurturin levels	finn-a-F5_SCHZPHR	rs4360502	A	G	A	G	-0.0652	0.0394837	0.3445	0.328739	FALSE	FALSE	FALSE	lHienE	214713299	0.152835	0.0276189	TRUE	reported	textfile	0.0141	3.76e-06	11342	TRUE	reported	ent8SR	textfile	2	1	TRUE	NA	0.0018817	21.365	21.3787
Neurturin levels	finn-a-F5_SCHZPHR	rs4723879	A	G	A	G	-0.0722	-0.01677	0.2241	0.281589	FALSE	FALSE	FALSE	lHienE	4556863	0.561425	0.0288776	TRUE	reported	textfile	0.0163	9.45e-06	11343	TRUE	reported	ent8SR	textfile	2	1	TRUE	NA	0.00172672	21.365	19.6165
Neurturin levels	finn-a-F5_SCHZPHR	rs48221	T	C	T	C	-0.0596	-0.0460831	0.3995	0.372245	FALSE	FALSE	FALSE	lHienE	8606381	0.0877102	0.0269871	TRUE	reported	textfile	0.0134	8.68e-06	11784	TRUE	reported	ent8SR	textfile	2	1	TRUE	NA	0.00167595	21.365	19.7792
Neurturin levels	finn-a-F5_SCHZPHR	rs61589891	A	G	A	G	-0.1563	-0.172919	0.0545	0.0161775	FALSE	FALSE	FALSE	lHienE	73149832	0.103333	0.106156	TRUE	reported	textfile	0.0348	7.08e-06	9021	TRUE	reported	ent8SR	textfile	2	1	TRUE	NA	0.00223118	21.365	20.168
Neurturin levels	finn-a-F5_SCHZPHR	rs62120726	A	G	A	G	0.0786	0.00654398	0.8077	0.872892	FALSE	FALSE	FALSE	lHienE	15594674	0.867879	0.0393379	TRUE	reported	textfile	0.0172	4.88e-06	11343	TRUE	reported	ent8SR	textfile	2	1	TRUE	NA	0.00183764	21.365	20.8791
Neurturin levels	finn-a-F5_SCHZPHR	rs7202385	A	T	A	T	0.0746	-0.0576139	0.6725	0.641637	FALSE	TRUE	FALSE	lHienE	26069562	0.0340416	0.0271818	TRUE	reported	textfile	0.0157	2.02e-06	9460	TRUE	reported	ent8SR	textfile	2	1	TRUE	NA	0.00238096	21.365	22.5729
Neurturin levels	finn-a-F5_SCHZPHR	rs75066660	A	G	A	G	0.2148	0.120694	0.0197	0.0327345	FALSE	FALSE	FALSE	lHienE	92821683	0.0896396	0.071109	TRUE	reported	textfile	0.0476	6.4e-06	11789	TRUE	reported	ent8SR	textfile	2	1	TRUE	NA	0.00172436	21.365	20.3601
Neurturin levels	finn-a-F5_SCHZPHR	rs76777800	T	C	T	C	0.3387	0.25915	0.0176	0.00170086	FALSE	FALSE	FALSE	lHienE	73017935	0.458703	0.349738	TRUE	reported	textfile	0.0738	4.44e-06	6941	TRUE	reported	ent8SR	textfile	2	1	TRUE	NA	0.00302538	21.365	21.0568
Neurturin levels	finn-a-F5_SCHZPHR	rs76807861	A	G	A	G	-0.2154	0.0583761	0.023	0.0187003	FALSE	FALSE	FALSE	lHienE	153139830	0.540579	0.0953954	TRUE	reported	textfile	0.0486	9.33e-06	10901	TRUE	reported	ent8SR	textfile	2	1	TRUE	NA	0.00179875	21.365	19.6399
Neurturin levels	finn-a-F5_SCHZPHR	rs7712604	C	G	C	G	-0.0879	0.0136062	0.6738	0.706699	FALSE	TRUE	FALSE	lHienE	21508850	0.632039	0.0284137	TRUE	reported	textfile	0.0176	5.9e-07	8587	TRUE	reported	ent8SR	textfile	2	1	TRUE	NA	0.00289635	21.365	24.9374
Neurturin levels	finn-a-F5_SCHZPHR	rs77216559	T	C	T	C	0.1667	0.0769059	0.958	0.95883	FALSE	FALSE	FALSE	lHienE	4454680	0.246062	0.0663001	TRUE	reported	textfile	0.034	9.44e-07	11791	TRUE	reported	ent8SR	textfile	2	1	TRUE	NA	0.0020346	21.365	24.0348
Neurturin levels	finn-a-F5_SCHZPHR	rs8030121	A	G	A	G	0.0601	0.00584143	0.4519	0.440408	FALSE	FALSE	FALSE	lHienE	51638877	0.823153	0.0261372	TRUE	reported	textfile	0.0136	9.91e-06	11343	TRUE	reported	ent8SR	textfile	2	1	TRUE	NA	0.00171868	21.365	19.5252
Neurturin levels	finn-a-F5_SCHZPHR	rs8033310	T	C	T	C	0.1332	-0.0230858	0.9133	0.925368	FALSE	FALSE	FALSE	lHienE	23800958	0.655107	0.051683	TRUE	reported	textfile	0.0286	3.2e-06	11343	TRUE	reported	ent8SR	textfile	2	1	TRUE	NA	0.00190862	21.365	21.687
Neurturin levels	finn-a-F5_SCHZPHR	rs908372	C	G	C	G	-0.0622	0.00191243	0.3324	0.399478	FALSE	TRUE	FALSE	lHienE	171577863	0.942399	0.0264677	TRUE	reported	textfile	0.0136	4.8e-06	11773	TRUE	reported	ent8SR	textfile	2	1	TRUE	NA	0.00177356	21.365	20.9136
Neurotrophin-3 levels	finn-a-F5_SCHZPHR	rs1009409	T	G	T	G	0.0552	-0.0322798	0.3857	0.387876	FALSE	FALSE	FALSE	6MGpmi	69215121	0.223248	0.0265036	TRUE	reported	textfile	0.0121	5.07e-06	14295	TRUE	reported	Aawlmg	textfile	2	1	TRUE	NA	0.00145376	22.6306	20.8088
Neurotrophin-3 levels	finn-a-F5_SCHZPHR	rs10121142	A	T	A	T	-0.0633	-0.0316363	0.263	0.319625	FALSE	TRUE	FALSE	6MGpmi	32900307	0.252579	0.0276515	TRUE	reported	textfile	0.0139	5.26e-06	12844	TRUE	reported	Aawlmg	textfile	2	1	TRUE	NA	0.00161204	22.6306	20.7353
Neurotrophin-3 levels	finn-a-F5_SCHZPHR	rs1017982	A	G	A	G	0.0623	-0.00918719	0.2606	0.267476	FALSE	FALSE	FALSE	6MGpmi	237932657	0.755924	0.0295563	TRUE	reported	textfile	0.014	8.59e-06	14296	TRUE	reported	Aawlmg	textfile	2	1	TRUE	NA	0.00138326	22.6306	19.7997
Neurotrophin-3 levels	finn-a-F5_SCHZPHR	rs10780690	T	G	T	G	0.0557	0.0185918	0.5265	0.532661	FALSE	FALSE	FALSE	6MGpmi	84863257	0.473881	0.0259596	TRUE	reported	textfile	0.012	3.46e-06	14296	TRUE	reported	Aawlmg	textfile	2	1	TRUE	NA	0.0015048	22.6306	21.5421
Neurotrophin-3 levels	finn-a-F5_SCHZPHR	rs11151953	C	G	C	G	0.0734	-0.0185857	0.5258	0.581691	FALSE	TRUE	TRUE	6MGpmi	74456625	0.483897	0.0265492	TRUE	reported	textfile	0.0124	3.23e-09	14296	TRUE	reported	Aawlmg	textfile	2	1	FALSE	NA	0.00244496	22.6306	35.0339
Neurotrophin-3 levels	finn-a-F5_SCHZPHR	rs111981019	A	C	A	C	-0.2188	0.0672522	0.9635	0.957608	FALSE	FALSE	FALSE	6MGpmi	157353708	0.301983	0.0651549	TRUE	reported	textfile	0.0495	9.86e-06	12800	TRUE	reported	Aawlmg	textfile	2	1	TRUE	NA	0.00152409	22.6306	19.5351
Neurotrophin-3 levels	finn-a-F5_SCHZPHR	rs11225042	A	C	A	C	-0.0973	-0.0707861	0.8737	0.846669	FALSE	FALSE	FALSE	6MGpmi	101856953	0.0461349	0.0354968	TRUE	reported	textfile	0.0203	1.64e-06	12412	TRUE	reported	Aawlmg	textfile	2	1	TRUE	NA	0.00184752	22.6306	22.9701
Neurotrophin-3 levels	finn-a-F5_SCHZPHR	rs112418830	T	C	T	C	0.1366	-0.041196	0.0567	0.0731872	FALSE	FALSE	FALSE	6MGpmi	150972752	0.406958	0.0496781	TRUE	reported	textfile	0.0263	2.06e-07	14296	TRUE	reported	Aawlmg	textfile	2	1	TRUE	NA	0.00188346	22.6306	26.973
Neurotrophin-3 levels	finn-a-F5_SCHZPHR	rs116906009	T	C	T	C	-0.1839	-0.0506149	0.9745	0.992875	FALSE	FALSE	FALSE	6MGpmi	117923120	0.751087	0.159565	TRUE	reported	textfile	0.041	7.28e-06	14727	TRUE	reported	Aawlmg	textfile	2	1	TRUE	NA	0.00136423	22.6306	20.1158
Neurotrophin-3 levels	finn-a-F5_SCHZPHR	rs11756802	A	T	A	T	-0.1414	-0.0647692	0.0444	0.0628356	FALSE	TRUE	FALSE	6MGpmi	7169851	0.227836	0.0537079	TRUE	reported	textfile	0.0319	9.31e-06	14296	TRUE	reported	Aawlmg	textfile	2	1	TRUE	NA	0.00137248	22.6306	19.6452
Neurotrophin-3 levels	finn-a-F5_SCHZPHR	rs145686993	C	G	C	G	-0.2464	0.155484	0.0161	0.0129078	FALSE	TRUE	FALSE	6MGpmi	46079035	0.159261	0.110463	TRUE	reported	textfile	0.0539	4.84e-06	14257	TRUE	reported	Aawlmg	textfile	2	1	TRUE	NA	0.00146366	22.6306	20.895
Neurotrophin-3 levels	finn-a-F5_SCHZPHR	rs146532158	T	C	T	C	-0.1859	-0.144463	0.0249	0.0252957	FALSE	FALSE	FALSE	6MGpmi	114074103	0.0880238	0.0846836	TRUE	reported	textfile	0.0386	1.46e-06	14741	TRUE	reported	Aawlmg	textfile	2	1	TRUE	NA	0.00157099	22.6306	23.1913
Neurotrophin-3 levels	finn-a-F5_SCHZPHR	rs17537796	A	C	A	C	-0.2571	0.186216	0.9866	0.982939	FALSE	FALSE	FALSE	6MGpmi	39986573	0.0640959	0.100575	TRUE	reported	textfile	0.0553	3.33e-06	14254	TRUE	reported	Aawlmg	textfile	2	1	TRUE	NA	0.00151412	22.6306	21.6119
Neurotrophin-3 levels	finn-a-F5_SCHZPHR	rs185208766	T	C	T	C	0.3291	0.320042	0.0142	0.0015835	FALSE	FALSE	FALSE	6MGpmi	72972072	0.372135	0.358598	TRUE	reported	textfile	0.0722	5.16e-06	9893	TRUE	reported	Aawlmg	textfile	2	1	TRUE	NA	0.00209576	22.6306	20.7727
Neurotrophin-3 levels	finn-a-F5_SCHZPHR	rs188129302	T	C	T	C	-0.2607	0.0633148	0.018	0.0397948	FALSE	FALSE	FALSE	6MGpmi	147402432	0.326167	0.0644844	TRUE	reported	textfile	0.0577	6.24e-06	12412	TRUE	reported	Aawlmg	textfile	2	1	TRUE	NA	0.00164201	22.6306	20.4108
Neurotrophin-3 levels	finn-a-F5_SCHZPHR	rs2034246	A	C	A	C	0.0582	0.0154969	0.5677	0.589689	FALSE	FALSE	FALSE	6MGpmi	115115890	0.558452	0.0264841	TRUE	reported	textfile	0.012	1.23e-06	14296	TRUE	reported	Aawlmg	textfile	2	1	TRUE	NA	0.00164269	22.6306	23.5192
Neurotrophin-3 levels	finn-a-F5_SCHZPHR	rs2107473	A	G	A	G	-0.2393	-0.0951282	0.0175	0.015394	FALSE	FALSE	FALSE	6MGpmi	8723326	0.384761	0.109449	TRUE	reported	textfile	0.0507	2.36e-06	13394	TRUE	reported	Aawlmg	textfile	2	1	TRUE	NA	0.00166049	22.6306	22.2743
Neurotrophin-3 levels	finn-a-F5_SCHZPHR	rs2213143	T	C	T	C	-0.1139	0.0512245	0.0687	0.0732475	FALSE	FALSE	FALSE	6MGpmi	22046818	0.307075	0.0501522	TRUE	reported	textfile	0.0253	6.73e-06	14296	TRUE	reported	Aawlmg	textfile	2	1	TRUE	NA	0.00141572	22.6306	20.265
Neurotrophin-3 levels	finn-a-F5_SCHZPHR	rs255889	A	G	A	G	-0.0937	0.0759599	0.9203	0.916317	FALSE	FALSE	FALSE	6MGpmi	111775416	0.102	0.046452	TRUE	reported	textfile	0.0212	9.88e-06	14731	TRUE	reported	Aawlmg	textfile	2	1	TRUE	NA	0.00132434	22.6306	19.5321
Neurotrophin-3 levels	finn-a-F5_SCHZPHR	rs2846299	A	G	A	G	0.0582	0.0231238	0.3022	0.299241	FALSE	FALSE	FALSE	6MGpmi	123504348	0.411448	0.0281535	TRUE	reported	textfile	0.0125	3.22e-06	14721	TRUE	reported	Aawlmg	textfile	2	1	TRUE	NA	0.00147045	22.6306	21.6754
Neurotrophin-3 levels	finn-a-F5_SCHZPHR	rs28735437	C	G	C	G	-0.1168	0.0458778	0.1435	0.112769	FALSE	TRUE	FALSE	6MGpmi	87971624	0.261598	0.0408666	TRUE	reported	textfile	0.0164	1.06e-12	14737	TRUE	reported	Aawlmg	textfile	2	1	TRUE	NA	0.00343002	22.6306	50.7153
Neurotrophin-3 levels	finn-a-F5_SCHZPHR	rs3218587	A	G	A	G	0.1364	-0.0158035	0.0429	0.0229167	FALSE	FALSE	FALSE	6MGpmi	111367724	0.854543	0.0862047	TRUE	reported	textfile	0.0294	3.49e-06	14744	TRUE	reported	Aawlmg	textfile	2	1	TRUE	NA	0.00145776	22.6306	21.5216
Neurotrophin-3 levels	finn-a-F5_SCHZPHR	rs5751454	T	C	T	C	0.1823	-0.0666509	0.0287	0.0380213	FALSE	FALSE	FALSE	6MGpmi	43253709	0.33287	0.0688295	TRUE	reported	textfile	0.0398	4.64e-06	13680	TRUE	reported	Aawlmg	textfile	2	1	TRUE	NA	0.00153128	22.6306	20.977
Neurotrophin-3 levels	finn-a-F5_SCHZPHR	rs58399805	A	T	A	T	0.1106	-0.0547256	0.0799	0.097441	FALSE	TRUE	FALSE	6MGpmi	5570938	0.214202	0.0440591	TRUE	reported	textfile	0.022	4.98e-07	14737	TRUE	reported	Aawlmg	textfile	2	1	TRUE	NA	0.00171203	22.6306	25.27
Neurotrophin-3 levels	finn-a-F5_SCHZPHR	rs7250584	T	C	T	C	-0.117	-0.0562976	0.0529	0.0452062	FALSE	FALSE	FALSE	6MGpmi	8270805	0.374617	0.0634083	TRUE	reported	textfile	0.026	6.8e-06	14743	TRUE	reported	Aawlmg	textfile	2	1	TRUE	NA	0.00137165	22.6306	20.2473
Neurotrophin-3 levels	finn-a-F5_SCHZPHR	rs72652073	C	G	C	G	0.058	0.036821	0.3811	0.378294	FALSE	TRUE	FALSE	6MGpmi	71119666	0.169739	0.0268171	TRUE	reported	textfile	0.0125	3.48e-06	14296	TRUE	reported	Aawlmg	textfile	2	1	TRUE	NA	0.00150372	22.6306	21.5266
Neurotrophin-3 levels	finn-a-F5_SCHZPHR	rs73166403	T	C	T	C	-0.092	0.0353563	0.1114	0.112008	FALSE	FALSE	FALSE	6MGpmi	152601143	0.389371	0.0410758	TRUE	reported	textfile	0.02	4.22e-06	14296	TRUE	reported	Aawlmg	textfile	2	1	TRUE	NA	0.00147795	22.6306	21.157
Neurotrophin-3 levels	finn-a-F5_SCHZPHR	rs77065501	T	C	T	C	0.326	-0.0370473	0.0135	0.015825	FALSE	FALSE	FALSE	6MGpmi	142324659	0.722415	0.10429	TRUE	reported	textfile	0.0721	6.14e-06	10754	TRUE	reported	Aawlmg	textfile	2	1	TRUE	NA	0.00189745	22.6306	20.4401
Neurotrophin-3 levels	finn-a-F5_SCHZPHR	rs77109322	T	C	T	C	0.1398	-0.0545227	0.0423	0.0552542	FALSE	FALSE	FALSE	6MGpmi	239355324	0.345958	0.0578516	TRUE	reported	textfile	0.0313	7.95e-06	14744	TRUE	reported	Aawlmg	textfile	2	1	TRUE	NA	0.00135121	22.6306	19.9465
Neurotrophin-3 levels	finn-a-F5_SCHZPHR	rs7718539	T	C	T	C	-0.0539	-0.0422425	0.353	0.464662	FALSE	FALSE	FALSE	6MGpmi	1730522	0.104646	0.0260317	TRUE	reported	textfile	0.0122	9.96e-06	14740	TRUE	reported	Aawlmg	textfile	2	1	TRUE	NA	0.00132247	22.6306	19.5164
Neurotrophin-3 levels	finn-a-F5_SCHZPHR	rs79759094	A	G	A	G	-0.1163	-0.0283502	0.0638	0.0606512	FALSE	FALSE	FALSE	6MGpmi	7531372	0.605455	0.0548815	TRUE	reported	textfile	0.0251	3.6e-06	14728	TRUE	reported	Aawlmg	textfile	2	1	TRUE	NA	0.00145558	22.6306	21.4661
Neurotrophin-3 levels	finn-a-F5_SCHZPHR	rs871910	T	C	T	C	-0.0632	-0.012136	0.2256	0.225376	FALSE	FALSE	FALSE	6MGpmi	6984710	0.693878	0.0308335	TRUE	reported	textfile	0.0141	7.39e-06	14296	TRUE	reported	Aawlmg	textfile	2	1	TRUE	NA	0.00140337	22.6306	20.0879
Osteoprotegerin levels	finn-a-F5_SCHZPHR	rs10142466	A	G	A	G	0.057	0.00893548	0.49	0.51314	FALSE	FALSE	FALSE	cnwCAF	68805067	0.729794	0.0258699	TRUE	reported	textfile	0.0109	1.7e-07	14721	TRUE	reported	FL7CmC	textfile	2	1	TRUE	NA	0.00185419	35.9039	27.3425
Osteoprotegerin levels	finn-a-F5_SCHZPHR	rs112635299	T	G	T	G	0.2618	-0.0752857	0.0205	0.0201643	FALSE	FALSE	FALSE	cnwCAF	94371805	0.426129	0.0945999	TRUE	reported	textfile	0.0433	1.48e-09	14733	TRUE	reported	FL7CmC	textfile	2	1	TRUE	NA	0.00247512	35.9039	36.5514
Osteoprotegerin levels	finn-a-F5_SCHZPHR	rs114165349	C	G	C	G	-0.1948	-0.107377	0.0337	0.0375386	FALSE	TRUE	FALSE	cnwCAF	26695422	0.115708	0.0682607	TRUE	reported	textfile	0.034	1.01e-08	14727	TRUE	reported	FL7CmC	textfile	2	1	TRUE	NA	0.00222402	35.9039	32.8217
Osteoprotegerin levels	finn-a-F5_SCHZPHR	rs114805200	C	G	C	G	-0.2032	0.106171	0.9827	0.99277	FALSE	TRUE	FALSE	cnwCAF	155100321	0.511486	0.161716	TRUE	reported	textfile	0.0455	7.97e-06	14285	TRUE	reported	FL7CmC	textfile	2	1	TRUE	NA	0.00139424	35.9039	19.9418
Osteoprotegerin levels	finn-a-F5_SCHZPHR	rs1230164	C	G	C	G	-0.0671	0.0098915	0.7288	0.751817	FALSE	TRUE	FALSE	cnwCAF	99064872	0.74137	0.0299706	TRUE	reported	textfile	0.0129	1.98e-07	14285	TRUE	reported	FL7CmC	textfile	2	1	TRUE	NA	0.00189044	35.9039	27.0523
Osteoprotegerin levels	finn-a-F5_SCHZPHR	rs12637074	T	C	T	C	-0.0712	-0.0122197	0.8414	0.746442	FALSE	FALSE	FALSE	cnwCAF	32282968	0.680547	0.0296799	TRUE	reported	textfile	0.0158	6.6e-06	14708	TRUE	reported	FL7CmC	textfile	2	1	TRUE	NA	0.00137877	35.9039	20.3042
Osteoprotegerin levels	finn-a-F5_SCHZPHR	rs138408096	A	G	A	G	-0.2007	-0.159027	0.0206	0.0127153	FALSE	FALSE	FALSE	cnwCAF	83581896	0.181073	0.118902	TRUE	reported	textfile	0.0423	2.09e-06	14721	TRUE	reported	FL7CmC	textfile	2	1	TRUE	NA	0.00152691	35.9039	22.5089
Osteoprotegerin levels	finn-a-F5_SCHZPHR	rs138557324	T	C	T	C	-0.2253	-0.00939696	0.0196	0.00487772	FALSE	FALSE	FALSE	cnwCAF	119546325	0.963256	0.203979	TRUE	reported	textfile	0.0473	1.91e-06	14285	TRUE	reported	FL7CmC	textfile	2	1	TRUE	NA	0.00158574	35.9039	22.685
Osteoprotegerin levels	finn-a-F5_SCHZPHR	rs1437633	A	C	A	C	-0.079	-0.0186641	0.2072	0.151193	FALSE	FALSE	FALSE	cnwCAF	16250653	0.610266	0.0366183	TRUE	reported	textfile	0.0147	7.69e-08	12851	TRUE	reported	FL7CmC	textfile	2	1	TRUE	NA	0.00224237	35.9039	28.877
Osteoprotegerin levels	finn-a-F5_SCHZPHR	rs17396131	A	G	A	G	0.0562	0.0229003	0.3327	0.342963	FALSE	FALSE	FALSE	cnwCAF	54680224	0.402134	0.0273333	TRUE	reported	textfile	0.0125	6.92e-06	14285	TRUE	reported	FL7CmC	textfile	2	1	TRUE	NA	0.00141305	35.9039	20.2112
Osteoprotegerin levels	finn-a-F5_SCHZPHR	rs17600346	T	C	T	C	-0.1569	0.105803	0.9631	0.953704	FALSE	FALSE	FALSE	cnwCAF	172506192	0.0850217	0.0614324	TRUE	reported	textfile	0.0299	1.54e-07	14723	TRUE	reported	FL7CmC	textfile	2	1	TRUE	NA	0.00186679	35.9039	27.5324
Osteoprotegerin levels	finn-a-F5_SCHZPHR	rs2247769	T	C	T	C	-0.1705	-0.0101208	0.5577	0.595904	FALSE	FALSE	FALSE	cnwCAF	119068792	0.703827	0.0266225	TRUE	reported	textfile	0.0114	1.42e-50	14285	TRUE	reported	FL7CmC	textfile	2	1	TRUE	NA	0.0154174	35.9039	223.655
Osteoprotegerin levels	finn-a-F5_SCHZPHR	rs271665	T	C	T	C	-0.0672	0.000966849	0.748	0.680581	FALSE	FALSE	FALSE	cnwCAF	49861158	0.972157	0.0277009	TRUE	reported	textfile	0.0129	1.9e-07	14710	TRUE	reported	FL7CmC	textfile	2	1	TRUE	NA	0.00184139	35.9039	27.1331
Osteoprotegerin levels	finn-a-F5_SCHZPHR	rs28454196	C	G	C	G	-0.2242	-0.130452	0.9758	0.976596	FALSE	TRUE	FALSE	cnwCAF	32868836	0.127958	0.0856998	TRUE	reported	textfile	0.0486	3.97e-06	14285	TRUE	reported	FL7CmC	textfile	2	1	TRUE	NA	0.00148755	35.9039	21.2783
Osteoprotegerin levels	finn-a-F5_SCHZPHR	rs376613127	A	G	A	G	-0.2692	-0.14258	0.0133	0.0122224	FALSE	FALSE	FALSE	cnwCAF	71395251	0.240825	0.121559	TRUE	reported	textfile	0.0568	2.14e-06	13154	TRUE	reported	FL7CmC	textfile	2	1	TRUE	NA	0.00170473	35.9039	22.4588
Osteoprotegerin levels	finn-a-F5_SCHZPHR	rs4540346	T	C	T	C	0.0518	-0.0611024	0.3382	0.24531	FALSE	FALSE	FALSE	cnwCAF	116427829	0.0443874	0.030393	TRUE	reported	textfile	0.0117	9.54e-06	14715	TRUE	reported	FL7CmC	textfile	2	1	TRUE	NA	0.0013303	35.9039	19.5988
Osteoprotegerin levels	finn-a-F5_SCHZPHR	rs61968587	A	G	A	G	-0.2671	0.100874	0.9843	0.993877	FALSE	FALSE	FALSE	cnwCAF	108884834	0.541655	0.165283	TRUE	reported	textfile	0.0567	2.47e-06	13798	TRUE	reported	FL7CmC	textfile	2	1	TRUE	NA	0.00160571	35.9039	22.188
Osteoprotegerin levels	finn-a-F5_SCHZPHR	rs6506157	A	G	A	G	0.0642	0.0178373	0.7937	0.787919	FALSE	FALSE	FALSE	cnwCAF	4040656	0.579907	0.0322251	TRUE	reported	textfile	0.0144	8.26e-06	14285	TRUE	reported	FL7CmC	textfile	2	1	TRUE	NA	0.00138951	35.9039	19.874
Osteoprotegerin levels	finn-a-F5_SCHZPHR	rs6985207	A	C	A	C	0.0522	0.0169999	0.5556	0.589192	FALSE	FALSE	FALSE	cnwCAF	8746913	0.522239	0.0265666	TRUE	reported	textfile	0.0114	4.67e-06	14285	TRUE	reported	FL7CmC	textfile	2	1	TRUE	NA	0.0014656	35.9039	20.9638
Osteoprotegerin levels	finn-a-F5_SCHZPHR	rs704	A	G	A	G	-0.1404	0.00124791	0.4726	0.419312	FALSE	FALSE	FALSE	cnwCAF	28367840	0.962146	0.0262937	TRUE	reported	textfile	0.0111	1.14e-36	14733	TRUE	reported	FL7CmC	textfile	2	1	TRUE	NA	0.0107425	35.9039	159.967
Osteoprotegerin levels	finn-a-F5_SCHZPHR	rs74111611	T	C	T	C	-0.1471	-0.121654	0.9603	0.978085	FALSE	FALSE	FALSE	cnwCAF	85213273	0.176735	0.0900557	TRUE	reported	textfile	0.0298	7.96e-07	14732	TRUE	reported	FL7CmC	textfile	2	1	TRUE	NA	0.00165125	35.9039	24.3632
Osteoprotegerin levels	finn-a-F5_SCHZPHR	rs74627924	A	G	A	G	-0.0827	-0.074197	0.8883	0.89109	FALSE	FALSE	FALSE	cnwCAF	145063159	0.0771117	0.0419738	TRUE	reported	textfile	0.0183	6.21e-06	14710	TRUE	reported	FL7CmC	textfile	2	1	TRUE	NA	0.00138642	35.9039	20.4197
Osteoprotegerin levels	finn-a-F5_SCHZPHR	rs75064915	A	T	A	T	-0.1311	0.0188771	0.0452	0.0301708	FALSE	TRUE	FALSE	cnwCAF	222409493	0.80713	0.0773239	TRUE	reported	textfile	0.0295	8.83e-06	14730	TRUE	reported	FL7CmC	textfile	2	1	TRUE	NA	0.00133899	35.9039	19.7471
Osteoprotegerin levels	finn-a-F5_SCHZPHR	rs7703177	T	C	T	C	0.053	0.00148853	0.5883	0.599842	FALSE	FALSE	FALSE	cnwCAF	53503626	0.955215	0.0265055	TRUE	reported	textfile	0.0117	5.9e-06	14285	TRUE	reported	FL7CmC	textfile	2	1	TRUE	NA	0.00143442	35.9039	20.5173
Osteoprotegerin levels	finn-a-F5_SCHZPHR	rs77507094	A	G	A	G	0.1965	0.147009	0.9791	0.963278	FALSE	FALSE	FALSE	cnwCAF	53269275	0.0347168	0.0696181	TRUE	reported	textfile	0.0429	4.64e-06	14726	TRUE	reported	FL7CmC	textfile	2	1	TRUE	NA	0.00142268	35.9039	20.9774
Osteoprotegerin levels	finn-a-F5_SCHZPHR	rs928835	A	T	A	T	0.1047	0.0523932	0.934	0.956296	FALSE	TRUE	FALSE	cnwCAF	19743945	0.415643	0.0643648	TRUE	reported	textfile	0.0237	9.97e-06	14717	TRUE	reported	FL7CmC	textfile	2	1	TRUE	NA	0.00132435	35.9039	19.5136
Osteoprotegerin levels	finn-a-F5_SCHZPHR	rs9946923	T	C	T	C	0.172	-0.145213	0.9707	0.989307	FALSE	FALSE	FALSE	cnwCAF	78763646	0.268742	0.1313	TRUE	reported	textfile	0.0376	4.77e-06	13230	TRUE	reported	FL7CmC	textfile	2	1	TRUE	NA	0.00157919	35.9039	20.9226
Oncostatin-M levels	finn-a-F5_SCHZPHR	rs111827930	A	G	A	G	-0.061	-0.02789	0.2479	0.281	FALSE	FALSE	FALSE	vioL0m	50879800	0.330765	0.0286765	TRUE	reported	textfile	0.0138	9.86e-06	14288	TRUE	reported	FLzN0d	textfile	2	1	TRUE	NA	0.00136564	27.0016	19.5362
Oncostatin-M levels	finn-a-F5_SCHZPHR	rs114931601	A	G	A	G	0.1125	0.079372	0.9343	0.933993	FALSE	FALSE	FALSE	vioL0m	26519878	0.129333	0.0523307	TRUE	reported	textfile	0.0254	9.46e-06	14288	TRUE	reported	FLzN0d	textfile	2	1	TRUE	NA	0.0013711	27.0016	19.6145
Oncostatin-M levels	finn-a-F5_SCHZPHR	rs116928468	A	G	A	G	-0.2566	-0.053463	0.019	0.0615198	FALSE	FALSE	FALSE	vioL0m	77182732	0.313867	0.053084	TRUE	reported	textfile	0.0536	1.69e-06	11770	TRUE	reported	FLzN0d	textfile	2	1	TRUE	NA	0.0019434	27.0016	22.9145
Oncostatin-M levels	finn-a-F5_SCHZPHR	rs117867445	C	G	C	G	0.2926	-0.168689	0.0172	0.00966704	FALSE	TRUE	FALSE	vioL0m	134984662	0.199783	0.131565	TRUE	reported	textfile	0.0621	2.46e-06	10471	TRUE	reported	FLzN0d	textfile	2	1	TRUE	NA	0.00211572	27.0016	22.1964
Oncostatin-M levels	finn-a-F5_SCHZPHR	rs200034863	A	G	A	G	0.3067	0.0285005	0.9871	0.992922	FALSE	FALSE	FALSE	vioL0m	148385877	0.849616	0.150312	TRUE	reported	textfile	0.0678	6.08e-06	11273	TRUE	reported	FLzN0d	textfile	2	1	TRUE	NA	0.00181193	27.0016	20.4593
Oncostatin-M levels	finn-a-F5_SCHZPHR	rs201368167	G	GCT	G	GCT	0.0614	-0.0355319	0.5809	0.484064	FALSE	FALSE	FALSE	vioL0m	152745389	0.172029	0.0260171	TRUE	reported	textfile	0.0137	7.4e-06	10894	TRUE	reported	FLzN0d	textfile	2	1	TRUE	NA	0.00184038	27.0016	20.0824
Oncostatin-M levels	finn-a-F5_SCHZPHR	rs2285179	A	G	A	G	-0.0663	0.0202245	0.5586	0.560887	FALSE	FALSE	FALSE	vioL0m	37815947	0.439821	0.0261807	TRUE	reported	textfile	0.0122	5.5e-08	14288	TRUE	reported	FLzN0d	textfile	2	1	TRUE	NA	0.00206271	27.0016	29.5289
Oncostatin-M levels	finn-a-F5_SCHZPHR	rs2511241	T	C	T	C	0.177	0.0303728	0.9163	0.92248	FALSE	FALSE	FALSE	vioL0m	73234296	0.528189	0.0481516	TRUE	reported	textfile	0.0236	6.38e-14	13668	TRUE	reported	FLzN0d	textfile	2	1	TRUE	NA	0.00409858	27.0016	56.2418
Oncostatin-M levels	finn-a-F5_SCHZPHR	rs28444486	A	G	A	G	0.0636	-0.0230497	0.7378	0.747121	FALSE	FALSE	FALSE	vioL0m	48835728	0.442277	0.0299989	TRUE	reported	textfile	0.0136	2.92e-06	14735	TRUE	reported	FLzN0d	textfile	2	1	TRUE	NA	0.00148198	27.0016	21.8664
Oncostatin-M levels	finn-a-F5_SCHZPHR	rs3859189	A	G	A	G	0.1101	0.0115335	0.5367	0.558668	FALSE	FALSE	FALSE	vioL0m	39980780	0.65829	0.0260776	TRUE	reported	textfile	0.0117	4.95e-21	14729	TRUE	reported	FLzN0d	textfile	2	1	TRUE	NA	0.00597622	27.0016	88.5409
Oncostatin-M levels	finn-a-F5_SCHZPHR	rs4598859	A	G	A	G	-0.0534	0.0298858	0.494	0.406622	FALSE	FALSE	FALSE	vioL0m	94022766	0.257668	0.0264028	TRUE	reported	textfile	0.0118	6.03e-06	14727	TRUE	reported	FLzN0d	textfile	2	1	TRUE	NA	0.00138868	27.0016	20.4767
Oncostatin-M levels	finn-a-F5_SCHZPHR	rs4818145	A	G	A	G	0.0619	0.0295957	0.7439	0.839731	FALSE	FALSE	FALSE	vioL0m	40633781	0.409564	0.0358884	TRUE	reported	textfile	0.0138	7.27e-06	14288	TRUE	reported	FLzN0d	textfile	2	1	TRUE	NA	0.00140618	27.0016	20.117
Oncostatin-M levels	finn-a-F5_SCHZPHR	rs4823082	C	G	C	G	-0.159	-0.0227002	0.0363	0.0342063	FALSE	TRUE	FALSE	vioL0m	30204116	0.749054	0.0709629	TRUE	reported	textfile	0.0346	4.32e-06	14724	TRUE	reported	FLzN0d	textfile	2	1	TRUE	NA	0.00143217	27.0016	21.1146
Oncostatin-M levels	finn-a-F5_SCHZPHR	rs559651	T	C	T	C	-0.0594	-0.0106001	0.6496	0.62468	FALSE	FALSE	FALSE	vioL0m	41697848	0.691126	0.0266785	TRUE	reported	textfile	0.0125	2.01e-06	14715	TRUE	reported	FLzN0d	textfile	2	1	TRUE	NA	0.00153224	27.0016	22.5784
Oncostatin-M levels	finn-a-F5_SCHZPHR	rs61897429	A	G	A	G	-0.0847	-0.0164398	0.139	0.140621	FALSE	FALSE	FALSE	vioL0m	47403313	0.659999	0.0373705	TRUE	reported	textfile	0.017	6.28e-07	14735	TRUE	reported	FLzN0d	textfile	2	1	TRUE	NA	0.00168185	27.0016	24.8205
Oncostatin-M levels	finn-a-F5_SCHZPHR	rs653178	T	C	T	C	-0.0728	-0.0131971	0.5224	0.585038	FALSE	FALSE	FALSE	vioL0m	111569952	0.615317	0.026263	TRUE	reported	textfile	0.0132	3.48e-08	11785	TRUE	reported	FLzN0d	textfile	2	1	TRUE	NA	0.00257434	27.0016	30.4117
Oncostatin-M levels	finn-a-F5_SCHZPHR	rs6932879	T	C	T	C	-0.162	-0.0120649	0.0307	0.0489689	FALSE	FALSE	FALSE	vioL0m	161835919	0.838018	0.0590177	TRUE	reported	textfile	0.0356	5.35e-06	14728	TRUE	reported	FLzN0d	textfile	2	1	TRUE	NA	0.00140403	27.0016	20.7048
Oncostatin-M levels	finn-a-F5_SCHZPHR	rs7102957	T	C	T	C	-0.0803	0.0322843	0.8631	0.805109	FALSE	FALSE	FALSE	vioL0m	102463421	0.322524	0.032634	TRUE	reported	textfile	0.0173	3.46e-06	14288	TRUE	reported	FLzN0d	textfile	2	1	TRUE	NA	0.00150561	27.0016	21.5416
Oncostatin-M levels	finn-a-F5_SCHZPHR	rs76036744	T	C	T	C	0.1893	0.000537562	0.9776	0.992034	FALSE	FALSE	FALSE	vioL0m	81924526	0.997147	0.15034	TRUE	reported	textfile	0.0419	6.25e-06	14248	TRUE	reported	FLzN0d	textfile	2	1	TRUE	NA	0.00143053	27.0016	20.4086
Oncostatin-M levels	finn-a-F5_SCHZPHR	rs76275710	A	G	A	G	0.2665	0.159586	0.0176	0.0282291	FALSE	FALSE	FALSE	vioL0m	29743204	0.0398346	0.0776402	TRUE	reported	textfile	0.0525	3.85e-07	14735	TRUE	reported	FLzN0d	textfile	2	1	TRUE	NA	0.00174569	27.0016	25.7642
Oncostatin-M levels	finn-a-F5_SCHZPHR	rs7714366	A	G	A	G	0.0619	-0.017446	0.7535	0.728687	FALSE	FALSE	FALSE	vioL0m	170440333	0.545368	0.0288499	TRUE	reported	textfile	0.0137	6.24e-06	14734	TRUE	reported	FLzN0d	textfile	2	1	TRUE	NA	0.00138362	27.0016	20.4118
Oncostatin-M levels	finn-a-F5_SCHZPHR	rs80303768	A	G	A	G	-0.152	-0.0217775	0.0371	0.0122135	FALSE	FALSE	FALSE	vioL0m	41222751	0.85887	0.122474	TRUE	reported	textfile	0.0327	3.35e-06	14722	TRUE	reported	FLzN0d	textfile	2	1	TRUE	NA	0.00146551	27.0016	21.6039
Oncostatin-M levels	finn-a-F5_SCHZPHR	rs9264931	T	C	T	C	-0.1048	0.041534	0.8812	0.938986	FALSE	FALSE	FALSE	vioL0m	31306419	0.446429	0.0545508	TRUE	reported	textfile	0.0191	4.09e-08	14736	TRUE	reported	FLzN0d	textfile	2	1	TRUE	NA	0.00203887	27.0016	30.1021
Programmed cell death 1 ligand 1 levels	finn-a-F5_SCHZPHR	rs113302946	A	G	A	G	-0.2866	0.217681	0.014	0.00167438	FALSE	FALSE	FALSE	sxthYm	77362384	0.491901	0.316725	TRUE	reported	textfile	0.0637	6.82e-06	13801	TRUE	reported	3th1mR	textfile	2	1	TRUE	NA	0.00146462	26.5972	20.24
Programmed cell death 1 ligand 1 levels	finn-a-F5_SCHZPHR	rs12539643	C	G	C	G	0.1913	0.0348974	0.966	0.950817	FALSE	TRUE	FALSE	sxthYm	151321935	0.559602	0.0598139	TRUE	reported	textfile	0.0407	2.6e-06	11337	TRUE	reported	3th1mR	textfile	2	1	TRUE	NA	0.0019449	26.5972	22.0884
Programmed cell death 1 ligand 1 levels	finn-a-F5_SCHZPHR	rs1280389	A	T	A	T	0.0574	-0.0208854	0.3335	0.334443	FALSE	TRUE	FALSE	sxthYm	57435527	0.447293	0.0274831	TRUE	reported	textfile	0.0126	5.22e-06	14288	TRUE	reported	3th1mR	textfile	2	1	TRUE	NA	0.00145038	26.5972	20.7502
Programmed cell death 1 ligand 1 levels	finn-a-F5_SCHZPHR	rs146328951	A	G	A	G	-0.4926	-0.073785	0.0079	0.00173475	FALSE	FALSE	FALSE	sxthYm	27320021	0.818322	0.321218	TRUE	reported	textfile	0.0993	7.02e-07	9354	TRUE	reported	3th1mR	textfile	2	1	TRUE	NA	0.00262393	26.5972	24.6035
Programmed cell death 1 ligand 1 levels	finn-a-F5_SCHZPHR	rs151255930	T	C	T	C	-0.2518	0.35222	0.0137	0.00485139	FALSE	FALSE	FALSE	sxthYm	106339078	0.0573707	0.185333	TRUE	reported	textfile	0.0561	7.18e-06	14243	TRUE	reported	3th1mR	textfile	2	1	TRUE	NA	0.00141244	26.5972	20.143
Programmed cell death 1 ligand 1 levels	finn-a-F5_SCHZPHR	rs17256127	T	G	T	G	0.1205	-0.00549756	0.7372	0.235597	FALSE	FALSE	FALSE	sxthYm	23242216	0.85641	0.0303824	TRUE	reported	textfile	0.0264	5.01e-06	10407	TRUE	reported	3th1mR	textfile	2	1	TRUE	NA	0.00199789	26.5972	20.8297
Programmed cell death 1 ligand 1 levels	finn-a-F5_SCHZPHR	rs181758547	T	C	T	C	-0.3071	-0.437048	0.0116	0.00921693	FALSE	FALSE	FALSE	sxthYm	67792230	0.00266054	0.145467	TRUE	reported	textfile	0.069	8.56e-06	11917	TRUE	reported	3th1mR	textfile	2	1	TRUE	NA	0.00165948	26.5972	19.8056
Programmed cell death 1 ligand 1 levels	finn-a-F5_SCHZPHR	rs2019137	A	G	A	G	-0.0507	-0.0403065	0.4683	0.416824	FALSE	FALSE	FALSE	sxthYm	113216055	0.12622	0.0263582	TRUE	reported	textfile	0.0114	8.69e-06	14735	TRUE	reported	3th1mR	textfile	2	1	TRUE	NA	0.00134052	26.5972	19.7764
Programmed cell death 1 ligand 1 levels	finn-a-F5_SCHZPHR	rs2283438	T	C	T	C	-0.0577	0.0322065	0.4351	0.426492	FALSE	FALSE	FALSE	sxthYm	89178230	0.221628	0.026351	TRUE	reported	textfile	0.012	1.52e-06	14288	TRUE	reported	3th1mR	textfile	2	1	TRUE	NA	0.00161553	26.5972	23.1168
Programmed cell death 1 ligand 1 levels	finn-a-F5_SCHZPHR	rs4974444	A	G	A	G	-0.0816	-0.0119801	0.8717	0.862916	FALSE	FALSE	FALSE	sxthYm	127562126	0.750893	0.037737	TRUE	reported	textfile	0.0176	3.55e-06	14288	TRUE	reported	3th1mR	textfile	2	1	TRUE	NA	0.00150221	26.5972	21.4929
Programmed cell death 1 ligand 1 levels	finn-a-F5_SCHZPHR	rs60830384	A	T	A	T	0.1138	0.00863658	0.916	0.940814	FALSE	TRUE	FALSE	sxthYm	5485387	0.873854	0.0543986	TRUE	reported	textfile	0.0213	9.16e-08	14718	TRUE	reported	3th1mR	textfile	2	1	TRUE	NA	0.00193569	26.5972	28.5408
Programmed cell death 1 ligand 1 levels	finn-a-F5_SCHZPHR	rs62373966	T	G	T	G	0.1407	-0.101699	0.9234	0.903388	FALSE	FALSE	FALSE	sxthYm	90763165	0.0201423	0.043766	TRUE	reported	textfile	0.0273	2.55e-07	11777	TRUE	reported	3th1mR	textfile	2	1	TRUE	NA	0.00225035	26.5972	26.5576
Programmed cell death 1 ligand 1 levels	finn-a-F5_SCHZPHR	rs6917605	T	C	T	C	0.0554	-0.0060035	0.4457	0.451781	FALSE	FALSE	FALSE	sxthYm	19842266	0.81805	0.0260961	TRUE	reported	textfile	0.0116	1.79e-06	14733	TRUE	reported	3th1mR	textfile	2	1	TRUE	NA	0.00154575	26.5972	22.8058
Programmed cell death 1 ligand 1 levels	finn-a-F5_SCHZPHR	rs7026097	A	T	A	T	0.0832	0.0150837	0.1779	0.193287	FALSE	TRUE	FALSE	sxthYm	34007648	0.644322	0.0326725	TRUE	reported	textfile	0.016	1.99e-07	12834	TRUE	reported	3th1mR	textfile	2	1	TRUE	NA	0.00210247	26.5972	27.0358
Programmed cell death 1 ligand 1 levels	finn-a-F5_SCHZPHR	rs7125631	T	C	T	C	-0.0609	-0.0123622	0.6543	0.724279	FALSE	FALSE	FALSE	sxthYm	1926956	0.671754	0.0291738	TRUE	reported	textfile	0.0128	1.96e-06	14288	TRUE	reported	3th1mR	textfile	2	1	TRUE	NA	0.00158181	26.5972	22.6336
Programmed cell death 1 ligand 1 levels	finn-a-F5_SCHZPHR	rs7137828	T	C	T	C	-0.0622	-0.0124533	0.5235	0.58628	FALSE	FALSE	FALSE	sxthYm	111494996	0.635694	0.0262878	TRUE	reported	textfile	0.0133	2.92e-06	11337	TRUE	reported	3th1mR	textfile	2	1	TRUE	NA	0.00192549	26.5972	21.8676
Programmed cell death 1 ligand 1 levels	finn-a-F5_SCHZPHR	rs72823987	A	G	A	G	-0.1005	-0.0245849	0.9271	0.946542	FALSE	FALSE	FALSE	sxthYm	67060935	0.674491	0.0585367	TRUE	reported	textfile	0.0223	6.58e-06	14736	TRUE	reported	3th1mR	textfile	2	1	TRUE	NA	0.0013764	26.5972	20.3078
Programmed cell death 1 ligand 1 levels	finn-a-F5_SCHZPHR	rs7304709	T	C	T	C	0.0537	0.0261909	0.5862	0.6116	FALSE	FALSE	FALSE	sxthYm	48276369	0.322465	0.0264713	TRUE	reported	textfile	0.0117	4.44e-06	14727	TRUE	reported	3th1mR	textfile	2	1	TRUE	NA	0.00142837	26.5972	21.0629
Programmed cell death 1 ligand 1 levels	finn-a-F5_SCHZPHR	rs73072534	T	C	T	C	-0.1306	0.0132027	0.0469	0.0448387	FALSE	FALSE	FALSE	sxthYm	28104891	0.830168	0.0615552	TRUE	reported	textfile	0.0294	8.91e-06	14288	TRUE	reported	3th1mR	textfile	2	1	TRUE	NA	0.00137918	26.5972	19.7302
Programmed cell death 1 ligand 1 levels	finn-a-F5_SCHZPHR	rs75510105	A	G	A	G	0.1933	-0.0399903	0.0292	0.0125572	FALSE	FALSE	FALSE	sxthYm	134352423	0.732929	0.117194	TRUE	reported	textfile	0.0385	5.15e-07	14727	TRUE	reported	3th1mR	textfile	2	1	TRUE	NA	0.00170878	26.5972	25.2048
Programmed cell death 1 ligand 1 levels	finn-a-F5_SCHZPHR	rs79045618	A	G	A	G	0.1619	-0.0581866	0.0521	0.0578106	FALSE	FALSE	FALSE	sxthYm	5798997	0.296332	0.0557165	TRUE	reported	textfile	0.0324	5.83e-07	10714	TRUE	reported	3th1mR	textfile	2	1	TRUE	NA	0.0023251	26.5972	24.9645
Programmed cell death 1 ligand 1 levels	finn-a-F5_SCHZPHR	rs7936674	A	G	A	G	-0.0546	-0.0268741	0.6468	0.562473	FALSE	FALSE	FALSE	sxthYm	33824431	0.30404	0.026147	TRUE	reported	textfile	0.0123	9.04e-06	14288	TRUE	reported	3th1mR	textfile	2	1	TRUE	NA	0.00137723	26.5972	19.7022
Programmed cell death 1 ligand 1 levels	finn-a-F5_SCHZPHR	rs7945680	T	G	T	G	0.061	-0.00536296	0.5018	0.557733	FALSE	FALSE	FALSE	sxthYm	127813772	0.837124	0.0260878	TRUE	reported	textfile	0.0114	8.75e-08	14728	TRUE	reported	3th1mR	textfile	2	1	TRUE	NA	0.00194027	26.5972	28.628
Programmed cell death 1 ligand 1 levels	finn-a-F5_SCHZPHR	rs822335	T	C	T	C	-0.1295	-0.0155765	0.3471	0.352878	FALSE	FALSE	FALSE	sxthYm	5448218	0.565864	0.0271295	TRUE	reported	textfile	0.012	3.77e-27	14736	TRUE	reported	3th1mR	textfile	2	1	TRUE	NA	0.00784113	26.5972	116.444
C-X-C motif chemokine 6 levels	finn-a-F5_SCHZPHR	rs10984957	A	C	A	C	-0.1024	0.0277358	0.0754	0.0713006	FALSE	FALSE	FALSE	rUWDb0	120568058	0.583803	0.0506278	TRUE	reported	textfile	0.0228	7.08e-06	14740	TRUE	reported	BFNFDs	textfile	2	1	TRUE	NA	0.00136659	93.529	20.1684
C-X-C motif chemokine 6 levels	finn-a-F5_SCHZPHR	rs11547311	T	C	T	C	0.1285	0.0412107	0.0649	0.0247936	FALSE	FALSE	FALSE	rUWDb0	2172285	0.637528	0.0874668	TRUE	reported	textfile	0.0272	2.31e-06	13232	TRUE	reported	BFNFDs	textfile	2	1	TRUE	NA	0.00168388	93.529	22.3153
C-X-C motif chemokine 6 levels	finn-a-F5_SCHZPHR	rs11598331	A	G	A	G	0.0791	0.0361721	0.1233	0.0708264	FALSE	FALSE	FALSE	rUWDb0	119591855	0.475703	0.0507159	TRUE	reported	textfile	0.0179	9.92e-06	14737	TRUE	reported	BFNFDs	textfile	2	1	TRUE	NA	0.00132331	93.529	19.5249
C-X-C motif chemokine 6 levels	finn-a-F5_SCHZPHR	rs116381873	T	C	T	C	-0.264	-0.0903856	0.9852	0.996351	FALSE	FALSE	FALSE	rUWDb0	73959378	0.686752	0.224133	TRUE	reported	textfile	0.0531	6.64e-07	13379	TRUE	reported	BFNFDs	textfile	2	1	TRUE	NA	0.00184414	93.529	24.7146
C-X-C motif chemokine 6 levels	finn-a-F5_SCHZPHR	rs117109857	C	G	C	G	0.1897	0.178974	0.0242	0.00829485	FALSE	TRUE	FALSE	rUWDb0	37727584	0.241153	0.152694	TRUE	reported	textfile	0.0415	4.85e-06	14743	TRUE	reported	BFNFDs	textfile	2	1	TRUE	NA	0.00141526	93.529	20.892
C-X-C motif chemokine 6 levels	finn-a-F5_SCHZPHR	rs118177380	A	G	A	G	0.2275	-0.099608	0.0188	0.00897116	FALSE	FALSE	FALSE	rUWDb0	106660308	0.509821	0.151124	TRUE	reported	textfile	0.051	8.17e-06	14296	TRUE	reported	BFNFDs	textfile	2	1	TRUE	NA	0.00138996	93.529	19.8958
C-X-C motif chemokine 6 levels	finn-a-F5_SCHZPHR	rs12075	A	G	A	G	0.0816	0.0257521	0.5554	0.532621	FALSE	FALSE	FALSE	rUWDb0	159205564	0.321212	0.0259605	TRUE	reported	textfile	0.0115	1.29e-12	14741	TRUE	reported	BFNFDs	textfile	2	1	TRUE	NA	0.0034039	93.529	50.3414
C-X-C motif chemokine 6 levels	finn-a-F5_SCHZPHR	rs12480971	T	C	T	C	-0.1011	0.0359833	0.0744	0.0649379	FALSE	FALSE	FALSE	rUWDb0	47068557	0.496732	0.0529445	TRUE	reported	textfile	0.0225	7.01e-06	14729	TRUE	reported	BFNFDs	textfile	2	1	TRUE	NA	0.00136889	93.529	20.1873
C-X-C motif chemokine 6 levels	finn-a-F5_SCHZPHR	rs140636555	T	TA	T	TA	0.0884	0.00543516	0.839	0.846656	FALSE	FALSE	FALSE	rUWDb0	153795285	0.879887	0.0359677	TRUE	reported	textfile	0.018	9.06e-07	11334	TRUE	reported	BFNFDs	textfile	2	1	TRUE	NA	0.0021235	93.529	24.1148
C-X-C motif chemokine 6 levels	finn-a-F5_SCHZPHR	rs142702207	T	C	T	C	-0.1882	0.0477528	0.0296	0.0172592	FALSE	FALSE	FALSE	rUWDb0	86917211	0.633944	0.100282	TRUE	reported	textfile	0.0419	7.07e-06	14249	TRUE	reported	BFNFDs	textfile	2	1	TRUE	NA	0.00141388	93.529	20.1721
C-X-C motif chemokine 6 levels	finn-a-F5_SCHZPHR	rs144620567	T	C	T	C	0.1887	0.0765157	0.9761	0.982696	FALSE	FALSE	FALSE	rUWDb0	115843390	0.439438	0.0989672	TRUE	reported	textfile	0.0426	9.44e-06	14738	TRUE	reported	BFNFDs	textfile	2	1	TRUE	NA	0.00132956	93.529	19.6185
[truncated: 1,249 more rows]
